# Supplementary material for: Proximal recolonization by self-renewing microglia re-establishes microglial homeostasis in the adult mouse brain
Source: PLoS Biol. 2019 Feb 8;17(2):e3000134. doi: 10.1371/journal.pbio.3000134 (PMC6383943; doi:10.1371/journal.pbio.3000134)
Supplement: S1 Table — (a) All genes. (b) Fast-return genes. (c) Medium-return genes. (d) Slow-return genes. (e) Delayed-response genes. DE, differentially expressed. (XLS) [file pbio.3000134.s019.xls]

## Sheet: Supp table 1a RNA-seq all
Cluster	ensembl_id	gene	Log2FC[4D vs Ctrl]	Log2FC[14D vs Ctrl]	Log2FC[1Mo vs Ctrl]	Log2FC[P4 vs Ctrl]	FDR[4D vs Ctrl]	FDR[14D vs Ctrl]	FDR[1Mo vs Ctrl]	FDR[P4 vs Ctrl]
1	ENSMUSG00000001627	Ifrd1	0.119806	-0.188641	0.0616414	-1.60661	0.595035	0.580257	0.953513	2.93061e-07
1	ENSMUSG00000015837	Sqstm1	0.0815942	-0.271959	0.105294	-1.18132	0.733002	0.376607	0.909594	1.08421e-05
1	ENSMUSG00000032000	Birc3	0.203089	-0.0898557	0.072916	-1.6596	0.236723	0.788522	0.931215	4.72048e-08
1	ENSMUSG00000024661	Fth1	0.610868	0.42712	0.329956	-1.25314	0.00271208	0.0894231	0.387448	1.46828e-06
1	ENSMUSG00000020205	Phlda1	0.498288	0.716596	0.445094	-1.74664	0.0322339	0.0159918	0.324271	2.13654e-06
1	ENSMUSG00000100113	Gm28592	0.326335	0.507003	0.401327	-2.27025	0.216424	0.149747	0.491028	5.84187e-06
1	ENSMUSG00000038872	Zfhx3	-0.0809312	0.0270758	0.0783437	-1.19009	0.668488	0.946072	0.925231	9.07671e-07
1	ENSMUSG00000000673	Haao	1.60052	1.45349	1.21579	-2.79457	7.80521e-05	0.00154497	0.0289964	0.000246066
1	ENSMUSG00000034563	Ccpg1	-0.251935	0.0601408	0.234037	-1.00659	0.489096	0.940928	0.838429	0.00565894
1	ENSMUSG00000009292	Trpm2	0.300847	0.454729	0.223345	-3.76374	0.0509163	0.0229188	0.524152	2.3464e-11
1	ENSMUSG00000075000	Nrbf2	-0.0625948	-0.0849978	0.0514377	-1.01582	0.827884	0.866076	0.965154	0.000461522
1	ENSMUSG00000073490	Ifi207	1.19907	-0.0509683	-0.0727594	-0.640875	0.000441001	0.947812	0.965009	0.0569895
1	ENSMUSG00000020641	Rsad2	1.73453	1.41471	0.541466	-1.33775	0.0018165	0.0385595	0.736733	0.0661068
1	ENSMUSG00000078193	Gm2000	1.66427	1.24669	0.462063	1.25563	0.0102279	0.153278	0.849235	0.0388136
1	ENSMUSG00000026360	Rgs2	-0.2843	0.0124798	0.0952128	-1.08551	0.580415	0.9922	0.968693	0.0220774
1	ENSMUSG00000026896	Ifih1	0.374063	0.758582	0.253513	-1.0957	0.106376	0.0102456	0.69048	0.000304922
1	ENSMUSG00000040146	Rgl3	0.0536797	0.198293	-0.0011908	-1.27802	0.908552	0.772901	0.998927	0.00326696
1	ENSMUSG00000016496	Cd274	1.26162	0.877971	0.762888	-1.8846	0.00017261	0.0187026	0.139716	6.07228e-05
1	ENSMUSG00000026773	Pfkfb3	-0.264913	0.130043	0.32258	-1.32757	0.31271	0.797978	0.611768	3.02971e-05
1	ENSMUSG00000042810	Krba1	-0.493728	0.216614	-0.0744926	-1.02745	0.25262	0.781704	0.970942	0.0203696
1	ENSMUSG00000009772	Nuak2	-0.0308772	0.0288176	-0.0327597	-1.93209	0.907373	0.952735	0.975311	1.07653e-07
1	ENSMUSG00000064065	Ipcef1	0.388611	0.604136	0.671874	-2.61243	0.120236	0.0613682	0.121627	3.83986e-06
1	ENSMUSG00000042734	Ttc9	0.206225	0.584878	0.698737	-2.12198	0.558139	0.175958	0.239232	0.000130017
1	ENSMUSG00000045312	Lhfpl2	0.210217	0.52217	0.480517	-1.02977	0.319238	0.0534143	0.202104	5.0972e-05
1	ENSMUSG00000003418	St8sia6	0.755108	1.05389	1.05451	-3.77517	0.0136849	0.00627176	0.0252837	1.95264e-05
1	ENSMUSG00000025509	Pnpla2	0.0163799	0.160257	0.128675	-1.15061	0.958319	0.720068	0.903209	0.000114942
1	ENSMUSG00000071669	Snx29	-0.62866	0.0319078	0.163249	-1.09657	0.199696	0.976308	0.944203	0.0267773
1	ENSMUSG00000110790	AC159314.1	-0.214859	0.0897607	0.170968	-1.69628	0.321948	0.83497	0.783807	1.14485e-06
1	ENSMUSG00000021876	Rnase4	-0.287573	-0.127642	-0.124192	-1.02691	0.281867	0.806074	0.921421	0.00047987
1	ENSMUSG00000069607	Cd300ld3	0.761384	0.012674	0.102209	-1.64739	0.0135438	0.987947	0.949805	0.000486409
1	ENSMUSG00000043943	Naalad2	-0.35912	0.52076	0.637875	-3.12689	0.449597	0.407108	0.48952	0.000224795
1	ENSMUSG00000035133	Arhgap5	-0.298945	0.371453	0.438494	-1.09924	0.334335	0.413718	0.525803	0.00096218
1	ENSMUSG00000034957	Cebpa	-0.149829	0.474616	0.124641	-2.14452	0.795245	0.551185	0.961084	0.000123449
1	ENSMUSG00000072673	Gm10392	-0.691462	0.326372	0.279448	-1.58429	0.0834505	0.573612	0.794621	0.00127309
1	ENSMUSG00000063605	Ccdc102a	1.11747	0.847646	0.64632	-0.286084	0.000368636	0.0195026	0.226879	0.343531
1	ENSMUSG00000038963	Slco4a1	-0.767919	0.110844	-0.0817308	-2.67684	0.0199586	0.85797	0.959243	5.86097e-06
1	ENSMUSG00000045502	Hcar2	1.7087	0.490849	0.627833	-1.69929	0.000295533	0.464523	0.527908	0.00485596
1	ENSMUSG00000048277	Syngr2	0.0517062	0.286465	0.158483	-1.1444	0.780894	0.185375	0.711588	6.99938e-07
1	ENSMUSG00000049401	Ogfr	1.00876	0.638742	0.217634	0.0875243	3.26232e-05	0.0105847	0.672883	0.665892
1	ENSMUSG00000073489	Ifi204	2.57047	1.89036	0.820229	-0.615807	1.1824e-05	0.00193864	0.40655	0.247507
1	ENSMUSG00000037321	Tap1	1.17548	0.862975	0.226253	-0.469966	0.000328741	0.0192588	0.792641	0.0982355
1	ENSMUSG00000017830	Dhx58	1.52842	1.03535	0.232895	-0.710957	0.000401907	0.0402785	0.892619	0.1076
1	ENSMUSG00000029401	Rilpl2	1.56278	0.830136	0.280464	-0.239256	7.00063e-05	0.0521854	0.783068	0.491116
1	ENSMUSG00000074896	Ifit3	1.53611	1.60263	0.48769	-1.76497	0.0329207	0.0915508	0.867803	0.0962867
1	ENSMUSG00000054404	Slfn5	1.39095	1.15378	0.149094	-0.614187	0.00222487	0.0365406	0.947108	0.179631
1	ENSMUSG00000070327	Rnf213	1.56003	1.3584	0.584811	-0.35913	8.95518e-06	0.000225466	0.222895	0.158284
1	ENSMUSG00000026104	Stat1	1.27202	1.06803	0.349742	-0.317528	0.00022183	0.0060333	0.646049	0.28344
1	ENSMUSG00000033355	Rtp4	1.69043	1.3803	0.178386	-0.312444	0.0033387	0.0551775	0.958658	0.636981
1	ENSMUSG00000026222	Sp100	1.50875	1.07125	0.560144	-1.31194	4.38542e-05	0.00693328	0.374357	0.00132002
1	ENSMUSG00000029561	Oasl2	1.7973	1.85722	0.306707	-0.992855	0.000766559	0.00358674	0.885171	0.0958876
1	ENSMUSG00000052776	Oas1a	2.48272	1.78162	0.77577	-0.0231507	2.07384e-06	0.000544112	0.321133	0.961849
1	ENSMUSG00000026536	Ifi211	1.72088	1.11488	0.192532	-0.852386	0.000118118	0.0292379	0.928833	0.0783115
1	ENSMUSG00000033350	Chst2	1.58536	1.5742	0.844791	0.110954	0.00734527	0.032914	0.538894	0.869533
1	ENSMUSG00000032690	Oas2	2.02528	1.7502	0.106064	-0.309713	0.00354131	0.0429731	0.978073	0.713296
1	ENSMUSG00000045932	Ifit2	1.82578	1.85829	0.527486	-0.449755	0.0292047	0.0921011	0.887094	0.668479
1	ENSMUSG00000027514	Zbp1	1.98206	1.55307	0.324339	-0.885165	0.00103797	0.0344164	0.913241	0.220628
1	ENSMUSG00000002602	Axl	3.14013	2.66911	1.57097	0.0964057	5.11059e-08	9.1441e-07	0.00164621	0.772394
1	ENSMUSG00000040483	Xaf1	1.18134	1.00215	0.0474509	-1.08074	0.0013176	0.0239692	0.979977	0.01477
1	ENSMUSG00000018819	Lsp1	1.19541	0.617092	0.300104	0.231078	4.38091e-05	0.0419987	0.593806	0.318755
1	ENSMUSG00000025498	Irf7	1.99511	1.90582	0.496938	-1.06478	0.00233836	0.0158997	0.813582	0.17072
1	ENSMUSG00000033880	Lgals3bp	1.52337	1.88866	0.701642	-1.02152	0.000664398	0.000689384	0.372994	0.0101601
1	ENSMUSG00000059089	Fcgr4	1.75552	1.60252	0.864862	0.547391	0.00343898	0.0301363	0.538676	0.353239
1	ENSMUSG00000043263	Ifi209	2.11524	2.18397	1.35717	-1.07709	0.00347098	0.0130838	0.345465	0.256156
1	ENSMUSG00000043510	Hscb	1.34381	0.804692	0.235681	0.543762	0.00578557	0.237078	0.92762	0.243388
1	ENSMUSG00000034708	Grn	1.00893	0.577556	0.213432	0.138859	0.000731527	0.100002	0.783807	0.61317
1	ENSMUSG00000097060	Gm26759	1.52253	0.771014	0.0230033	-0.202933	0.000751539	0.185375	0.993461	0.66971
1	ENSMUSG00000049734	Trex1	1.05335	0.401825	-0.111535	-0.972759	0.00883284	0.526494	0.960543	0.0283497
1	ENSMUSG00000040998	Npnt	2.07854	1.34828	0.787827	1.04281	2.08242e-06	0.00114287	0.147205	0.00133323
1	ENSMUSG00000022906	Parp9	1.08506	0.731912	0.357644	0.107162	0.00217417	0.0984599	0.697225	0.768995
1	ENSMUSG00000049502	Dtx3l	1.08334	0.831475	0.229219	-0.0822423	0.00186957	0.0491934	0.843006	0.821963
1	ENSMUSG00000061577	Adgrg5	3.76643	3.75303	1.2817	0.0525413	0.000677551	0.00425985	0.67885	0.971539
1	ENSMUSG00000031838	Ifi30	1.56318	0.60818	0.343168	-0.383758	4.00196e-06	0.0539577	0.538894	0.107153
1	ENSMUSG00000050721	Plekho2	1.27408	0.208336	0.256603	-0.0952345	2.18019e-05	0.58519	0.672417	0.697275
1	ENSMUSG00000089929	Bcl2a1b	1.22762	0.146441	0.136005	-0.532651	3.46679e-05	0.735532	0.883254	0.0242888
1	ENSMUSG00000079017	Ifi27l2a	3.91586	1.826	0.187223	-0.375618	9.90871e-07	0.0112034	0.956292	0.581298
1	ENSMUSG00000001783	Rtcb	1.66791	0.553006	0.23584	-0.0469053	8.44625e-07	0.0544564	0.69048	0.847584
1	ENSMUSG00000056222	Spock1	4.75469	3.34051	2.49314	0.0515967	7.48789e-05	0.0117557	0.198141	0.972151
1	ENSMUSG00000022965	Ifngr2	1.13025	0.549628	0.316847	0.159551	2.89463e-06	0.0133632	0.361213	0.349225
1	ENSMUSG00000004552	Ctse	2.47674	1.53845	0.776489	-0.950946	0.000795754	0.10342	0.712527	0.306929
1	ENSMUSG00000000682	Cd52	2.25612	1.32517	0.822714	-0.217358	8.41285e-07	0.00129685	0.124184	0.49565
1	ENSMUSG00000072620	Slfn2	1.52492	0.770006	0.36387	-0.358235	1.23643e-05	0.0253665	0.569411	0.18293
1	ENSMUSG00000073902	Gm1966	1.9158	1.40266	1.06984	0.357396	2.45788e-05	0.004146	0.106932	0.350816
1	ENSMUSG00000079298	Klrb1b	2.28007	1.26283	0.387187	-2.50297	0.00216318	0.226676	0.924721	0.0509418
1	ENSMUSG00000099974	Bcl2a1d	2.82665	1.45741	1.02504	-1.45938	4.66531e-06	0.0170222	0.271334	0.0287032
1	ENSMUSG00000102037	Bcl2a1a	2.20695	0.841528	0.805011	-2.79726	2.07384e-06	0.0628738	0.207073	0.000146563
1	ENSMUSG00000027399	Il1a	1.46973	0.400721	0.438059	-1.43753	3.23464e-06	0.182629	0.303001	1.99566e-06
1	ENSMUSG00000015839	Nfe2l2	1.25863	0.347707	0.271914	-0.0938748	2.40903e-06	0.166786	0.515055	0.6271
1	ENSMUSG00000031740	Mmp2	1.27077	0.311285	-0.146342	-0.953584	9.89753e-07	0.203006	0.789693	4.90906e-05
1	ENSMUSG00000058818	Pirb	1.12975	0.272059	0.289728	-0.719941	0.00245142	0.676638	0.797255	0.0680858
1	ENSMUSG00000049744	Arhgap15	1.45774	0.744838	0.597681	-1.83018	0.00190487	0.255645	0.60952	0.00887212
1	ENSMUSG00000079293	Clec7a	3.03815	1.69248	0.882738	0.234574	1.39424e-07	0.000354399	0.147205	0.503786
1	ENSMUSG00000021886	Gpr65	1.59483	0.848635	0.256842	-0.590249	2.9109e-05	0.0406298	0.810049	0.100037
1	ENSMUSG00000038352	Arl5c	1.45957	0.730234	0.514006	-1.46522	0.000816937	0.177435	0.598492	0.00308755
1	ENSMUSG00000074874	Ctla2b	1.26009	0.0979101	0.302794	-0.174463	0.000483178	0.902229	0.768458	0.635517
1	ENSMUSG00000027646	Src	0.0220736	0.767135	0.317747	-1.16539	0.956604	0.0614911	0.709329	0.00115941
1	ENSMUSG00000073409	H2-Q6	-0.481104	1.1592	0.485362	-3.73986	0.408092	0.122432	0.761688	5.47492e-05
1	ENSMUSG00000060550	H2-Q7	-0.15358	1.04645	0.509011	-3.53814	0.81755	0.171252	0.748379	4.10489e-05
1	ENSMUSG00000055413	H2-Q5	-0.0736344	1.01878	0.577669	-2.79761	0.915555	0.146101	0.67885	0.00112494
1	ENSMUSG00000053550	Shisa7	0.877558	1.43834	0.514405	-2.41866	0.098036	0.0292379	0.749743	0.0113319
1	ENSMUSG00000061232	H2-K1	0.253557	0.857012	0.254656	-1.84623	0.323405	0.00976394	0.706475	4.19718e-07
1	ENSMUSG00000073411	H2-D1	0.754887	1.31084	0.5679	-1.52364	0.0137256	0.00146855	0.328606	2.6024e-05
1	ENSMUSG00000060519	Tor3a	0.573495	1.04059	0.457239	-0.997217	0.0350795	0.00364242	0.41271	0.00130581
1	ENSMUSG00000024675	Ms4a4c	2.66508	2.02249	1.23305	-0.342448	0.00176955	0.0582493	0.54737	0.751736
1	ENSMUSG00000022508	Bcl6	1.22541	0.0448636	0.292114	-0.992856	1.23118e-05	0.928909	0.571058	0.00021746
1	ENSMUSG00000016206	H2-M3	0.60744	1.1835	0.649246	-0.95546	0.0416237	0.0024019	0.250145	0.00639098
1	ENSMUSG00000035929	H2-Q4	-0.283901	0.48633	0.098529	-1.81943	0.369294	0.261439	0.948815	9.18814e-06
1	ENSMUSG00000051495	Irf2bp2	0.931116	0.41076	-0.0636638	-1.60158	0.00128799	0.262991	0.963332	3.74253e-06
1	ENSMUSG00000038059	Smim3	1.38294	0.520342	0.274139	-2.69346	2.79344e-05	0.137798	0.695675	2.72004e-07
1	ENSMUSG00000059326	Csf2ra	0.973043	0.215682	0.0140719	-1.02949	0.000441628	0.589831	0.993067	0.00021254
1	ENSMUSG00000097415	AU020206	1.35588	0.681813	0.235363	-0.801817	8.06713e-06	0.0189198	0.695675	0.00123153
1	ENSMUSG00000074151	Nlrc5	1.40366	1.49457	0.63586	-1.23739	0.00596349	0.0171357	0.626562	0.0521405
1	ENSMUSG00000004707	Ly9	1.29956	1.30083	0.97333	0.239729	0.000130185	0.000865381	0.0386611	0.412356
1	ENSMUSG00000025743	Sdc3	2.05134	1.62546	0.880209	-0.128262	6.46155e-08	2.31433e-06	0.00579379	0.5438
1	ENSMUSG00000030156	Cd69	3.39311	2.53889	2.07679	-1.7338	3.52565e-05	0.00445343	0.078902	0.114919
1	ENSMUSG00000073491	Ifi213	1.27337	1.9102	0.21943	-1.84488	0.0488759	0.0164852	0.95411	0.0680015
1	ENSMUSG00000030107	Usp18	1.14627	1.6046	0.371107	-2.05277	0.0108545	0.00420524	0.79931	0.00492663
1	ENSMUSG00000000386	Mx1	1.92988	1.8482	0.639304	-0.1515	0.00265465	0.0179628	0.735131	0.846056
1	ENSMUSG00000022587	Ly6e	0.437813	0.660241	0.243886	-1.00685	0.0416874	0.0175254	0.659217	7.062e-05
1	ENSMUSG00000000732	Icosl	0.633952	0.767542	0.45008	-1.91919	0.00922608	0.0114813	0.326786	4.65896e-07
1	ENSMUSG00000071068	Treml2	1.44933	1.31056	0.583672	0.492442	3.60957e-05	0.000746702	0.314754	0.0781375
1	ENSMUSG00000097328	Tnfsf12	-0.284826	0.126417	0.172228	-2.1147	0.378944	0.841487	0.890316	1.46058e-05
1	ENSMUSG00000055322	Tns1	-0.0315417	0.592189	0.421672	-2.0707	0.92534	0.0915709	0.450299	2.73015e-07
1	ENSMUSG00000078786	BC024978	-0.489433	-0.045836	0.0334987	-1.1129	0.138786	0.950416	0.983373	0.00244542
1	ENSMUSG00000018923	Med11	0.486034	0.368208	0.251526	-1.01937	0.0376103	0.266667	0.695768	0.000683245
1	ENSMUSG00000026483	Fam129a	0.955031	0.637788	0.644505	-1.12531	0.000590314	0.047557	0.140038	0.000194961
1	ENSMUSG00000031639	Tlr3	-0.327725	0.420572	0.360511	-1.52695	0.112767	0.109354	0.366488	2.13131e-06
1	ENSMUSG00000001062	Vps9d1	-0.189107	0.0485486	-0.0726941	-1.04125	0.44583	0.928033	0.951038	0.000209356
1	ENSMUSG00000038500	Prr3	-0.625638	0.0632648	-0.112408	-1.67468	0.0848975	0.938738	0.948815	0.000294534
1	ENSMUSG00000058755	Osm	-0.0890585	0.357951	0.127856	-1.17088	0.668368	0.157921	0.839057	3.87876e-06
1	ENSMUSG00000031504	Rab20	0.244623	0.0388966	0.211674	-2.23167	0.233228	0.936092	0.700811	1.86403e-08
1	ENSMUSG00000097872	Gm26702	-1.40229	-0.0564222	-0.233912	-2.84876	0.0247043	0.964447	0.931309	0.000915948
1	ENSMUSG00000029419	Gm996	-1.26274	-0.0795931	-0.109408	-2.88274	0.0361588	0.949464	0.968693	0.000683245
1	ENSMUSG00000022971	Ifnar2	-0.182502	-0.0588722	0.021564	-1.19412	0.372583	0.893123	0.982953	7.1171e-06
1	ENSMUSG00000027848	Olfml3	0.189452	0.178112	0.0923907	-1.16719	0.179092	0.395385	0.851869	1.02681e-07
1	ENSMUSG00000042333	Tnfrsf14	-0.101313	0.297803	0.215096	-1.60349	0.76897	0.503235	0.810049	0.000142631
1	ENSMUSG00000030786	Itgam	-0.209506	0.164151	0.193854	-1.26544	0.116783	0.416786	0.530825	1.94411e-08
1	ENSMUSG00000054364	Rhob	-0.258671	0.378739	0.0227141	-1.29791	0.632918	0.663267	0.994441	0.00868819
1	ENSMUSG00000021250	Fos	-0.344688	0.563846	0.262142	-1.23843	0.522495	0.478897	0.907287	0.0144837
1	ENSMUSG00000041849	Card6	-0.0535383	0.822117	0.359968	-1.26321	0.928853	0.161645	0.789803	0.0191582
1	ENSMUSG00000035208	Slfn8	-0.0553452	0.832441	0.18822	-1.08678	0.92922	0.182962	0.933708	0.0391641
1	ENSMUSG00000038168	P3h2	-0.847856	-0.150763	0.154129	-2.34051	0.168519	0.912083	0.96115	0.00123278
1	ENSMUSG00000063849	Ppcdc	-0.544702	0.0363628	-0.126398	-1.37179	0.115921	0.963881	0.939529	0.000596084
1	ENSMUSG00000020827	Mink1	-0.189358	0.138516	0.0736814	-1.10639	0.372583	0.711759	0.942704	2.53491e-05
1	ENSMUSG00000089809	Rasgef1b	0.153392	0.157312	0.353664	-1.21334	0.55395	0.722228	0.516294	4.07401e-05
1	ENSMUSG00000047407	Tgif1	0.196249	0.258985	0.421	-1.41542	0.420235	0.473357	0.370816	6.43674e-06
1	ENSMUSG00000041417	Pik3r1	0.249269	0.234188	0.317558	-1.15362	0.128758	0.326767	0.323198	9.80917e-07
1	ENSMUSG00000000531	Grasp	0.893023	0.301475	-0.00246981	-3.24233	0.00338829	0.508491	0.998125	1.1597e-06
1	ENSMUSG00000022848	Dirc2	-0.714602	-0.0780584	-0.0352336	-1.70672	0.0153855	0.89892	0.979182	1.60493e-05
1	ENSMUSG00000022817	Itgb5	0.125132	0.228314	0.170276	-1.67345	0.582162	0.48425	0.783807	1.50749e-07
1	ENSMUSG00000006920	Ezh1	-0.094634	0.086047	0.113632	-1.12006	0.805284	0.903703	0.942749	0.00221371
1	ENSMUSG00000072115	Ang	-0.104398	0.0640121	0.00706869	-1.45557	0.784359	0.931399	0.996606	0.000289902
1	ENSMUSG00000042724	Map3k9	-0.135598	0.163141	0.054244	-2.11676	0.777565	0.843777	0.978073	0.000253306
1	ENSMUSG00000028927	Padi2	0.0841034	0.174258	0.36511	-3.01564	0.852219	0.81509	0.722234	1.33537e-06
1	ENSMUSG00000035697	Arhgap45	-0.0338703	0.023957	0.0550466	-1.1826	0.920076	0.969902	0.966928	0.000115193
1	ENSMUSG00000052821	Cysltr1	0.0272899	0.00806895	0.0705915	-1.0683	0.939708	0.99147	0.963079	0.00143432
1	ENSMUSG00000017417	Plxdc1	-0.476384	0.142134	0.110643	-1.52932	0.272411	0.873787	0.960912	0.00145526
1	ENSMUSG00000037405	Icam1	-0.254344	0.0923681	0.275567	-1.74574	0.154822	0.793406	0.483089	1.40597e-08
1	ENSMUSG00000003882	Il7r	0.59028	0.854782	0.660116	-3.46184	0.2279	0.192551	0.569411	0.00190876
1	ENSMUSG00000020798	Spns3	-0.721098	0.398007	0.549558	-3.60268	0.0289995	0.326326	0.304733	8.89944e-06
1	ENSMUSG00000023990	Tfeb	-0.206105	-0.0721743	-0.0691477	-1.27967	0.395874	0.887256	0.954605	2.19173e-05
1	ENSMUSG00000051185	Fam174a	-0.330182	0.0534777	-0.0530205	-1.22498	0.127509	0.910775	0.963332	2.66086e-05
1	ENSMUSG00000002763	Pex6	-0.357752	-0.164767	-0.153592	-1.21273	0.0648117	0.614933	0.789803	4.49494e-06
1	ENSMUSG00000078853	Igtp	-0.102644	0.343442	0.189324	-1.15145	0.732404	0.352776	0.814773	0.000419264
1	ENSMUSG00000040857	Erf	-0.499141	0.0610904	0.077388	-1.53703	0.0137064	0.886166	0.933706	3.28899e-07
1	ENSMUSG00000018217	Pmp22	0.165957	0.109734	0.281521	-2.29991	0.467494	0.796087	0.590726	6.69055e-09
1	ENSMUSG00000098188	Sowahc	0.708572	0.434488	0.285186	-1.44179	0.0228867	0.326326	0.735131	7.52405e-05
1	ENSMUSG00000015396	Cd83	0.750546	0.431446	0.405648	-1.54399	0.0100621	0.27459	0.521634	1.20565e-05
1	ENSMUSG00000018920	Cxcl16	0.899448	0.62954	0.330779	-2.99625	0.00158453	0.0650881	0.598868	8.96417e-09
1	ENSMUSG00000040829	Zmynd15	0.951784	0.670546	0.318564	-2.85783	0.00519541	0.125848	0.727677	1.18466e-05
1	ENSMUSG00000041775	Mapk1ip1	-0.60738	0.131912	-0.106564	-1.08349	0.129192	0.863935	0.958684	0.0107409
1	ENSMUSG00000052142	Rasal3	-0.174191	0.0677107	-0.0693257	-1.53889	0.36895	0.86482	0.939458	1.41102e-07
1	ENSMUSG00000027508	Pag1	-0.133279	0.12004	0.164498	-1.94465	0.404798	0.655974	0.690671	7.38771e-10
1	ENSMUSG00000043953	Ccrl2	-0.183492	0.217499	0.0856516	-2.19063	0.442597	0.560809	0.938537	1.45415e-08
1	ENSMUSG00000020893	Per1	-0.29429	0.0900147	-0.0834628	-2.60469	0.444789	0.915311	0.96467	7.93154e-07
1	ENSMUSG00000001248	Gramd1a	-0.263789	-0.0989053	-0.138992	-1.36461	0.235119	0.826043	0.862406	4.36155e-06
1	ENSMUSG00000060477	Irak2	-0.173916	-0.131421	-0.0354382	-1.59728	0.419533	0.729274	0.972344	4.78109e-07
1	ENSMUSG00000029771	Irf5	0.224574	0.223386	0.172293	-1.0662	0.180713	0.365482	0.70386	3.05146e-06
1	ENSMUSG00000053580	Tanc2	-0.506506	-0.00231304	-0.0245361	-1.1857	0.204221	0.998493	0.992587	0.00423061
1	ENSMUSG00000042190	Cmklr1	0.14206	0.471806	0.30522	-1.47289	0.227271	0.00284382	0.140876	9.06175e-10
1	ENSMUSG00000085095	Gm15635	-0.659313	0.184281	0.189563	-1.24526	0.0517371	0.75711	0.877828	0.00111903
1	ENSMUSG00000045730	Adrb2	-0.689939	0.209475	0.118739	-1.65481	0.102956	0.79525	0.956446	0.000816359
1	ENSMUSG00000003123	Lipe	-0.225789	0.176069	0.12322	-1.02311	0.19332	0.507152	0.821275	1.24044e-05
1	ENSMUSG00000035686	Thrsp	-0.814917	0.405396	0.380504	-4.63458	0.249301	0.721776	0.871224	0.00685033
1	ENSMUSG00000006019	Dhx34	-0.271924	-0.0868031	-0.117016	-1.06636	0.21935	0.84868	0.901819	8.69897e-05
1	ENSMUSG00000026223	Itm2c	-0.485668	0.24162	0.260673	-1.09387	0.0142478	0.408413	0.572517	1.18466e-05
1	ENSMUSG00000008348	Ubc	-0.731172	0.085273	-0.00921117	-1.4054	0.0455753	0.919703	0.996281	0.000500712
1	ENSMUSG00000047810	Ccdc88b	-0.168479	0.067345	0.0190245	-1.12661	0.243961	0.813333	0.978166	2.57175e-07
1	ENSMUSG00000002603	Tgfb1	-0.0698435	0.0835498	0.11423	-1.10102	0.651972	0.748404	0.783807	2.21237e-07
1	ENSMUSG00000055485	Soga1	-0.467168	0.0147881	0.0778407	-2.08259	0.00912694	0.97092	0.92762	9.06175e-10
1	ENSMUSG00000034412	Tbc1d10a	-0.52571	0.1139	0.102836	-1.85372	0.233678	0.906993	0.964443	0.000353218
1	ENSMUSG00000018899	Irf1	-0.532773	0.0849735	0.122765	-1.49863	0.150597	0.919156	0.946709	0.00047987
1	ENSMUSG00000003752	Itpkc	-0.302324	0.222186	0.297769	-1.33038	0.368947	0.698003	0.736733	0.00059181
1	ENSMUSG00000045322	Tlr9	-0.317249	0.386444	0.343206	-1.24702	0.48958	0.593978	0.790099	0.00576673
1	ENSMUSG00000032515	Csrnp1	-0.17452	0.107481	0.170871	-1.80873	0.492323	0.826254	0.828574	3.82113e-07
1	ENSMUSG00000036931	Nfkbid	-0.251079	0.21143	0.174931	-1.53686	0.370239	0.658657	0.859877	1.13574e-05
1	ENSMUSG00000028680	Plk3	0.0405922	0.205583	0.203208	-1.88113	0.860456	0.488347	0.690599	2.3418e-08
1	ENSMUSG00000044786	Zfp36	-0.87626	0.42892	0.0831439	-1.56323	0.0347872	0.521217	0.969079	0.000575972
1	ENSMUSG00000020423	Btg2	-0.824706	0.304892	0.08692	-1.88335	0.183721	0.805753	0.977375	0.00338385
1	ENSMUSG00000020455	Trim11	-0.426795	-0.0574194	-0.0977899	-1.17461	0.100849	0.921677	0.936908	0.000211216
1	ENSMUSG00000020432	Tcn2	-0.46983	0.105941	-0.0107965	-1.2155	0.176903	0.889848	0.996273	0.00123442
1	ENSMUSG00000021983	Atp8a2	-1.24315	0.174652	0.271947	-1.65454	0.103468	0.918686	0.940464	0.0311093
1	ENSMUSG00000030287	Itpr2	-0.523953	0.0842415	0.231207	-1.38763	0.0195176	0.854516	0.695675	4.01055e-06
1	ENSMUSG00000025880	Smad7	-1.08613	0.278457	0.0607704	-3.07825	0.00164949	0.609108	0.970448	1.40597e-08
1	ENSMUSG00000000686	Abhd15	-0.937903	0.225794	0.0410295	-1.93951	0.00548818	0.67206	0.97774	1.39671e-05
1	ENSMUSG00000045817	Zfp36l2	-0.544818	0.391317	0.135678	-1.63277	0.0308828	0.275332	0.897771	2.01814e-06
1	ENSMUSG00000043323	Fbrsl1	-0.766089	0.18143	0.0171253	-1.38657	0.0239355	0.780189	0.99341	0.000269858
1	ENSMUSG00000062545	Tlr12	-0.691362	0.852125	0.642656	-2.28214	0.278218	0.29494	0.672883	0.00498514
1	ENSMUSG00000024190	Dusp1	-0.726436	0.461488	0.375265	-1.90179	0.0657386	0.453049	0.736733	5.82502e-05
1	ENSMUSG00000030798	Cd37	-0.341762	0.147608	0.0709706	-1.19288	0.180704	0.760693	0.958684	8.52815e-05
1	ENSMUSG00000021200	Asb2	-0.350858	0.146623	0.00269531	-1.07654	0.18407	0.766487	0.997829	0.000377447
1	ENSMUSG00000021990	Spata13	0.197886	0.314202	0.258177	-1.64629	0.0709698	0.027938	0.189729	1.78686e-10
1	ENSMUSG00000037649	H2-DMa	0.429656	0.567881	0.431434	-2.86003	0.0171727	0.0133632	0.169636	2.39491e-10
1	ENSMUSG00000051652	Lrrc3	0.378895	0.617545	0.531803	-4.11799	0.048288	0.013151	0.114092	2.3464e-11
1	ENSMUSG00000024339	Tap2	-0.000684838	0.242168	0.13531	-1.45523	0.996891	0.307479	0.783807	8.50944e-08
1	ENSMUSG00000059456	Ptk2b	-0.00122391	0.178576	0.128486	-1.62766	0.993389	0.31707	0.697381	7.38771e-10
1	ENSMUSG00000032300	1700017B05Rik	-0.344484	0.169679	0.0548345	-1.40826	0.329681	0.804526	0.975311	0.00030477
1	ENSMUSG00000040435	Ppp1r15a	-0.540225	0.269161	0.126531	-1.40888	0.123054	0.665379	0.942749	0.000353456
1	ENSMUSG00000020387	Jade2	-0.672953	0.259021	0.208462	-2.51961	0.0113958	0.521339	0.783807	4.71708e-08
1	ENSMUSG00000038593	Tctn1	-0.34466	0.304167	0.199014	-1.50279	0.156624	0.402968	0.783807	6.063e-06
1	ENSMUSG00000064267	Hvcn1	-0.455171	0.205445	0.218439	-1.80277	0.0557777	0.611192	0.748371	3.972e-07
1	ENSMUSG00000030737	Slco2b1	-0.636427	0.0383253	0.0988939	-1.2066	0.0687527	0.963497	0.958658	0.00137147
1	ENSMUSG00000026425	Srgap2	-0.523169	-0.0784668	-0.124691	-1.08027	0.0748893	0.905426	0.931309	0.000819354
1	ENSMUSG00000032066	Bco2	-0.544	-0.0853804	-0.0125331	-1.21628	0.103459	0.905426	0.996111	0.00135597
1	ENSMUSG00000022747	St3gal6	-0.477741	0.000486469	0.1034	-1.45028	0.156628	0.999528	0.950831	0.000232779
1	ENSMUSG00000045268	Zfp691	-0.781768	-0.187972	-0.0217794	-1.94783	0.0583985	0.807146	0.993129	0.000287003
1	ENSMUSG00000037946	Fgd3	-0.299581	-0.0183244	0.0189374	-1.36835	0.183439	0.972788	0.987359	7.2532e-06
1	ENSMUSG00000047180	Neurl3	-0.641467	0.0233817	0.0523723	-2.191	0.073908	0.976989	0.975739	7.89227e-06
1	ENSMUSG00000068015	Lrch1	-0.337679	0.0488775	0.0650017	-1.10918	0.0469848	0.896005	0.935447	2.72474e-06
1	ENSMUSG00000031532	Saraf	-0.473446	-0.063848	0.0787849	-1.11959	0.0438974	0.902338	0.946709	6.94577e-05
1	ENSMUSG00000074622	Mafb	-1.15049	0.241993	0.11159	-2.67065	0.0151917	0.794607	0.964443	8.57831e-06
1	ENSMUSG00000033192	Lpcat2	-0.620256	0.180209	0.207447	-1.46283	0.0244943	0.72108	0.806658	1.94145e-05
1	ENSMUSG00000032554	Trf	-1.06402	0.233445	0.268765	-1.89581	0.0331833	0.817804	0.901413	0.00052669
1	ENSMUSG00000041538	H2-Ob	-0.812083	0.286015	0.235693	-2.0932	0.0370218	0.6263	0.844855	0.000126239
1	ENSMUSG00000027215	Cd82	-0.652428	0.239634	0.183767	-1.03382	0.0243854	0.618939	0.857564	0.000944219
1	ENSMUSG00000031903	Pla2g15	-0.615384	0.176744	0.227672	-1.38217	0.0832161	0.803442	0.860952	0.000494254
1	ENSMUSG00000029060	Mib2	-0.637923	-0.0757406	0.0854481	-2.05289	0.101018	0.93429	0.96467	3.5553e-05
1	ENSMUSG00000048163	Selplg	-0.623487	-0.0128888	-0.0140918	-3.47391	0.0524936	0.98763	0.995297	2.83371e-09
1	ENSMUSG00000038312	Edem2	-0.486355	0.0650801	0.130581	-1.55889	0.0548899	0.908239	0.905155	6.10756e-06
1	ENSMUSG00000004846	Plod3	-0.280098	0.100833	0.132791	-1.14935	0.0856312	0.739595	0.784317	9.81446e-07
1	ENSMUSG00000019970	Sgk1	-0.0946252	0.311301	0.166932	-2.32168	0.708159	0.344615	0.810049	5.42681e-09
1	ENSMUSG00000024349	Tmem173	-0.110656	0.230542	0.216957	-1.72127	0.715184	0.609045	0.783807	3.33437e-06
1	ENSMUSG00000038235	F11r	-0.227423	0.118086	0.0946764	-1.14703	0.372583	0.808795	0.936837	9.30991e-05
1	ENSMUSG00000029330	Cds1	-0.0652395	0.320653	0.155513	-1.45836	0.798226	0.291602	0.820364	3.74135e-06
1	ENSMUSG00000025648	Pfkfb4	-0.0708619	0.358678	0.192359	-1.12748	0.807281	0.293502	0.789693	0.000191729
1	ENSMUSG00000018167	Stard3	-0.240832	0.0938992	0.0919808	-1.17969	0.321756	0.849305	0.93521	5.55439e-05
1	ENSMUSG00000036948	BC037034	-0.538072	0.150692	0.0711176	-1.55187	0.0371396	0.753039	0.958684	6.95831e-06
1	ENSMUSG00000038213	Tapbpl	-0.507045	0.19796	0.0603528	-1.55283	0.0174317	0.52502	0.952195	1.75732e-06
1	ENSMUSG00000052837	Junb	-0.732389	0.263984	0.0634651	-2.37495	0.0323295	0.663129	0.970942	7.40983e-07
1	ENSMUSG00000053113	Socs3	-0.551457	0.297323	0.210692	-2.61328	0.0194712	0.395286	0.75168	2.26197e-09
1	ENSMUSG00000054675	Tmem119	-0.693301	0.160352	0.122323	-2.73482	0.0034522	0.689392	0.895681	7.38771e-10
1	ENSMUSG00000036887	C1qa	-0.539716	0.274207	0.132378	-1.61294	0.0277512	0.469301	0.896999	1.54701e-06
1	ENSMUSG00000036905	C1qb	-0.323637	0.187317	0.0800806	-1.40252	0.215387	0.689146	0.95147	1.7601e-05
1	ENSMUSG00000036896	C1qc	-0.263977	0.229824	0.131012	-1.3041	0.343568	0.622126	0.919497	5.99526e-05
1	ENSMUSG00000039158	Akna	-0.191601	0.192455	0.0977762	-1.14278	0.380902	0.583848	0.925231	2.03401e-05
1	ENSMUSG00000020399	Havcr2	-0.103895	0.294946	0.295261	-1.32636	0.590474	0.234763	0.422523	5.86015e-07
1	ENSMUSG00000053835	H2-T24	-0.115438	0.614542	0.426968	-1.31859	0.805427	0.239351	0.667902	0.00468838
1	ENSMUSG00000038642	Ctss	-0.239433	0.565128	0.378155	-1.85415	0.570698	0.326983	0.727707	5.93865e-05
1	ENSMUSG00000021025	Nfkbia	-0.27111	0.460891	0.254	-1.87819	0.335286	0.238096	0.747176	1.10128e-06
1	ENSMUSG00000037706	Cd81	0.0101771	0.456802	0.336213	-1.22628	0.968915	0.0814092	0.405225	3.49154e-06
1	ENSMUSG00000024334	H2-Oa	-0.422624	0.895974	0.611861	-2.08622	0.406691	0.135287	0.568806	0.00171558
1	ENSMUSG00000053560	Ier2	-0.286633	0.439194	0.286555	-1.28442	0.462677	0.441886	0.80302	0.0012686
1	ENSMUSG00000002668	Dennd1c	-0.700715	-0.0358067	-0.236746	-1.50671	0.0954361	0.970125	0.884613	0.00156416
1	ENSMUSG00000079547	H2-DMb1	-0.184795	-0.00908595	0.129827	-2.20736	0.247303	0.980129	0.782258	1.62197e-09
1	ENSMUSG00000030745	Il21r	-0.466262	-0.078779	-0.0408108	-1.75952	0.116908	0.905426	0.977375	1.18736e-05
1	ENSMUSG00000055541	Lair1	-0.454064	0.0956861	0.131257	-1.16064	0.146894	0.889242	0.932094	0.000774569
1	ENSMUSG00000042524	Sun2	-0.100692	0.0864169	0.112177	-1.04991	0.534292	0.763078	0.811064	1.11923e-06
1	ENSMUSG00000032280	Tle3	-0.447353	-0.218874	-0.188342	-1.28923	0.0385169	0.51977	0.76016	6.36347e-06
1	ENSMUSG00000000290	Itgb2	0.495425	0.42308	0.302811	-1.68599	0.00102675	0.0164325	0.231856	7.38771e-10
1	ENSMUSG00000040327	Cul9	-0.678928	-0.083473	-0.03593	-1.23407	0.0442261	0.910384	0.982953	0.000944873
1	ENSMUSG00000108126	Gm43909	-0.0269064	-0.0573604	-0.0345742	-2.01068	0.929856	0.916444	0.975897	1.50543e-06
1	ENSMUSG00000030256	Bhlhe41	-0.068365	0.0108047	0.0853424	-1.92269	0.783965	0.983257	0.933706	3.31252e-08
1	ENSMUSG00000042507	Elmsan1	-0.341139	-0.0510914	0.200282	-1.48188	0.130835	0.922091	0.758873	2.4786e-06
1	ENSMUSG00000042622	Maff	-0.525815	-0.124046	0.0226001	-2.16784	0.0730464	0.838676	0.988059	6.09381e-07
1	ENSMUSG00000032359	Ctsh	0.785877	0.678391	0.470348	-1.44676	0.0307964	0.164494	0.584242	0.00032278
1	ENSMUSG00000079110	Capn3	0.537008	0.382517	0.17427	-2.48025	0.171915	0.54372	0.928833	6.10756e-06
1	ENSMUSG00000026817	Ak1	0.494867	0.329529	0.261564	-2.05584	0.10739	0.495679	0.77532	1.60493e-05
1	ENSMUSG00000033209	Ttc28	0.4581	0.474525	0.38821	-1.36733	0.0323435	0.0926373	0.361644	2.92874e-06
1	ENSMUSG00000044468	Fam46c	0.450305	0.421475	0.315026	-2.6389	0.0338011	0.13734	0.496228	7.38771e-10
1	ENSMUSG00000031770	Herpud1	0.483348	0.447629	0.322763	-1.89823	0.0947876	0.275235	0.672417	2.18556e-06
1	ENSMUSG00000035356	Nfkbiz	0.403964	0.276165	0.332809	-1.43717	0.0233268	0.261737	0.332917	1.04852e-07
1	ENSMUSG00000042677	Zc3h12a	0.318904	0.25522	0.310759	-2.46946	0.255	0.577141	0.670345	8.30299e-08
1	ENSMUSG00000052253	Zfp622	-0.138123	0.0966361	-0.0648124	-1.48955	0.68767	0.883988	0.966258	5.79156e-05
1	ENSMUSG00000003154	Foxj2	-0.35535	0.0672463	-0.00597085	-1.12908	0.0846368	0.877115	0.996273	2.10995e-05
1	ENSMUSG00000015942	Gtf2ird2	-0.630708	0.200319	0.193398	-1.42138	0.0247313	0.663784	0.815814	5.89926e-05
1	ENSMUSG00000040663	Clcf1	-0.511747	0.288487	-0.0362971	-2.20656	0.356936	0.763872	0.990315	0.00221757
1	ENSMUSG00000032089	Il10ra	-0.127932	0.454784	0.250345	-1.55246	0.780155	0.446929	0.859877	0.000353456
1	ENSMUSG00000001750	Tcirg1	-0.0946169	0.0888408	-0.0500835	-1.07404	0.741258	0.865268	0.968662	0.000181318
1	ENSMUSG00000032596	Uba7	-0.0134972	0.12633	-0.107925	-1.44385	0.976919	0.86679	0.954323	0.00058906
1	ENSMUSG00000050022	Amz1	0.162884	0.379599	0.167367	-1.37336	0.520539	0.257022	0.83128	1.47811e-05
1	ENSMUSG00000024308	Tapbp	0.0945186	0.34987	0.192232	-1.40123	0.718468	0.28876	0.777473	4.87371e-06
1	ENSMUSG00000067212	H2-T23	0.116676	0.463433	0.209071	-2.4014	0.739775	0.28808	0.839099	4.46469e-07
1	ENSMUSG00000042613	Pbxip1	0.165064	0.413128	0.124433	-1.62476	0.54752	0.251896	0.915455	3.62561e-06
1	ENSMUSG00000024013	Fgd2	-0.196483	0.156766	-0.00348969	-1.02908	0.61968	0.834212	0.997829	0.0056178
1	ENSMUSG00000028859	Csf3r	-0.398216	0.122315	-0.12108	-1.95066	0.487628	0.922804	0.96467	0.000929579
1	ENSMUSG00000044811	Cd300c2	-0.179442	0.167575	0.132209	-1.18772	0.747017	0.866566	0.958684	0.0155945
1	ENSMUSG00000006411	Nectin4	-0.343523	0.357205	-0.0372595	-1.62217	0.48198	0.644355	0.987442	0.00261802
1	ENSMUSG00000042328	Hps4	-0.000511452	0.335671	0.0160732	-1.50575	0.998553	0.484541	0.993268	5.49373e-05
1	ENSMUSG00000035713	Usp35	-0.261681	0.466913	0.12227	-2.69191	0.719904	0.676409	0.969747	0.00120569
1	ENSMUSG00000025856	Pdgfa	0.0733061	0.0779124	0.104444	-2.00483	0.655119	0.787047	0.831525	6.69055e-09
1	ENSMUSG00000037411	Serpine1	-0.80102	0.531967	0.484577	-5.98887	0.00488546	0.137457	0.36424	1.92596e-08
1	ENSMUSG00000039747	Orai2	0.290227	0.369733	0.170045	-1.69594	0.0585597	0.0672765	0.674679	6.60154e-09
1	ENSMUSG00000036634	Mag	-0.556843	0.0821394	0.113356	-1.75398	0.0298176	0.86679	0.91993	7.72181e-06
1	ENSMUSG00000020644	Id2	-0.049474	0.467878	0.288276	-1.07683	0.92497	0.45334	0.830846	0.0099917
1	ENSMUSG00000080058	Gm11175	-0.326464	0.0145118	-0.276707	-2.28063	0.580559	0.9922	0.909011	0.000229194
1	ENSMUSG00000071076	Jund	-0.474722	-0.107502	-0.365034	-2.44889	0.364322	0.927526	0.823698	4.77442e-05
1	ENSMUSG00000045176	Borcs6	-0.120601	0.107015	-0.0139304	-1.08169	0.722516	0.863077	0.994181	0.00162274
1	ENSMUSG00000005043	Sgsh	-0.788569	0.137291	0.252603	-2.04586	0.0146132	0.811507	0.765135	1.52609e-05
1	ENSMUSG00000092528	Nlrp1c-ps	-0.274109	0.545664	0.292966	-1.63931	0.487743	0.254194	0.780066	0.00102697
1	ENSMUSG00000030345	Dyrk4	0.822496	0.101092	-0.0469958	-1.77324	0.0141739	0.898043	0.978896	0.000764411
1	ENSMUSG00000096145	Vkorc1	-0.138446	0.296866	0.250952	-1.02507	0.541952	0.319842	0.629827	0.000106857
1	ENSMUSG00000008384	Sertad1	-0.40853	0.117357	0.520929	-2.04992	0.23605	0.866525	0.46884	3.06128e-05
1	ENSMUSG00000052512	Nav2	-0.421301	0.051661	0.0951405	-2.60683	0.0853442	0.926609	0.933708	5.08693e-08
1	ENSMUSG00000033033	Calhm2	-0.365949	0.805352	0.394142	-1.60893	0.425301	0.136549	0.730152	0.00295001
1	ENSMUSG00000028793	Rnf19b	0.175733	0.0533909	0.0768672	-2.30758	0.490565	0.923086	0.948815	1.55309e-08
1	ENSMUSG00000038612	Mcl1	0.252845	0.121334	0.0691821	-1.11191	0.192652	0.733103	0.942159	8.6889e-06
1	ENSMUSG00000035983	Gm7008	0.34756	0.0616593	0.228101	-1.92659	0.103522	0.897882	0.695675	7.99617e-07
1	ENSMUSG00000042364	Snx18	0.0538016	-0.157451	-0.0940498	-1.11601	0.780702	0.551485	0.884208	1.31621e-06
1	ENSMUSG00000074228	Gm10645	0.00133697	0.177533	0.0949362	-1.67698	0.996695	0.750901	0.949414	6.89582e-05
1	ENSMUSG00000005774	Rfx5	-0.31394	-0.0109238	-0.113377	-1.05741	0.256141	0.987258	0.932094	0.000808194
1	ENSMUSG00000100627	A830008E24Rik	-0.402235	0.955616	0.54882	-3.3929	0.606261	0.262934	0.769007	0.0108082
1	ENSMUSG00000060063	Alox5ap	0.311773	-0.0585928	-0.0627434	-1.71859	0.0878256	0.880458	0.944843	2.71545e-08
1	ENSMUSG00000038811	Gngt2	0.309025	0.0232439	0.0742698	-1.68965	0.0882398	0.95729	0.933706	1.75514e-07
1	ENSMUSG00000024696	Lpxn	0.21429	0.0873233	0.154696	-1.00551	0.198711	0.789625	0.745012	1.60493e-05
1	ENSMUSG00000028270	Gbp2	0.95553	0.534129	0.310292	-1.3263	0.0088425	0.312322	0.783807	0.00577049
1	ENSMUSG00000036568	Bicral	-0.453645	0.0480058	-0.0141845	-1.15207	0.0105319	0.897208	0.98737	2.40798e-06
1	ENSMUSG00000023034	Nr4a1	0.250337	0.0696192	-0.108504	-1.86939	0.305292	0.895691	0.926753	1.97609e-07
1	ENSMUSG00000027660	Skil	-0.0357706	-0.00846968	0.17866	-1.38823	0.91287	0.990007	0.833128	1.63462e-05
1	ENSMUSG00000023805	Synj2	0.613979	0.520862	0.340889	-2.80633	0.01654	0.127094	0.58596	2.88707e-06
1	ENSMUSG00000071369	Map3k5	-0.315989	-0.142648	0.0051852	-1.17023	0.0497063	0.589997	0.996241	1.08059e-06
1	ENSMUSG00000031662	Snx20	0.643985	0.305206	0.150471	-1.29582	0.000806049	0.198648	0.763902	8.72857e-07
1	ENSMUSG00000049086	Bmyc	0.4057	0.187517	0.104729	-1.14727	0.0777865	0.636912	0.92762	8.96968e-05
1	ENSMUSG00000087612	A230005M16Rik	0.382794	0.24097	0.0309046	-1.25132	0.0968281	0.510717	0.978885	6.22866e-05
1	ENSMUSG00000036002	Fam214b	-0.201404	-0.193079	-0.0308845	-1.20583	0.405851	0.625759	0.978166	5.54749e-05
1	ENSMUSG00000039934	Gsap	0.374688	0.254369	0.0368062	-1.16033	0.0878256	0.453227	0.974743	0.000108037
1	ENSMUSG00000049516	Spty2d1	-0.294582	-0.0269014	0.00153256	-1.26538	0.253975	0.963881	0.998452	5.79156e-05
1	ENSMUSG00000020077	Srgn	0.815659	0.215638	0.324366	-1.82173	0.00103797	0.552813	0.526644	3.82113e-07
1	ENSMUSG00000021411	Pxdc1	1.08742	0.463554	0.487422	-2.15803	0.000857142	0.27459	0.447648	2.28535e-05
1	ENSMUSG00000021822	Plau	0.427044	-0.175657	0.23163	-1.49825	0.0950321	0.704091	0.749996	9.04555e-06
1	ENSMUSG00000053175	Bcl3	0.599357	-0.10934	0.029999	-1.24854	0.0298759	0.85846	0.983553	0.000639669
1	ENSMUSG00000049130	C5ar1	0.612355	-0.133701	0.0735538	-1.17754	0.0240203	0.798567	0.958684	0.00018313
1	ENSMUSG00000001473	Tubb6	0.58311	-0.198054	0.0242573	-1.37335	0.0294376	0.672907	0.985952	5.35563e-05
1	ENSMUSG00000051439	Cd14	0.955989	-0.165245	-0.040874	-1.69509	0.000718323	0.715531	0.974202	1.24037e-06
1	ENSMUSG00000037944	Ccr7	0.756448	-0.55915	-0.730347	-4.22588	0.0848975	0.501021	0.584242	0.00110838
1	ENSMUSG00000026158	Ogfrl1	-0.27301	-0.149451	0.0793612	-1.28934	0.217321	0.708396	0.941686	1.1478e-05
1	ENSMUSG00000020105	Lrig3	-0.143241	0.667912	0.481039	-1.21232	0.751683	0.176665	0.59149	0.00740954
1	ENSMUSG00000091649	Phf11b	1.25444	0.992667	0.571768	-1.00483	0.00611515	0.0949322	0.629827	0.0695354
1	ENSMUSG00000105504	Gbp5	0.407413	0.0777944	0.228551	-1.18753	0.0210594	0.83497	0.598956	1.13358e-05
1	ENSMUSG00000038816	Ctnnal1	-0.568087	-0.0285048	0.109223	-1.58911	0.0612066	0.966173	0.935228	0.000108195
1	ENSMUSG00000030269	Mtmr14	1.00616	0.497479	0.363842	-0.120571	7.2104e-05	0.0788535	0.420962	0.592604
1	ENSMUSG00000040447	Spns2	0.929508	0.777398	0.584243	-1.69455	1.80267e-05	0.00075607	0.0299639	6.04882e-08
1	ENSMUSG00000016494	Cd34	0.793172	0.644652	0.555084	-1.52315	0.00101259	0.0225781	0.147406	1.16303e-06
1	ENSMUSG00000040751	Lat2	0.931006	0.67464	0.552204	-1.69882	2.79344e-05	0.00365504	0.0564492	6.25364e-08
1	ENSMUSG00000000957	Mmp14	0.902031	0.750815	0.511868	-1.16956	7.00063e-05	0.00280174	0.116931	9.61395e-06
1	ENSMUSG00000026548	Slamf9	1.00893	0.786525	0.627896	-1.67258	0.000245981	0.0108106	0.139716	1.12146e-05
1	ENSMUSG00000003545	Fosb	-0.276688	0.313153	0.123803	-1.776	0.474037	0.61757	0.946709	5.28262e-05
1	ENSMUSG00000042608	Stk40	0.515725	0.00965938	-0.0149081	-1.16522	0.0014974	0.976995	0.984325	4.49467e-07
1	ENSMUSG00000026637	Traf5	-0.195036	0.169357	0.29175	-1.04207	0.365209	0.621098	0.525803	9.79056e-05
1	ENSMUSG00000090257	Gm4524	-0.728696	-0.0858791	-0.00856239	-1.80006	0.243482	0.948625	0.997493	0.0150478
1	ENSMUSG00000039899	Fgl2	1.47336	1.76507	1.109	-1.10423	0.000201605	0.000195106	0.0540758	0.0119856
1	ENSMUSG00000053318	Slamf8	0.203066	1.49682	0.99965	-2.96569	0.567656	0.000305932	0.0478235	4.99843e-05
1	ENSMUSG00000102717	Gm37759	0.425187	1.19115	0.642649	-3.13632	0.352795	0.0251391	0.515055	0.000769471
1	ENSMUSG00000035067	Xkr6	-0.533756	0.196196	0.187874	-1.44836	0.114485	0.726185	0.871316	0.000721886
1	ENSMUSG00000039852	Rere	-0.0989222	0.224382	0.173253	-1.15799	0.806086	0.719778	0.907949	0.00155384
1	ENSMUSG00000035692	Isg15	1.20739	1.0507	0.357135	-1.91303	0.00742514	0.0691589	0.810049	0.00747605
1	ENSMUSG00000033949	Trim36	-0.505665	0.171561	0.305877	-1.0654	0.0727855	0.722456	0.648816	0.000929579
1	ENSMUSG00000066861	Oas1g	2.76587	2.52577	0.760495	0.0148104	0.00044953	0.0063661	0.736733	0.988154
1	ENSMUSG00000031304	Il2rg	0.953972	1.07263	0.245758	0.285083	0.0117275	0.0232989	0.868609	0.44786
1	ENSMUSG00000047798	Cd300lf	2.32136	1.84609	0.691063	0.473646	0.00135037	0.0364677	0.747176	0.521789
1	ENSMUSG00000068245	Phf11d	0.393748	0.660503	0.106501	-2.13982	0.218018	0.110463	0.948863	0.000158993
1	ENSMUSG00000087639	Gm15512	-0.461745	-0.345311	-0.140877	-2.63575	0.271521	0.621342	0.944843	9.30991e-05
1	ENSMUSG00000063506	Arhgap22	-0.289264	-0.349777	-0.129043	-2.68218	0.415839	0.51796	0.936977	4.53046e-06
1	ENSMUSG00000043068	Fam89a	-0.933061	0.210287	0.057168	-4.71177	0.0153295	0.714407	0.970942	2.1976e-05
1	ENSMUSG00000038437	Mllt6	-0.332895	0.121163	-0.0550065	-1.22832	0.0745504	0.723221	0.95511	2.49252e-06
1	ENSMUSG00000020901	Pik3r5	-0.266748	0.0750315	0.0826719	-1.27902	0.0287917	0.735532	0.837702	6.69055e-09
1	ENSMUSG00000033467	Crlf2	-0.470422	0.202798	0.176311	-2.45409	0.0980965	0.689331	0.867992	1.91329e-07
1	ENSMUSG00000031828	Klhl36	-0.399915	-0.223862	-0.162291	-1.01648	0.206749	0.685365	0.904461	0.00325324
1	ENSMUSG00000022844	Pdia5	1.5211	1.1292	0.717939	-0.292912	1.91543e-05	0.00297218	0.171489	0.349851
1	ENSMUSG00000000244	Tspan32	1.20254	0.919571	0.581614	-0.532512	0.000121729	0.00881008	0.273736	0.0782502
1	ENSMUSG00000049969	Plekhf2	1.09978	0.702099	0.359207	0.304261	9.87436e-06	0.00553021	0.365335	0.101058
1	ENSMUSG00000038607	Gng10	0.288447	0.338211	0.308537	-1.07148	0.236853	0.339839	0.598956	0.000159016
1	ENSMUSG00000024325	Ring1	-0.299794	-0.132449	-0.0295606	-1.20315	0.0623516	0.624816	0.970942	9.43294e-07
1	ENSMUSG00000096957	E230013L22Rik	-0.400944	-0.172511	-0.119756	-2.25815	0.081518	0.662803	0.903209	5.93666e-07
1	ENSMUSG00000045672	Col27a1	-0.274878	0.207163	0.0286155	-2.25411	0.684184	0.869929	0.993958	0.000748561
1	ENSMUSG00000034459	Ifit1	0.950056	0.938831	0.130418	-1.77629	0.0519772	0.157112	0.964443	0.0155789
1	ENSMUSG00000109245	Gm44860	-0.514544	0.622347	0.271005	-2.2116	0.382628	0.39092	0.903209	0.00583143
1	ENSMUSG00000002083	Bbc3	-0.280747	-0.377661	-0.405049	-2.28985	0.52982	0.586866	0.72589	3.30009e-05
1	ENSMUSG00000055148	Klf2	-0.446296	-0.268757	-0.149246	-2.34287	0.393479	0.784523	0.954849	8.15004e-05
1	ENSMUSG00000061393	Acvr2b	-0.681306	0.149043	0.00876551	-1.2781	0.122017	0.857657	0.996606	0.00863051
1	ENSMUSG00000027849	Syt6	2.43828	0.685649	0.0168548	-1.61093	0.000309306	0.525603	0.996281	0.0799474
1	ENSMUSG00000030595	Nfkbib	-0.435072	-0.372574	-0.334162	-2.33003	0.0685607	0.268968	0.548553	2.5347e-08
1	ENSMUSG00000032754	Slc8b1	0.349926	0.0818294	0.0273924	-1.06777	0.0748143	0.842271	0.977375	4.62689e-05
1	ENSMUSG00000001751	Naglu	0.456767	0.268501	0.120014	-1.00769	0.029415	0.381155	0.882378	6.0456e-05
1	ENSMUSG00000031995	St14	0.605687	0.953161	0.839654	-4.40159	0.0102435	0.00184469	0.019788	1.41102e-07
1	ENSMUSG00000004633	Chn2	0.127911	0.022185	-0.0392898	-2.48427	0.383279	0.947196	0.958684	3.80705e-10
1	ENSMUSG00000027322	Siglec1	1.20877	0.454248	0.0197255	-0.932099	0.00247343	0.434214	0.993461	0.0278408
1	ENSMUSG00000047963	Stbd1	0.649743	-0.424525	-0.619503	-1.88737	0.287198	0.750616	0.777526	0.0369143
1	ENSMUSG00000063954	Hist2h2aa2	0.637441	0.0765633	-0.151434	-1.22248	0.120236	0.940717	0.94568	0.0134283
1	ENSMUSG00000023150	Ivns1abp	0.0126043	0.031807	-0.017191	-1.08083	0.970246	0.95891	0.991641	0.000245566
1	ENSMUSG00000026656	Fcgr2b	0.188021	0.31893	0.281107	-1.19422	0.553622	0.487616	0.729784	0.000380615
1	ENSMUSG00000022358	Fbxo32	-0.231645	-0.0553749	0.00314816	-1.41679	0.51302	0.943123	0.997829	0.000964189
1	ENSMUSG00000084803	5830444B04Rik	-0.706955	0.418125	0.026865	-1.3975	0.192262	0.580257	0.993129	0.0179018
1	ENSMUSG00000034902	Pip5k1c	0.350789	0.451316	0.369252	-1.0326	0.0296834	0.0296203	0.202104	2.45132e-06
1	ENSMUSG00000052151	Plpp2	0.177852	0.369807	0.307377	-1.50041	0.477453	0.259311	0.590726	5.1544e-05
1	ENSMUSG00000057135	Scimp	2.08678	1.82661	1.0734	-1.5394	0.000454809	0.00895603	0.353787	0.0536573
1	ENSMUSG00000034255	Arhgap27	-0.426326	-0.0965925	-0.136274	-1.27488	0.0114296	0.752628	0.777243	2.72503e-07
1	ENSMUSG00000044328	Trp53i13	-0.597809	-0.15147	-0.0247405	-1.56769	0.0557194	0.795174	0.98737	0.000158332
1	ENSMUSG00000027580	Helz2	1.67338	1.43776	0.555329	-0.543818	7.66131e-05	0.00245486	0.507854	0.168823
1	ENSMUSG00000079505	Gm11131	-0.570249	0.567361	0.127872	-1.51535	0.223222	0.342675	0.954779	0.00596054
1	ENSMUSG00000056501	Cebpb	-0.143981	0.0353337	-0.378765	-2.99981	0.710712	0.964736	0.672883	3.94632e-08
1	ENSMUSG00000074811	Hps6	-0.314463	-0.245166	-0.142985	-1.59878	0.267442	0.599483	0.906912	8.07699e-05
1	ENSMUSG00000013858	Tmem259	-0.312162	-0.1132	-0.120819	-1.19931	0.00904345	0.538197	0.695675	6.75443e-09
1	ENSMUSG00000045763	Basp1	-0.314759	-0.265962	-0.150649	-1.75656	0.113866	0.366175	0.807355	4.71708e-08
1	ENSMUSG00000029050	Ski	-0.356548	-0.186866	-0.196631	-1.58386	0.0554308	0.528053	0.695606	7.97948e-08
1	ENSMUSG00000070003	Ssbp4	-0.316585	-0.118467	-0.235131	-1.30039	0.117451	0.756518	0.653399	2.96427e-06
1	ENSMUSG00000044496	2510039O18Rik	-0.136195	0.115352	-0.0733894	-1.0023	0.392945	0.668412	0.919754	2.46744e-06
1	ENSMUSG00000064023	Klk8	-0.508171	-0.343178	0.0409284	-3.8918	0.0185295	0.241083	0.968693	7.16804e-09
1	ENSMUSG00000034245	Hdac11	-1.03505	-0.375016	-0.0343184	-2.07966	0.111101	0.739657	0.993129	0.00714622
1	ENSMUSG00000028756	Pink1	-0.483449	-0.163905	0.00711158	-1.14787	0.176857	0.818687	0.997024	0.00258633
1	ENSMUSG00000018476	Kdm6b	-0.33523	-0.330806	-0.145131	-2.25333	0.307034	0.516727	0.92762	8.31239e-07
1	ENSMUSG00000060260	Pwwp2b	-0.104665	-0.187661	-0.308427	-1.65911	0.698427	0.655806	0.60295	5.65521e-06
1	ENSMUSG00000023947	Nfkbie	-0.0851813	0.100236	-0.15582	-2.22796	0.695134	0.788409	0.787073	1.5334e-08
1	ENSMUSG00000002983	Relb	0.073488	0.0774065	-0.03691	-1.65234	0.76049	0.858349	0.970942	7.18448e-07
1	ENSMUSG00000024736	Tmem132a	-0.0929296	-0.246683	-0.241796	-1.32295	0.696768	0.442496	0.659217	4.03523e-06
1	ENSMUSG00000024737	Slc15a3	-0.020159	-0.123242	-0.168516	-1.30768	0.927745	0.687866	0.720345	3.52905e-07
1	ENSMUSG00000019768	Esr1	-0.224989	0.620355	0.474117	-2.28493	0.504208	0.0990136	0.440699	4.90899e-05
1	ENSMUSG00000039081	Zfp503	0.201828	0.510429	0.419046	-1.81912	0.356644	0.0605692	0.303698	2.32972e-06
1	ENSMUSG00000048807	Slc35e4	0.498445	-0.15012	0.0141927	-1.63229	0.127846	0.837817	0.995894	0.000687812
1	ENSMUSG00000032333	Stoml1	-0.571504	-0.175873	0.0795629	-1.04666	0.0944097	0.783308	0.963465	0.0044007
1	ENSMUSG00000074213	Gm10642	-0.176984	-0.0599154	-0.0947408	-1.37819	0.416141	0.896897	0.927141	5.42179e-06
1	ENSMUSG00000039763	Dnajc28	-0.911552	0.495017	0.214587	-1.43948	0.061016	0.405405	0.905138	0.00697796
1	ENSMUSG00000024235	Map3k8	-0.166244	-0.167998	0.150352	-1.1829	0.616493	0.770788	0.91263	0.000723192
1	ENSMUSG00000025825	Iscu	-0.147492	-0.142706	-0.0478676	-1.1219	0.345349	0.567946	0.949512	7.51442e-07
1	ENSMUSG00000070056	Mfhas1	0.156878	0.188664	-0.0292779	-1.49192	0.324373	0.418819	0.970942	3.45221e-08
1	ENSMUSG00000056724	Nbeal2	-0.0439982	0.0594891	-0.0660442	-1.90316	0.770413	0.817534	0.90764	3.26157e-10
1	ENSMUSG00000097560	Gm26904	-0.587614	0.207838	0.220286	-1.09078	0.065797	0.680344	0.805457	0.00224914
1	ENSMUSG00000039879	Heca	0.0994431	0.113249	0.0457888	-1.09314	0.647818	0.759817	0.964443	2.12505e-05
1	ENSMUSG00000020284	1810043G02Rik	0.329026	0.218217	0.218833	-1.01885	0.157167	0.574349	0.74356	0.00056791
1	ENSMUSG00000022415	Syngr1	-0.0241659	0.103135	0.140311	-1.23743	0.916468	0.761633	0.795257	1.48432e-06
1	ENSMUSG00000085156	Snhg15	-0.00836141	-0.108333	-0.268941	-1.28201	0.981955	0.858786	0.752191	0.00045702
1	ENSMUSG00000097585	E230029C05Rik	-0.437647	0.433208	0.0179118	-1.46626	0.231822	0.376736	0.99341	0.00115585
1	ENSMUSG00000086938	4930481A15Rik	-1.02259	-0.227668	-0.0309761	-2.06946	0.160194	0.866054	0.993461	0.0187745
1	ENSMUSG00000068551	Zfp467	0.148874	0.626526	0.339511	-1.04711	0.720777	0.212542	0.739185	0.00782029
1	ENSMUSG00000046223	Plaur	1.01709	0.008185	0.284332	-0.929568	0.0036035	0.992864	0.773731	0.0106419
1	ENSMUSG00000064181	Rab3ip	-0.00597582	0.206782	0.120569	-1.63514	0.98489	0.595109	0.909011	1.14535e-05
1	ENSMUSG00000044703	Phf11a	1.52231	1.57232	0.415925	-1.86924	0.0186296	0.057641	0.886581	0.0565568
1	ENSMUSG00000042650	Alkbh5	0.0247445	0.392054	-0.0906181	-1.09264	0.922986	0.14712	0.926753	1.69128e-05
1	ENSMUSG00000038055	Dexi	-0.140578	-0.124317	-0.0414304	-1.42542	0.587476	0.789491	0.971566	3.04136e-05
1	ENSMUSG00000026170	Cyp27a1	-0.202125	0.011073	0.0535175	-1.67164	0.793259	0.994811	0.98737	0.0260882
1	ENSMUSG00000043770	Gm12481	1.21801	0.29865	-0.00468417	0.0499343	0.00409059	0.68866	0.997829	0.917163
1	ENSMUSG00000067235	H2-Q10	-0.601309	0.280534	0.0884195	-2.80734	0.0852588	0.589997	0.958684	3.11712e-05
1	ENSMUSG00000109669	Gm45472	-0.14585	0.499975	0.375201	-1.60442	0.735473	0.360084	0.710031	0.000422644
1	ENSMUSG00000094796	BC147527	1.57817	1.55661	0.0269451	0.045942	0.00340425	0.018147	0.995168	0.943751
1	ENSMUSG00000038807	Rap1gap2	0.307548	0.206718	0.0759137	-1.26668	0.013329	0.220042	0.86696	1.68285e-08
1	ENSMUSG00000052040	Klf13	0.028406	0.304444	0.0574239	-1.08793	0.905537	0.245584	0.950606	9.93366e-06
1	ENSMUSG00000035329	Fbxo33	0.0565344	0.246884	-0.0119602	-1.10937	0.752292	0.253235	0.988059	1.59642e-06
1	ENSMUSG00000029135	Fosl2	0.135554	-0.215747	0.124996	-2.41682	0.562701	0.531722	0.884066	3.52679e-09
1	ENSMUSG00000115767	AC164433.2	-0.135178	0.124051	-0.0186547	-1.29097	0.548664	0.748648	0.986496	1.08716e-05
1	ENSMUSG00000024399	Ltb	-0.684968	0.376499	0.532518	-1.85363	0.177741	0.60289	0.610494	0.0046396
1	ENSMUSG00000034168	Irf2bpl	-0.202244	-0.525156	-0.419331	-1.23441	0.421641	0.101122	0.390932	3.425e-05
1	ENSMUSG00000023961	Enpp4	-0.672906	0.162456	0.283319	-1.74281	0.0232529	0.735035	0.679178	3.75836e-05
1	ENSMUSG00000037548	H2-DMb2	0.531072	0.679422	0.235354	-2.37916	0.0559412	0.0582984	0.785109	2.4482e-05
1	ENSMUSG00000031586	Rbpms	-0.247255	0.287629	0.0160115	-1.13398	0.163208	0.21498	0.985511	8.89944e-06
1	ENSMUSG00000078485	Plekhn1	-0.604924	-0.122732	-0.316889	-1.18388	0.0520154	0.843333	0.70356	0.000779356
1	ENSMUSG00000020275	Rel	-0.202579	-0.3576	-0.181231	-1.42218	0.420004	0.299454	0.808233	7.6211e-06
1	ENSMUSG00000008140	Emc10	-0.204404	0.0535647	0.0757211	-1.01264	0.165568	0.863192	0.907287	1.40468e-06
1	ENSMUSG00000001249	Hpn	-0.37902	0.223367	0.118455	-1.24429	0.255331	0.68161	0.937632	0.00151587
1	ENSMUSG00000107846	Gm43963	-0.0295211	0.444884	0.0635904	-1.71597	0.96181	0.542861	0.978166	0.00825649
1	ENSMUSG00000106874	Gm20186	0.122175	0.539771	0.0689028	-1.1203	0.803844	0.352044	0.974688	0.0217884
1	ENSMUSG00000093803	Ppp2r3d	-0.399805	-0.407524	-0.44677	-1.41049	0.142855	0.300179	0.450732	8.12665e-05
1	ENSMUSG00000089797	Gm16118	0.0838093	0.567134	0.317078	-3.99621	0.858108	0.266251	0.77532	0.000106703
1	ENSMUSG00000021360	Gcnt2	0.546089	0.225438	0.263136	-2.75404	0.00425725	0.407729	0.527417	4.12269e-09
1	ENSMUSG00000026407	Cacna1s	0.872116	1.43505	0.630634	-2.34446	0.130744	0.0454615	0.695675	0.0166559
1	ENSMUSG00000105362	Gm43474	0.352964	0.562591	0.464753	-1.36532	0.219208	0.141032	0.443433	0.000302706
1	ENSMUSG00000028630	Dyrk2	0.387766	0.0437178	0.0189442	-1.18733	0.052042	0.924263	0.985071	7.05503e-06
1	ENSMUSG00000070390	Nlrp1b	-0.244963	0.15726	0.213822	-1.6107	0.470806	0.797006	0.839536	0.000213743
1	ENSMUSG00000025492	Ifitm3	1.26735	0.834049	0.00978133	-1.06393	0.000608302	0.0535555	0.996273	0.00598263
1	ENSMUSG00000041827	Oasl1	1.57822	1.16353	0.186114	-2.29583	0.0115396	0.17511	0.960912	0.0355003
1	ENSMUSG00000002897	Il17ra	0.360093	-0.105124	0.130823	-1.57793	0.00685016	0.625059	0.702797	9.06175e-10
1	ENSMUSG00000022090	Pdlim2	0.288959	-0.0620078	0.0336534	-1.36744	0.147858	0.89192	0.97443	1.12167e-05
1	ENSMUSG00000055401	Fbxo6	-0.142459	-0.0325513	0.0851813	-1.00659	0.602236	0.956002	0.944843	0.000703747
1	ENSMUSG00000032661	Oas3	1.62501	1.96758	0.486355	-1.51781	0.0178478	0.0217299	0.860827	0.131377
1	ENSMUSG00000074505	Fat3	0.992191	0.630478	0.381089	-1.99972	0.0146442	0.269215	0.74572	0.000979978
1	ENSMUSG00000097815	Gm26809	0.0189696	0.457887	0.161285	-1.16002	0.961345	0.268291	0.90236	0.00164475
1	ENSMUSG00000026358	Rgs1	-0.260076	-0.00575892	-0.00670047	-2.24866	0.248944	0.992513	0.996273	1.10829e-08
1	ENSMUSG00000045294	Insig1	-0.222408	0.197108	0.372348	-1.20302	0.219347	0.478946	0.276794	2.11974e-06
1	ENSMUSG00000085360	Arhgap27os2	-0.269933	-0.229123	-0.320631	-1.66949	0.399491	0.67206	0.703908	7.87682e-05
1	ENSMUSG00000035671	Zswim4	0.464281	-0.333459	-0.212847	-1.12847	0.0646215	0.3797	0.778932	0.000203399
1	ENSMUSG00000050493	Fam167b	-0.226705	0.41922	0.390934	-2.0075	0.678158	0.575517	0.77034	0.00335759
1	ENSMUSG00000097125	Gm26885	1.43636	0.12188	-0.13733	-0.772178	0.0013301	0.909596	0.958952	0.133709
1	ENSMUSG00000110575	6330537M06Rik	-0.618347	0.438984	0.0574899	-1.44148	0.190602	0.486544	0.978166	0.00872187
1	ENSMUSG00000031497	Tnfsf13b	1.2265	1.69565	1.52452	-4.79941	7.97353e-06	9.1441e-07	2.6839e-05	3.42797e-07
1	ENSMUSG00000036381	P2ry14	1.98055	1.34171	0.397046	-0.117361	0.00791291	0.199993	0.921382	0.904494
1	ENSMUSG00000025340	Rabgef1	0.269892	-0.264569	0.0576047	-1.18181	0.40752	0.626962	0.970942	0.00116347
1	ENSMUSG00000057948	Unc13d	-0.124072	-0.0541083	-0.0124059	-1.27671	0.632918	0.919462	0.993129	4.48851e-05
1	ENSMUSG00000103593	Gm37352	-0.24545	0.594486	0.134917	-1.50006	0.656584	0.384166	0.958658	0.0109677
1	ENSMUSG00000107476	Zfp862-ps	-0.340232	0.239421	0.2651	-1.00864	0.166725	0.516727	0.665846	0.00047987
1	ENSMUSG00000101013	A630072M18Rik	-0.0328286	0.253685	0.268246	-1.21077	0.928058	0.577141	0.72589	0.000734667
1	ENSMUSG00000037419	Endod1	0.122505	0.042781	0.0859696	-2.23622	0.674428	0.944645	0.947834	1.37588e-06
1	ENSMUSG00000020695	Mrc2	0.0230172	0.339361	0.266172	-2.02584	0.957025	0.520451	0.788616	1.04611e-05
1	ENSMUSG00000025701	Alox5	0.00519739	-0.0976455	0.0988351	-1.98798	0.991309	0.914646	0.963079	0.000248793
1	ENSMUSG00000092283	Gm20412	0.0528713	0.00932795	0.166914	-3.70113	0.873495	0.989289	0.867248	1.53916e-06
1	ENSMUSG00000037820	Tgm2	-0.182069	-0.219785	0.0572191	-3.83153	0.558449	0.663784	0.969323	7.38771e-10
1	ENSMUSG00000097149	G630030J09Rik	-1.25162	0.286756	-0.0328033	-1.8861	0.0651728	0.777627	0.992963	0.0137213
1	ENSMUSG00000034612	Chst11	-0.211978	0.039929	0.188143	-1.70774	0.236141	0.92105	0.688809	9.46603e-08
1	ENSMUSG00000044857	Lemd2	-0.316845	0.0444769	-0.141953	-1.56425	0.153483	0.931038	0.86047	1.11923e-06
1	ENSMUSG00000027962	Vcam1	0.22918	0.917241	0.905455	-2.26144	0.371439	0.00420661	0.0189343	1.48432e-06
1	ENSMUSG00000035283	Adrb1	-1.34698	1.04729	0.158143	-3.01094	0.0142478	0.0622355	0.943516	0.000262846
1	ENSMUSG00000092349	Platr17	3.38243	1.29134	1.00994	0.0893071	0.00142105	0.447647	0.762639	0.948487
1	ENSMUSG00000062585	Cnr2	0.120191	0.644396	0.294391	-1.12046	0.702209	0.065328	0.691368	0.00114585
1	ENSMUSG00000047735	Samd9l	1.21911	1.15386	0.442977	-0.641887	0.00193489	0.0149893	0.672883	0.131189
1	ENSMUSG00000037465	Klf10	-0.395147	-0.277756	-0.0115891	-1.27264	0.174991	0.555796	0.996111	0.000180689
1	ENSMUSG00000027315	Spint1	0.426395	0.795044	0.592182	-2.05858	0.0436213	0.00437415	0.106932	8.06197e-08
1	ENSMUSG00000091811	Inafm1	-0.535667	-0.315634	-0.392409	-1.4077	0.048875	0.435793	0.524556	5.47492e-05
1	ENSMUSG00000023088	Abcc1	-0.297794	0.168017	0.258861	-1.4413	0.192262	0.665379	0.648816	8.89944e-06
1	ENSMUSG00000030708	Dnajb13	0.635203	1.42886	1.17904	-1.41603	0.173067	0.0116884	0.139028	0.0229159
1	ENSMUSG00000020474	Polm	-0.432196	-0.0164349	-0.0500409	-1.1141	0.0558877	0.974678	0.96467	9.68017e-05
1	ENSMUSG00000042182	Bend6	-0.545024	-0.0631382	0.0418499	-1.46616	0.0735761	0.923919	0.975726	0.00021254
1	ENSMUSG00000085337	Gm15964	0.686566	1.31537	0.9428	-1.44735	0.212612	0.0522484	0.388696	0.0480888
1	ENSMUSG00000090946	Ccdc71l	-0.240097	-0.225894	-0.406562	-1.3251	0.435297	0.661485	0.568074	0.000239438
1	ENSMUSG00000109132	Gm44545	-0.342616	0.229633	0.127339	-2.13434	0.584362	0.835184	0.964443	0.00871868
1	ENSMUSG00000063142	Kcnma1	-0.60169	0.0576631	-0.0851059	-1.95753	0.176062	0.952441	0.968662	0.00117826
1	ENSMUSG00000028850	Gpatch3	-0.318405	-0.250382	-0.376075	-1.0789	0.137251	0.442072	0.401857	7.93842e-05
1	ENSMUSG00000087366	Junos	-1.27763	0.15783	-0.0498159	-2.61667	0.0456355	0.890057	0.985511	0.00318598
1	ENSMUSG00000114953	CT025624.2	-0.699273	0.217042	-0.133034	-2.28147	0.221738	0.833158	0.962803	0.00454772
1	ENSMUSG00000074203	G430095P16Rik	1.10341	-0.0758977	0.474951	-2.13816	0.0415795	0.959658	0.784206	0.0162661
1	ENSMUSG00000106662	Gm43034	-0.352782	-0.128995	-0.128497	-2.14741	0.4413	0.890057	0.952195	0.00105927
1	ENSMUSG00000078317	F8a	0.398164	-0.131723	-0.289726	-1.11426	0.0694607	0.767698	0.635565	0.000213572
1	ENSMUSG00000108024	Gm43912	-0.0716099	0.382069	0.0589788	-2.04581	0.894282	0.562003	0.977375	0.00178209
1	ENSMUSG00000028362	Tnfsf8	2.26827	2.09088	1.53123	-3.34977	0.000441001	0.00596519	0.15101	0.010536
1	ENSMUSG00000109089	4833411C07Rik	-1.53716	0.289657	-0.0336649	-3.89244	0.195178	0.87555	0.996111	0.0418875
1	ENSMUSG00000111535	Gm35154	0.737399	0.308748	0.121483	-2.06719	0.214728	0.804528	0.970942	0.0232193
1	ENSMUSG00000087535	Zmiz1os1	-0.134051	0.606399	-0.00474023	-1.3504	0.762871	0.209849	0.997829	0.00433821
1	ENSMUSG00000034833	Tespa1	2.81465	1.65942	-0.12896	-0.234123	0.011283	0.328435	0.985511	0.878028
1	ENSMUSG00000021775	Nr1d2	-0.379734	-0.282901	0.196679	-1.14361	0.219931	0.575967	0.853042	0.00110719
1	ENSMUSG00000042644	Itpr3	0.124569	0.331754	0.406167	-1.80406	0.752122	0.541376	0.633461	7.21319e-05
1	ENSMUSG00000034765	Dusp5	0.721809	0.0561122	0.276744	-1.00148	0.00919878	0.927891	0.703908	0.00119474
1	ENSMUSG00000015314	Slamf6	-0.0149387	0.595836	0.428671	-1.22021	0.967746	0.0817087	0.453044	0.000729051
1	ENSMUSG00000055723	Rras2	1.37849	0.831072	0.693374	0.347782	0.000196405	0.0531738	0.277844	0.284921
1	ENSMUSG00000021708	Rasgrf2	-0.647596	0.57135	0.589015	-2.69867	0.108293	0.22705	0.401857	0.000199326
1	ENSMUSG00000067203	H2-K2	0.193654	0.423929	0.150682	-1.54122	0.730236	0.597294	0.952581	0.0159093
1	ENSMUSG00000112302	AC148324.1	-0.425074	-0.266296	-0.43191	-1.70348	0.0662532	0.442728	0.364886	5.63562e-06
1	ENSMUSG00000059824	Dbp	-1.01079	-0.377873	0.186364	-2.21744	0.0593433	0.665379	0.934797	0.00139679
1	ENSMUSG00000037580	Gch1	0.530541	0.0966573	0.286445	-1.68266	0.05457	0.873181	0.710031	9.71899e-05
1	ENSMUSG00000075010	AW112010	0.0163904	0.342309	-0.13502	-2.75246	0.976093	0.62071	0.951313	0.000529089
1	ENSMUSG00000024049	Myom1	0.129344	0.132043	0.146175	-1.24062	0.758826	0.863393	0.933706	0.00546461
1	ENSMUSG00000084863	Gm12523	0.229204	0.416672	0.375508	-1.41282	0.527319	0.407729	0.675168	0.00178838
1	ENSMUSG00000097061	9330151L19Rik	-0.303355	0.0578951	-0.162661	-1.51544	0.382399	0.938738	0.916147	0.000671442
1	ENSMUSG00000063354	Slc39a4	-0.748475	0.626664	0.695303	-2.33207	0.0549794	0.151812	0.253473	0.000119736
1	ENSMUSG00000055809	Dnaaf3	-0.643614	0.469543	0.137697	-1.58634	0.0661454	0.27546	0.928833	0.000399447
1	ENSMUSG00000039646	Vasn	0.431334	0.112734	-0.242172	-1.2086	0.192987	0.875079	0.839968	0.00288996
1	ENSMUSG00000032652	Crebl2	-0.469485	0.12731	0.305808	-1.32833	0.222269	0.864512	0.761526	0.00316239
1	ENSMUSG00000097860	Gm26857	0.42291	0.321095	0.143585	-1.10088	0.0794658	0.376607	0.884911	0.000509129
1	ENSMUSG00000033538	Casp4	0.235392	0.0317415	0.269754	-1.3483	0.55831	0.972264	0.825402	0.00417664
1	ENSMUSG00000101122	Gm17971	-0.454998	0.511187	0.193136	-2.17611	0.330977	0.39092	0.926353	0.00137797
1	ENSMUSG00000060600	Eno3	-0.0118264	-0.0143517	0.0506477	-1.03699	0.976093	0.985422	0.974202	0.00390008
1	ENSMUSG00000036995	Asap3	-0.30694	-0.178041	-0.351292	-1.58885	0.0542722	0.463608	0.248517	3.45221e-08
1	ENSMUSG00000013483	Card14	-0.654379	0.32453	0.363612	-1.95135	0.15034	0.632032	0.748345	0.00148571
1	ENSMUSG00000047712	Ust	-0.177203	-0.115802	0.124417	-1.03431	0.445908	0.788522	0.884613	0.000213572
1	ENSMUSG00000105112	Gm42778	0.880185	0.72267	0.679192	-1.27907	0.0294818	0.201615	0.438435	0.017945
1	ENSMUSG00000108897	Gm44861	-0.492522	0.624992	0.266285	-1.4798	0.345921	0.329249	0.884613	0.0133278
1	ENSMUSG00000030785	Cox6a2	0.410061	0.392014	0.325213	-2.31778	0.592591	0.769943	0.927141	0.0364874
1	ENSMUSG00000035042	Ccl5	1.23485	2.79729	1.31063	-3.82385	0.263857	0.0291414	0.636709	0.133787
1	ENSMUSG00000104713	Gbp6	0.679469	1.46769	0.731756	-1.18118	0.256708	0.0402138	0.619074	0.113066
1	ENSMUSG00000111792	Gm33858	-0.988	0.592749	-0.293338	-1.50593	0.148176	0.474704	0.92018	0.0363366
1	ENSMUSG00000097224	Gm26716	2.99086	2.43852	1.48919	1.08141	0.00286113	0.0539577	0.534779	0.28102
1	ENSMUSG00000034266	Batf	-0.189726	-0.15478	-0.310294	-1.38076	0.417546	0.702932	0.577199	2.73233e-05
1	ENSMUSG00000037960	Card19	0.0827764	-0.233516	-0.081566	-1.07707	0.682215	0.397371	0.928833	1.7136e-05
1	ENSMUSG00000052605	Isoc2b	0.0262645	-0.428624	-0.417313	-1.07504	0.956096	0.492885	0.700295	0.0122921
1	ENSMUSG00000042616	Oscp1	0.113647	-0.203507	-0.254345	-1.26185	0.855553	0.858504	0.92635	0.0398683
1	ENSMUSG00000099931	Gm29358	1.3692	-0.230806	-0.258471	-0.723008	0.0292188	0.891853	0.946709	0.359549
1	ENSMUSG00000102775	Gm38160	-0.578985	-0.158997	-0.442586	-1.61711	0.103918	0.811507	0.610347	0.000524987
1	ENSMUSG00000085498	Gm14023	1.44577	1.16527	0.627339	-0.202831	0.0350275	0.237485	0.777473	0.813781
1	ENSMUSG00000031145	Prickle3	-0.329168	0.23373	0.049864	-1.17349	0.250082	0.596329	0.970942	0.000755327
1	ENSMUSG00000052631	Sh2d6	0.612373	1.11794	1.06243	-3.52807	0.329978	0.157246	0.36553	0.00540958
1	ENSMUSG00000017718	Afmid	-0.095476	0.136862	0.213684	-1.71224	0.858426	0.882283	0.91304	0.00417592
1	ENSMUSG00000084964	Gm15503	-0.466509	-0.0478804	0.062337	-1.43883	0.407189	0.969051	0.980507	0.0217372
1	ENSMUSG00000039911	Spsb1	-0.156031	-0.345786	-0.304587	-1.26041	0.432744	0.188353	0.458957	3.66195e-06
1	ENSMUSG00000070407	Hs3st3b1	0.700869	0.766962	0.492644	-2.1707	0.111168	0.204543	0.684222	0.00301087
1	ENSMUSG00000025324	Atp10a	0.335798	-0.0350035	0.0146906	-2.16654	0.407182	0.970567	0.996111	0.000436684
1	ENSMUSG00000028645	Slc2a1	-0.0394952	-0.154616	-0.0824554	-1.04275	0.908651	0.7605	0.950831	0.00050494
1	ENSMUSG00000024066	Xdh	-0.0977811	-0.178408	-0.15862	-1.90274	0.863098	0.857621	0.946709	0.00264
1	ENSMUSG00000075602	Ly6a	-0.137773	-0.161396	-0.237698	-3.11353	0.693676	0.789889	0.808785	5.98344e-06
1	ENSMUSG00000111147	AC160562.1	-0.6717	-0.489174	-0.489512	-1.38297	0.269714	0.627585	0.783945	0.0357745
1	ENSMUSG00000112627	4933412E12Rik	-0.410427	0.135768	0.211989	-1.63521	0.424158	0.891885	0.92291	0.00710224
1	ENSMUSG00000087543	Gm16576	-0.453673	0.147893	0.519381	-1.05434	0.24644	0.841253	0.495469	0.0122599
1	ENSMUSG00000113184	AC125351.1	-0.117082	0.155063	0.444284	-1.68335	0.842803	0.87768	0.727677	0.0094544
1	ENSMUSG00000089712	Gm15889	-0.505524	1.0881	0.574718	-2.47378	0.51353	0.172722	0.74519	0.0126982
1	ENSMUSG00000042647	Acad12	-0.613542	-0.376299	-0.425254	-1.64396	0.119957	0.543354	0.684222	0.001118
1	ENSMUSG00000030717	Nupr1	-0.134233	-0.0231831	0.111529	-1.27818	0.645635	0.969929	0.928833	0.000212373
1	ENSMUSG00000063286	Gm8995	0.0582462	-0.00701307	0.0122491	-1.0032	0.828983	0.99052	0.993129	0.000185871
1	ENSMUSG00000054072	Iigp1	0.19815	0.927709	0.161432	-2.38816	0.74908	0.165328	0.955483	0.00568372
1	ENSMUSG00000027221	Chst1	0.4048	0.840538	0.529399	-2.30085	0.305292	0.100167	0.562074	0.000104039
1	ENSMUSG00000026285	Pdcd1	1.29395	1.97445	1.67242	-1.65025	0.103038	0.0445156	0.253473	0.162111
1	ENSMUSG00000100075	1700018L02Rik	1.15444	0.238289	0.344239	0.0281445	0.0235614	0.838467	0.87071	0.964952
1	ENSMUSG00000057667	Bloc1s3	-0.421517	-0.376165	-0.377085	-1.17922	0.0692733	0.250022	0.453194	8.86505e-05
1	ENSMUSG00000020638	Cmpk2	0.983618	0.886872	0.348326	-1.43363	0.013163	0.0879803	0.778848	0.00909867
1	ENSMUSG00000021903	Galnt15	0.0659519	0.00728395	-0.367044	-2.26826	0.908134	0.995227	0.805457	0.00148529
1	ENSMUSG00000079445	B3gnt7	1.05437	0.64265	0.61158	0.0318493	0.00623092	0.233753	0.464373	0.943647
1	ENSMUSG00000054247	Gm9939	-0.191625	-0.170131	-0.280783	-1.82534	0.623176	0.807906	0.805379	0.000421473
1	ENSMUSG00000037224	Zfyve28	-1.23242	0.349204	-0.156186	-2.78528	0.0570806	0.706142	0.957583	0.00292187
1	ENSMUSG00000110245	Gm20100	-0.495682	0.659547	0.444386	-2.7419	0.564316	0.548268	0.861761	0.024408
1	ENSMUSG00000051650	B3gnt2	0.0648671	0.133472	0.249544	-1.10722	0.744212	0.655673	0.521634	8.23702e-06
1	ENSMUSG00000097039	Pvt1	0.465613	0.0313973	-0.026732	-1.57504	0.0940124	0.963881	0.986496	0.000261377
1	ENSMUSG00000019947	Arid5b	-0.260152	-0.373116	-0.407858	-1.11055	0.219488	0.205092	0.3415	4.60908e-05
1	ENSMUSG00000038349	Plcl1	-0.2584	-0.065531	-0.0732862	-1.29193	0.382849	0.919075	0.961084	0.000268442
1	ENSMUSG00000025981	Coq10b	-0.30146	-0.207833	-0.147485	-1.84098	0.209026	0.601889	0.868609	1.58248e-06
1	ENSMUSG00000029822	Osbpl3	0.477128	0.471425	0.343117	-1.19518	0.111853	0.269046	0.674591	0.00250365
1	ENSMUSG00000108158	Gm44002	-1.14853	-0.163943	-0.232715	-1.98271	0.146818	0.916616	0.946709	0.0302586
1	ENSMUSG00000022217	Emc9	0.338049	0.609722	0.415483	-1.10504	0.43514	0.291542	0.714724	0.0284851
1	ENSMUSG00000025058	5430427O19Rik	0.345648	0.0504019	0.0440459	-1.31903	0.222713	0.942022	0.975726	0.000689964
1	ENSMUSG00000033594	Spata2l	-0.565707	0.496689	0.162152	-1.15372	0.161783	0.32376	0.928833	0.00887383
1	ENSMUSG00000038179	Slamf7	0.374166	0.173908	-0.104336	-2.43373	0.4213	0.857657	0.965154	0.00193942
1	ENSMUSG00000086700	Gm15747	-0.446901	0.392557	0.141713	-2.61995	0.496716	0.69275	0.964059	0.00674055
1	ENSMUSG00000035355	Kcnh4	-1.10923	0.453472	0.202985	-4.86623	0.110866	0.625548	0.942749	0.00396232
1	ENSMUSG00000078921	Tgtp2	0.95981	1.5631	0.793911	-3.5696	0.2187	0.114375	0.724035	0.0403064
1	ENSMUSG00000014158	Trpv4	-0.00967157	-0.330733	-0.493574	-1.81668	0.977123	0.417182	0.38424	1.45461e-05
1	ENSMUSG00000101585	1600010M07Rik	1.23026	0.898768	0.801762	0.251419	0.044552	0.33292	0.619074	0.718107
1	ENSMUSG00000086491	Gm13291	-1.16223	0.907885	0.279032	-3.6975	0.237444	0.417889	0.945174	0.00552693
1	ENSMUSG00000040350	Trim7	0.17653	0.34508	0.00679926	-2.34238	0.781193	0.723221	0.997829	0.0077399
1	ENSMUSG00000023249	Parp3	-0.166634	-0.0827948	-0.0312085	-1.52828	0.653769	0.911424	0.98537	0.000615462
1	ENSMUSG00000032691	Nlrp3	0.00372963	-0.406609	0.0887544	-1.37667	0.99088	0.261439	0.944843	2.16025e-05
1	ENSMUSG00000070371	Prss36	-0.178173	-0.646825	0.0795294	-1.20433	0.593986	0.155205	0.960543	0.00156913
1	ENSMUSG00000072809	9330160F10Rik	-0.101819	0.330634	-0.0406827	-1.11861	0.776274	0.457953	0.978166	0.00223293
1	ENSMUSG00000101320	Gm28529	-0.161284	-0.0405829	-0.245757	-1.23932	0.668442	0.958973	0.830846	0.00276399
1	ENSMUSG00000030557	Mef2a	-0.286504	-0.253093	-0.136154	-1.04853	0.144758	0.386321	0.83627	2.24592e-05
1	ENSMUSG00000030165	Klrd1	-0.137239	-0.310582	0.208897	-4.50148	0.844559	0.789491	0.938922	0.000202355
1	ENSMUSG00000022876	Samsn1	0.110826	-0.15687	0.177557	-1.02839	0.579725	0.620268	0.727677	2.49678e-05
1	ENSMUSG00000109539	Gm44667	-0.47192	-0.187594	-0.00555507	-1.049	0.185957	0.776303	0.997077	0.00681675
1	ENSMUSG00000030789	Itgax	1.68708	1.90511	0.955006	1.34458	0.000349845	0.00075607	0.220634	0.0018972
1	ENSMUSG00000028341	Nr4a3	-0.631184	-0.175063	-0.17561	-3.16012	0.0619269	0.789625	0.903993	2.73015e-07
1	ENSMUSG00000079363	Gbp4	-0.100718	-0.0962	-0.175748	-1.97686	0.847824	0.924205	0.933706	0.00175337
1	ENSMUSG00000055172	C1ra	0.183766	-0.279341	-0.407516	-1.74692	0.573035	0.611192	0.629827	0.000210236
1	ENSMUSG00000034452	Slc24a1	1.81903	0.532534	0.799693	-1.008	0.02681	0.762314	0.758472	0.367039
1	ENSMUSG00000028871	Rspo1	1.03568	1.10977	0.740659	-0.265056	0.0439188	0.103853	0.561021	0.663733
1	ENSMUSG00000007837	Prrg2	-0.302544	-0.191651	-0.311599	-1.02105	0.38334	0.760961	0.749996	0.00615387
1	ENSMUSG00000087052	Gm8093	1.08074	0.224293	0.154274	-1.0682	0.0330998	0.848272	0.959243	0.103419
1	ENSMUSG00000031779	Ccl22	-0.29734	-0.33162	-0.172229	-4.56321	0.657259	0.777405	0.956446	0.0041255
1	ENSMUSG00000041012	Cmtm8	-0.509554	-0.483951	-0.189653	-1.24021	0.191136	0.408714	0.912485	0.00491705
1	ENSMUSG00000021750	Fam107a	0.0508856	0.1874	0.060041	-1.94713	0.937975	0.857657	0.982139	0.00714084
1	ENSMUSG00000071341	Egr4	-0.061049	0.84453	-0.58393	-2.05824	0.936318	0.2609	0.759452	0.0155789
1	ENSMUSG00000052673	Gm9887	-0.303859	0.306861	-0.021051	-1.50549	0.312731	0.461781	0.988457	0.000220098
1	ENSMUSG00000039236	Isg20	-0.0143304	0.254857	-0.158948	-2.46477	0.981376	0.772892	0.948815	0.00208751
1	ENSMUSG00000096968	Gm26620	0.116217	0.188957	0.275668	-1.0795	0.817768	0.825411	0.851553	0.0301592
1	ENSMUSG00000018752	Tnfsfm13	0.195437	0.339159	-0.0489781	-1.82792	0.698067	0.662352	0.983553	0.00447266
1	ENSMUSG00000092278	Gm8752	-1.17855	0.491753	0.624086	-7.05148	0.0735044	0.54372	0.611034	0.00130625
1	ENSMUSG00000025746	Il6	0.0575641	-0.240839	-0.129721	-2.33572	0.946318	0.86739	0.970942	0.020472
1	ENSMUSG00000031849	Comp	-0.0273332	0.827239	-0.277935	-2.10506	0.97062	0.259311	0.927141	0.0116877
1	ENSMUSG00000079491	H2-T10	0.421061	0.608946	0.419845	-2.25438	0.511879	0.516779	0.839099	0.0175929
1	ENSMUSG00000035711	Dok3	-0.120663	-0.394046	-0.328928	-1.15752	0.545094	0.118196	0.390523	7.13987e-06
1	ENSMUSG00000051590	Map3k19	-0.42894	0.204751	-0.217038	-1.44346	0.344657	0.796672	0.91287	0.00646653
1	ENSMUSG00000102140	Gm38058	-0.634111	-0.232834	-0.286022	-1.3876	0.0733239	0.701901	0.777864	0.00114676
1	ENSMUSG00000111116	AC153955.2	2.36646	0.667247	0.29888	0.35949	0.0366106	0.795729	0.96467	0.797482
1	ENSMUSG00000055061	4931431C16Rik	-0.811121	0.138701	-0.148409	-1.34687	0.109573	0.884087	0.949213	0.0139236
1	ENSMUSG00000086150	Bach2os	0.943947	0.473822	0.630027	-1.39778	0.0469209	0.564652	0.601414	0.0315358
1	ENSMUSG00000022504	Ciita	-0.26383	0.0930702	-0.370534	-3.17614	0.600476	0.926934	0.79439	0.000589171
1	ENSMUSG00000078606	Gm4070	0.196195	0.353354	0.463692	-1.00426	0.449968	0.320622	0.341692	0.000683245
1	ENSMUSG00000021798	Ldb3	-0.217758	-0.516092	-0.764776	-2.84141	0.83582	0.766234	0.792641	0.027324
1	ENSMUSG00000013936	Myl2	-0.681997	0.357477	0.214167	-1.99833	0.224764	0.669096	0.928833	0.0052378
1	ENSMUSG00000020310	Madcam1	0.227011	3.21531	1.27689	2.64371	0.896141	0.0241267	0.705181	0.0134504
1	ENSMUSG00000056656	Apol8	-0.670426	-0.686068	-0.767761	-3.00383	0.239146	0.428475	0.595227	0.00231119
1	ENSMUSG00000097418	Mir155hg	1.06033	-0.346987	0.576571	-3.34289	0.163963	0.859278	0.836057	0.0284083
1	ENSMUSG00000044345	Marveld1	-0.148966	-0.201305	-0.48962	-1.23397	0.644425	0.705508	0.45928	0.000645157
1	ENSMUSG00000096257	Ccer2	-0.15845	0.399596	-0.13131	-2.50984	0.810968	0.66007	0.964443	0.00489914
1	ENSMUSG00000047515	BC049715	-0.552544	-0.0513459	-0.0244113	-1.30459	0.267007	0.962252	0.993129	0.0167241
1	ENSMUSG00000037887	Dusp8	-0.297086	-0.790957	-0.246956	-1.93165	0.520787	0.192561	0.885505	0.000317054
1	ENSMUSG00000051503	Gm6583	-0.678512	0.523451	0.0387724	-1.17543	0.198321	0.428152	0.98737	0.0304495
1	ENSMUSG00000002769	Gnmt	-1.05142	-1.2537	-1.86593	-3.16997	0.333504	0.469301	0.507697	0.035941
1	ENSMUSG00000059481	Plg	-0.334734	0.12539	-1.59176	-4.62427	0.764006	0.953401	0.592049	0.0101207
1	ENSMUSG00000032080	Apoa4	-0.142024	0.523586	-2.00478	-4.86938	0.89255	0.713746	0.438435	0.00593704
1	ENSMUSG00000028307	Aldob	-0.27207	0.0703167	-2.17846	-5.36411	0.770765	0.969667	0.361213	0.00429954
1	ENSMUSG00000074768	Bhmt	-0.444311	-0.478468	-2.01381	-2.69416	0.54778	0.706191	0.271334	0.0126593
1	ENSMUSG00000037798	Mat1a	-0.564687	-0.641529	-3.15305	-5.9734	0.356438	0.5054	0.0835143	0.00047019
1	ENSMUSG00000027249	F2	-1.01827	-0.492639	-1.58455	-3.25369	0.167642	0.687415	0.361644	0.00529517
1	ENSMUSG00000078672	Mup20	-0.96189	0.077938	-2.75168	-5.82031	0.163083	0.954688	0.133927	0.000696007
1	ENSMUSG00000000049	Apoh	-0.658724	-0.151391	-2.07324	-4.33875	0.400606	0.926233	0.271334	0.00113968
1	ENSMUSG00000066366	Serpina1a	-0.263103	-0.624277	-2.81346	-5.697	0.797152	0.720068	0.355678	0.0108868
1	ENSMUSG00000058207	Serpina3k	0.232735	0.00722593	-2.09879	-4.72319	0.82345	0.997685	0.476152	0.0101601
1	ENSMUSG00000027559	Car3	-0.488644	-0.230764	-2.09885	-2.94936	0.661288	0.918556	0.466106	0.0433018
1	ENSMUSG00000071177	Serpina1d	0.018027	0.0725044	-1.825	-4.13875	0.988546	0.974912	0.561501	0.0143709
1	ENSMUSG00000021922	Itih4	-0.80843	0.105745	-1.96967	-4.2037	0.383171	0.95552	0.388696	0.00949042
1	ENSMUSG00000054422	Fabp1	-0.521034	-0.563472	-2.11222	-4.76351	0.533508	0.69413	0.31127	0.00195409
1	ENSMUSG00000032081	Apoc3	-0.0310322	0.154013	-1.59409	-4.1168	0.977123	0.938738	0.531151	0.00547612
1	ENSMUSG00000025479	Cyp2e1	-0.371821	-0.130475	-1.41534	-6.85056	0.510786	0.911017	0.271334	0.000634423
1	ENSMUSG00000001670	Tat	-0.274003	-0.927808	-2.68311	-4.13401	0.765693	0.504943	0.233377	0.00277846
1	ENSMUSG00000024990	Rbp4	-0.687452	-0.138811	-1.48522	-4.94691	0.178609	0.894017	0.180339	0.000231
1	ENSMUSG00000071178	Serpina1b	-0.0367362	0.190832	-2.82699	-5.90417	0.969351	0.904696	0.263206	0.00454118
1	ENSMUSG00000079015	Serpina1c	-0.576203	0.00998055	-2.27632	-4.3996	0.618563	0.99732	0.500956	0.0355146
1	ENSMUSG00000057400	Ces1c	0.470035	0.474079	-1.87664	-4.10855	0.565086	0.738677	0.415133	0.0042249
1	ENSMUSG00000026417	Pigr	-0.0503784	-0.0248451	-1.98483	-3.39172	0.959462	0.99052	0.372994	0.0134761
1	ENSMUSG00000022875	Kng1	0.1338	-0.362598	-2.42388	-4.6884	0.887113	0.833356	0.308609	0.0034384
1	ENSMUSG00000033860	Fgg	0.177194	0.133637	-2.38802	-4.83811	0.84496	0.94183	0.312821	0.00354839
1	ENSMUSG00000056035	Cyp3a11	-0.167622	0.0869327	-2.14475	-4.42938	0.855553	0.961218	0.33928	0.00844671
1	ENSMUSG00000059908	Mug1	-0.238045	-0.0452368	-2.00911	-5.53995	0.786385	0.978027	0.359	0.0032526
1	ENSMUSG00000032079	Apoa5	-0.541353	-0.33341	-2.27647	-4.90087	0.483004	0.815899	0.248517	0.00121936
1	ENSMUSG00000033831	Fgb	-0.356326	-0.289364	-2.73039	-5.65003	0.614872	0.827023	0.155679	0.00100757
1	ENSMUSG00000028356	Ambp	-0.0367203	0.262415	-1.77418	-5.20534	0.962193	0.826334	0.291388	0.000595209
1	ENSMUSG00000030359	Pzp	-0.25997	0.189139	-2.14621	-6.08299	0.754992	0.899931	0.304733	0.003792
1	ENSMUSG00000005681	Apoa2	-0.597143	-0.346795	-3.12178	-4.05795	0.377015	0.777405	0.142211	0.00447081
1	ENSMUSG00000030895	Hpx	-0.340587	0.0044854	-1.80693	-6.09214	0.586782	0.997685	0.234605	0.00191316
1	ENSMUSG00000025991	Cps1	-0.438357	-0.0318131	-2.28895	-5.71515	0.560132	0.985135	0.251559	0.00176541
1	ENSMUSG00000028001	Fga	-0.531218	-0.381352	-2.35535	-5.85713	0.46694	0.772573	0.226879	0.00173027
1	ENSMUSG00000032083	Apoa1	-0.494425	-0.288284	-2.93343	-6.17471	0.464	0.82	0.15101	0.00736179
1	ENSMUSG00000035540	Gc	-0.506704	-0.423579	-2.8965	-5.93298	0.5344	0.773039	0.248517	0.00403737
1	ENSMUSG00000027513	Pck1	-0.445905	-0.210371	-2.62325	-5.57462	0.550722	0.887256	0.192948	0.00149084
1	ENSMUSG00000029368	Alb	-0.258513	-0.143449	-3.11888	-6.12284	0.754224	0.92945	0.147205	0.0120401
1	ENSMUSG00000022868	Ahsg	-0.359061	0.000754635	-3.4869	-7.35894	0.615612	0.999528	0.165583	0.00587226
1	ENSMUSG00000037053	Azgp1	-0.734606	-0.0435361	-2.07566	-4.36091	0.456432	0.983528	0.409876	0.00581068
1	ENSMUSG00000087484	2900089D17Rik	0.0802297	-0.571425	-0.0658679	-1.51279	0.904158	0.547049	0.981532	0.0254567
1	ENSMUSG00000104030	5330406M23Rik	-0.383053	0.858516	-0.118917	-1.91476	0.542232	0.207168	0.966973	0.0122012
1	ENSMUSG00000105283	Gm33370	1.67854	-0.407579	0.91731	-0.742617	0.0248636	0.828622	0.659217	0.426103
1	ENSMUSG00000087380	2210408F21Rik	0.903594	-0.0954917	0.160787	-1.73706	0.151439	0.955182	0.96467	0.0452398
1	ENSMUSG00000028958	Tmub1	0.107717	0.0701957	-0.195113	-1.26009	0.728806	0.909097	0.84262	0.00053946
1	ENSMUSG00000035298	Klhl35	-1.10899	0.00927769	-0.559326	-2.12675	0.0380816	0.993678	0.664633	0.00176383
1	ENSMUSG00000039699	Batf2	-0.500377	0.341152	-0.534779	-3.03583	0.473062	0.75711	0.790148	0.00502962
1	ENSMUSG00000085912	Trp53cor1	-0.657579	-0.483298	-0.386653	-1.52859	0.23404	0.590348	0.8184	0.0162793
1	ENSMUSG00000101555	Gm28731	2.20138	2.50219	1.04712	1.33879	0.0268102	0.0476739	0.727677	0.170643
1	ENSMUSG00000015850	Adamtsl4	-0.00493123	-0.327677	-0.307515	-1.60944	0.991085	0.611976	0.789108	0.00123462
1	ENSMUSG00000091050	9330020H09Rik	-0.372404	0.0327957	0.281345	-1.13808	0.407023	0.97357	0.831218	0.0173505
1	ENSMUSG00000046794	Ppp1r3b	-0.1356	-0.389762	-0.131374	-1.43263	0.451496	0.0954682	0.805457	4.69352e-07
1	ENSMUSG00000097994	Gm26982	-0.321106	0.0491811	0.0444636	-1.07216	0.411998	0.953511	0.980102	0.0098238
1	ENSMUSG00000079499	6530402F18Rik	0.0479979	-0.371895	-0.34645	-1.85236	0.884037	0.376736	0.626985	3.04072e-05
1	ENSMUSG00000078349	AW011738	-0.50632	-0.126217	-0.245372	-1.4257	0.226017	0.881168	0.872868	0.00390531
1	ENSMUSG00000105632	Gm43272	-0.475232	0.181174	-0.142771	-1.41343	0.422816	0.866525	0.960912	0.03079
1	ENSMUSG00000027359	Slc27a2	-0.227233	-0.33746	-1.4112	-4.12787	0.85232	0.87777	0.668297	0.0140883
1	ENSMUSG00000036278	Macrod1	-0.0428294	-0.273185	-0.590493	-1.07496	0.906631	0.577194	0.353787	0.00190909
1	ENSMUSG00000104517	Gm18407	0.31402	-0.058797	-0.0793788	-3.24525	0.633092	0.969059	0.980549	0.00327965
1	ENSMUSG00000034614	Pik3ip1	-0.0823037	-0.690824	-0.395188	-1.46434	0.802757	0.0915508	0.572517	0.000182058
1	ENSMUSG00000111264	E030022I16Rik	-0.0183796	-0.370945	-0.279845	-1.76877	0.975025	0.660337	0.880894	0.00493569
1	ENSMUSG00000089669	Tnfsf13	-0.213495	0.117196	0.0221321	-1.8579	0.667393	0.900254	0.99341	0.00255045
1	ENSMUSG00000074274	D930028M14Rik	-0.880685	-0.437867	-0.702888	-2.64829	0.402685	0.822121	0.835919	0.0419325
1	ENSMUSG00000084960	B430010I23Rik	0.102991	0.692774	0.423728	-1.75513	0.85603	0.2609	0.735653	0.00813833
1	ENSMUSG00000053279	Aldh1a1	-0.313525	-0.0933446	-0.609464	-1.65092	0.636633	0.946072	0.735131	0.0236343
1	ENSMUSG00000105368	Gm43759	-0.811211	0.109604	-1.01022	-2.54867	0.160979	0.924503	0.423405	0.00328255
1	ENSMUSG00000057246	BC051142	-0.0314734	0.432502	0.0502366	-1.90774	0.968481	0.662238	0.98737	0.017249
1	ENSMUSG00000067878	Map7d3	2.41032	2.59101	1.93279	1.45894	0.0191995	0.047451	0.365335	0.146145
1	ENSMUSG00000028186	Uox	0.489374	0.333448	-1.24969	-2.81024	0.551514	0.838182	0.599133	0.0202821
1	ENSMUSG00000058812	0610039K10Rik	-0.727608	0.118809	-0.28222	-1.67204	0.219618	0.921045	0.908284	0.0154943
1	ENSMUSG00000073067	9130019P16Rik	0.148523	-0.175912	-0.36226	-2.03538	0.776668	0.859112	0.812364	0.00290567
1	ENSMUSG00000083822	Hmgb1-ps5	-0.121734	0.453289	0.221521	-2.2262	0.901078	0.733493	0.954323	0.0347391
1	ENSMUSG00000075122	Cd80	0.0267337	0.10188	-0.240632	-1.01837	0.944752	0.871373	0.810019	0.00438818
1	ENSMUSG00000104719	4933437G19Rik	-1.2034	0.523019	1.40232	-2.30826	0.137762	0.629947	0.17162	0.0184375
1	ENSMUSG00000090939	Gm17147	-0.751266	-0.106059	-0.0467841	-1.39615	0.191487	0.929374	0.986025	0.0257982
1	ENSMUSG00000060244	Alyref2	-0.2739	-0.54989	-0.811799	-1.01026	0.418397	0.256971	0.233377	0.00564176
1	ENSMUSG00000090952	Gm17251	-0.37164	-0.466391	-0.819292	-1.14144	0.34788	0.440748	0.324271	0.00855753
1	ENSMUSG00000006642	Tcf23	-0.176499	0.152049	-0.0748665	-2.14763	0.840421	0.926233	0.984072	0.024911
1	ENSMUSG00000038007	Acer2	0.126446	0.127596	0.327545	-2.04706	0.820513	0.902229	0.825342	0.0034947
1	ENSMUSG00000086693	A730081D07Rik	-0.687716	0.09915	-0.214274	-3.24536	0.52587	0.963497	0.96467	0.0390172
1	ENSMUSG00000085591	Gm13479	-0.901772	0.219698	0.0979163	-2.28382	0.279338	0.884066	0.977392	0.0299707
1	ENSMUSG00000028128	F3	0.230271	-0.0117016	-0.276271	-1.5785	0.508733	0.989289	0.801198	0.000826774
1	ENSMUSG00000084880	Tomm6os	0.0764555	0.584269	-0.214702	-1.3333	0.918271	0.495241	0.944843	0.049936
1	ENSMUSG00000108435	Gm45051	0.117148	0.336676	-0.145582	-1.62591	0.850879	0.714407	0.959243	0.01751
1	ENSMUSG00000029445	Hpd	-0.011536	0.115712	-1.31961	-3.14247	0.991085	0.952719	0.601137	0.022436
1	ENSMUSG00000044156	Hepacam2	-0.302189	0.27089	-0.166889	-4.43375	0.677652	0.824553	0.961084	0.000498019
1	ENSMUSG00000056313	Tcim	-0.0919405	0.16971	0.23339	-1.34786	0.826305	0.797553	0.83608	0.00230516
1	ENSMUSG00000097471	5830432E09Rik	0.134226	0.172549	0.138805	-1.06517	0.793799	0.849305	0.949752	0.0359284
1	ENSMUSG00000107143	Gm6598	0.194833	-0.118875	0.43236	-1.19758	0.612939	0.879693	0.605018	0.00664306
1	ENSMUSG00000045868	Gvin1	0.178057	-0.0129451	-0.420504	-1.06276	0.667393	0.989289	0.687514	0.00906217
1	ENSMUSG00000030048	Gkn3	0.0967736	0.338503	0.430883	-2.05597	0.896017	0.746736	0.798072	0.0123208
1	ENSMUSG00000114662	AC159205.6	0.051443	0.389324	-0.434412	-3.28094	0.943914	0.689282	0.837334	0.00373917
1	ENSMUSG00000050138	Kcnk12	-0.247361	-0.69681	-0.272579	-1.15729	0.512063	0.16235	0.805457	0.00324906
1	ENSMUSG00000085178	Kdm6bos	-0.494008	0.156689	0.0920435	-1.57589	0.348641	0.874348	0.969747	0.0103868
1	ENSMUSG00000086873	Gm15672	-0.377391	0.0227184	0.0759252	-1.54835	0.538682	0.986905	0.976834	0.0258954
1	ENSMUSG00000001444	Tbx21	0.181336	-0.126308	0.720005	-3.58558	0.889788	0.961896	0.815166	0.0266192
1	ENSMUSG00000028037	Ifi44	1.12292	1.29968	0.545198	-0.763288	0.0431336	0.0707298	0.749996	0.256957
1	ENSMUSG00000114828	CT009713.10	-0.505811	0.148077	-0.206121	-3.31519	0.522012	0.924263	0.955987	0.00811891
1	ENSMUSG00000024403	Atp6v1g2	-0.384298	-0.021406	-0.555239	-1.20097	0.479419	0.986434	0.705181	0.0319483
1	ENSMUSG00000048806	Ifnb1	0.835402	0.416609	0.919942	-2.20645	0.243233	0.77223	0.5888	0.0381158
1	ENSMUSG00000051456	Hspb3	-0.240089	-0.285045	-0.778341	-1.2186	0.519361	0.640124	0.303442	0.00344652
1	ENSMUSG00000025175	Fn3k	0.55742	-0.326135	-0.0788914	-1.99857	0.389608	0.822726	0.982197	0.0306365
1	ENSMUSG00000030117	Gdf3	2.40399	1.23677	2.12449	-0.060594	0.026392	0.504755	0.320634	0.968159
1	ENSMUSG00000097177	9330159M07Rik	-0.0297128	0.00167916	0.128574	-1.01861	0.958886	0.999147	0.956446	0.044278
1	ENSMUSG00000051054	1700014D04Rik	0.00376812	0.0149607	0.0530662	-3.37963	0.996384	0.993779	0.989366	0.00744839
1	ENSMUSG00000110279	Gm45552	-0.140807	-0.247032	-0.0278636	-2.67798	0.867903	0.868097	0.996111	0.0109535
1	ENSMUSG00000022987	Zfp641	-0.678191	0.311472	-0.26486	-1.60315	0.20725	0.714549	0.905489	0.0111039
1	ENSMUSG00000050014	Apol10b	0.0260366	-0.727205	-0.794274	-2.96298	0.979874	0.639056	0.769007	0.0208294
1	ENSMUSG00000014075	Tctex1d2	-0.0216662	-0.207853	-0.279272	-1.01371	0.951551	0.680419	0.72798	0.00208509
1	ENSMUSG00000102611	Gm37847	-0.206166	-0.0439676	-0.646838	-1.43083	0.765693	0.974818	0.716945	0.0416459
1	ENSMUSG00000078144	Capns2	0.652105	1.09788	0.481383	0.116072	0.136743	0.0445156	0.695675	0.81129
1	ENSMUSG00000089989	Gm45713	-0.507461	-0.540427	-0.336048	-2.1465	0.541334	0.710016	0.928833	0.0367106
1	ENSMUSG00000029797	Sspo	0.396468	0.297283	-0.417966	-1.59512	0.466501	0.765537	0.831116	0.0229839
1	ENSMUSG00000085403	Gm13068	0.0962979	-0.253593	-0.354989	-1.69146	0.888933	0.834508	0.879634	0.0188199
1	ENSMUSG00000040134	Rdh7	-0.710049	-0.349623	-2.58478	-2.55122	0.451985	0.844262	0.269376	0.0297498
1	ENSMUSG00000102975	Gm37347	0.520612	1.73273	-0.200809	-1.64047	0.484858	0.0331691	0.961084	0.0717136
1	ENSMUSG00000033427	Upb1	0.0627319	0.343432	0.444132	-2.66666	0.956511	0.849305	0.90747	0.0313726
1	ENSMUSG00000016758	Bik	1.8456	0.760095	1.41167	-0.421493	0.0441123	0.667824	0.508842	0.724594
1	ENSMUSG00000055632	Hmcn2	2.34734	1.15471	0.0588867	0.0333804	0.0379326	0.571832	0.995385	0.984093
1	ENSMUSG00000086481	Gm11707	2.50658	1.8083	0.253315	-0.439302	0.0440237	0.342685	0.972623	0.796234
1	ENSMUSG00000074256	Gm10655	-0.291394	-0.310168	-0.752417	-2.25476	0.712929	0.830578	0.714724	0.0174361
1	ENSMUSG00000043592	Unc5cl	-0.361098	-0.190901	-0.537157	-1.93803	0.611604	0.887256	0.783807	0.0177362
1	ENSMUSG00000078154	Gm12184	-0.415609	-0.0803552	0.126116	-1.37158	0.489096	0.949263	0.964443	0.0327163
1	ENSMUSG00000026271	Gpr35	0.563929	1.01784	0.616841	0.329474	0.0268256	0.00193864	0.169636	0.171964
1	ENSMUSG00000083621	Gm14586	1.2441	0.942971	0.820067	0.447584	0.0377867	0.2816	0.5888	0.470785
1	ENSMUSG00000095562	Gm21887	0.339679	0.445189	-0.547942	-2.3711	0.645922	0.715893	0.785051	0.00305587
1	ENSMUSG00000066170	E230001N04Rik	-0.493286	0.26628	-1.45392	-3.07272	0.557678	0.854488	0.464279	0.0104493
1	ENSMUSG00000019278	Dpep1	-0.239964	-0.634894	0.0317951	-3.38799	0.830835	0.727041	0.996201	0.0201567
1	ENSMUSG00000073538	E330020D12Rik	-0.326955	-0.11027	0.358897	-1.68445	0.644173	0.940928	0.871157	0.030626
1	ENSMUSG00000100320	Gm29417	-0.292079	-0.19732	-0.224649	-2.13816	0.761121	0.915476	0.959243	0.0414579
1	ENSMUSG00000107215	Gm43197	1.91108	1.13083	1.50011	0.734883	0.0416764	0.463958	0.478786	0.461462
2	ENSMUSG00000049184	Purg	0.251198	1.05114	0.263795	1.06642	0.691916	0.125269	0.924383	0.0250287
2	ENSMUSG00000086181	C230034O21Rik	1.19909	1.60645	1.60183	2.30364	0.368432	0.387753	0.598956	0.0362082
2	ENSMUSG00000074403	Hist2h3b	1.14838	2.26343	-0.146147	2.35777	0.368113	0.137874	0.984255	0.0238368
2	ENSMUSG00000097793	Gm17259	1.15232	2.18532	0.0365221	2.52721	0.317688	0.121711	0.996273	0.00977521
2	ENSMUSG00000104346	Pcdhga3	0.675931	1.19483	1.70199	2.13307	0.570402	0.452667	0.41271	0.0185169
2	ENSMUSG00000071478	Hist1h2ad	2.24766	1.58493	1.91243	3.85186	0.225693	0.641075	0.712527	0.0155398
2	ENSMUSG00000109556	Gm38843	-0.362647	0.624891	0.943279	1.43381	0.738725	0.665379	0.650635	0.0409284
2	ENSMUSG00000089702	Gm16568	0.308663	0.946944	0.711565	1.40656	0.655407	0.243034	0.633461	0.00807843
2	ENSMUSG00000043192	Gm1840	1.0662	1.12682	0.738429	1.8129	0.25927	0.426238	0.805379	0.0276294
2	ENSMUSG00000109724	Gm18194	-0.0215196	-0.241076	0.438495	1.12938	0.98099	0.87523	0.850216	0.0435158
2	ENSMUSG00000042680	Garem1	0.78077	1.22459	0.283353	1.49268	0.233048	0.146101	0.933706	0.00984321
2	ENSMUSG00000037855	Zfp365	-1.86364	-0.729736	-0.780503	-0.0208402	0.049469	0.569403	0.714724	0.978632
2	ENSMUSG00000032968	Inha	-2.64637	-2.27382	-0.351151	0.126145	0.02754	0.136846	0.933706	0.881486
2	ENSMUSG00000103793	Pcdhga6	0.223914	0.780467	0.774067	1.26495	0.779787	0.414743	0.624587	0.0246649
2	ENSMUSG00000057280	Musk	0.260629	0.524021	0.891245	2.22341	0.878456	0.85228	0.846253	0.0391641
2	ENSMUSG00000090083	Rnf8	0.588004	0.647526	0.630674	1.06831	0.0930219	0.172924	0.374357	0.00158128
2	ENSMUSG00000078878	Gm14305	0.573682	0.292134	0.951586	1.69019	0.453058	0.853831	0.569488	0.00702506
2	ENSMUSG00000055093	Gm8430	0.41036	0.942985	1.08156	1.71774	0.715714	0.523366	0.64833	0.0325082
2	ENSMUSG00000033852	Gm28042	-3.40769	-0.261893	-0.446511	0.367236	0.0142232	0.863339	0.880436	0.56438
2	ENSMUSG00000054435	Gimap4	1.08116	0.85097	0.459771	2.01224	0.328972	0.66007	0.933706	0.0294722
2	ENSMUSG00000110388	Gm30329	-1.18805	-0.318883	-0.262964	0.188419	0.011671	0.631976	0.846266	0.597236
2	ENSMUSG00000104591	Gm43145	0.952036	1.49538	0.461941	2.02282	0.405641	0.328435	0.933706	0.030444
2	ENSMUSG00000090860	Gm17134	0.646917	0.471252	-0.0314783	1.16067	0.23327	0.617146	0.993129	0.0164187
2	ENSMUSG00000002771	Grin2d	0.267455	0.623219	0.860994	1.24615	0.707476	0.509897	0.520695	0.017674
2	ENSMUSG00000096056	Gm21986	1.55477	-0.652772	0.787436	2.59219	0.238668	0.849305	0.893096	0.0221668
2	ENSMUSG00000030087	Klf15	-1.37962	-1.21674	-1.92457	-0.219098	0.0341393	0.153646	0.143156	0.674959
2	ENSMUSG00000062082	Cd200r4	0.382325	1.13624	-0.417039	1.83167	0.697309	0.334436	0.931309	0.0107118
2	ENSMUSG00000002985	Apoe	-0.903808	0.146899	-0.557276	1.21702	0.0739829	0.897759	0.679229	0.0235934
2	ENSMUSG00000031465	Angpt2	0.410368	0.245114	-0.581398	1.17544	0.593808	0.870817	0.833128	0.0480699
2	ENSMUSG00000058743	Kcnj14	1.2914	1.76995	0.637979	3.23442	0.408822	0.414743	0.933706	0.00999546
2	ENSMUSG00000028278	Rragd	-0.909077	-1.58232	-0.955885	-0.1845	0.0146053	0.00457258	0.156688	0.558943
2	ENSMUSG00000027961	Lrrc39	-1.1836	-0.840814	-0.322517	0.0270152	0.00419298	0.0826438	0.731742	0.937302
2	ENSMUSG00000034795	Ccdc122	0.0922096	-0.113747	-0.020016	1.00303	0.898451	0.935077	0.996201	0.0342906
2	ENSMUSG00000026475	Rgs16	-0.589867	-1.49523	-0.56013	-0.301406	0.182342	0.0305029	0.611539	0.450071
2	ENSMUSG00000031553	Adam3	0.239302	0.464894	0.14309	1.12377	0.76049	0.693213	0.968662	0.045868
2	ENSMUSG00000016756	Cmah	-2.12813	-0.709052	-0.536219	0.265752	0.00396032	0.345441	0.690085	0.527258
2	ENSMUSG00000025787	Tgm4	0.598321	0.673926	0.615998	1.2911	0.242972	0.366108	0.636709	0.00494637
2	ENSMUSG00000004031	Brinp2	0.606416	0.190018	-0.129197	2.0857	0.676684	0.953364	0.985952	0.0465061
2	ENSMUSG00000097431	Gm26782	0.375872	0.387614	0.054113	1.08368	0.356385	0.54053	0.978885	0.00272025
2	ENSMUSG00000026778	Prkcq	-1.08207	-1.65069	-1.47481	-0.311572	0.0165419	0.0117557	0.085565	0.39022
2	ENSMUSG00000047786	Lix1	-1.9486	-1.01689	-0.328423	-0.0453309	0.0196875	0.310072	0.903481	0.942374
2	ENSMUSG00000059900	Tmem40	-0.404207	0.369236	0.323334	1.39713	0.674616	0.810503	0.932812	0.0303287
2	ENSMUSG00000015467	Egfl8	-0.070632	0.368838	-0.0789609	1.07557	0.921619	0.691595	0.97716	0.0168539
2	ENSMUSG00000028524	Sgip1	-0.162076	0.414218	0.401254	1.23388	0.859749	0.752962	0.886602	0.0370287
2	ENSMUSG00000078877	Gm14295	0.531733	0.116994	0.446397	1.82627	0.676307	0.967858	0.936893	0.047561
2	ENSMUSG00000105388	Rpl36a-ps2	0.580068	0.884112	0.555467	1.58079	0.370391	0.31336	0.765278	0.00417664
2	ENSMUSG00000085913	Gm15601	-0.195893	0.440275	-0.227419	1.09936	0.76359	0.609939	0.933706	0.0141986
2	ENSMUSG00000050908	Tvp23a	-0.446261	0.470287	-0.664568	1.15312	0.606667	0.709702	0.785441	0.049744
2	ENSMUSG00000032492	Pth1r	-1.09343	-0.234436	-0.639728	0.3968	0.0478396	0.801043	0.615057	0.318683
2	ENSMUSG00000052920	Prkg1	-0.711789	-1.2298	-0.369712	0.234579	0.0978961	0.049343	0.755378	0.506232
2	ENSMUSG00000047583	Tyw3	-1.00384	-0.270078	-0.353095	0.218707	0.0210594	0.682638	0.747671	0.513706
2	ENSMUSG00000020607	Fam84a	0.0832086	0.536103	0.315361	2.03978	0.960899	0.83497	0.963079	0.0379585
2	ENSMUSG00000043333	Rhbdl2	-1.69211	-0.0722661	-0.86608	1.9824	0.258138	0.982056	0.876251	0.0491475
2	ENSMUSG00000020728	Cep112	0.634983	0.477152	0.342871	1.28148	0.130363	0.475323	0.797372	0.00139166
2	ENSMUSG00000044528	Tram1l1	-0.904977	1.29465	0.889178	2.65221	0.593189	0.551485	0.861173	0.0198201
2	ENSMUSG00000033669	Zfp7	0.830446	0.56828	0.707959	1.61996	0.252588	0.66455	0.72759	0.0107118
2	ENSMUSG00000090136	Gm10177	0.437881	1.24865	0.774076	2.36001	0.77003	0.486617	0.861424	0.0170942
2	ENSMUSG00000029376	Mthfd2l	0.828312	1.09617	0.782812	1.61741	0.149095	0.149456	0.571058	0.00226868
2	ENSMUSG00000058070	Eml1	-1.02197	-0.514926	-0.834938	0.0684402	0.047522	0.476952	0.422523	0.878689
2	ENSMUSG00000028602	Tnfrsf8	1.03446	0.421429	0.928872	2.50306	0.490232	0.900655	0.857048	0.0314836
2	ENSMUSG00000031837	Necab2	-2.43588	-1.0051	0.249279	0.858616	0.0411042	0.534148	0.956292	0.245147
2	ENSMUSG00000040557	Mettl27	-0.173184	-0.112659	0.0692943	1.23079	0.85232	0.949673	0.985511	0.0395945
2	ENSMUSG00000072572	Slc39a2	0.214384	-0.0564162	-0.683345	1.92305	0.888134	0.986434	0.91287	0.0439867
2	ENSMUSG00000056598	Drc3	-1.53249	-0.948306	-1.21778	0.203262	0.0260249	0.264641	0.338714	0.677721
2	ENSMUSG00000033006	Sox10	-2.28101	-0.242983	0.727284	1.37609	0.0409351	0.890177	0.698395	0.0239915
2	ENSMUSG00000090534	Gm4675	0.794745	1.51822	1.68989	3.70624	0.676636	0.559342	0.684776	0.00538053
2	ENSMUSG00000061186	Sfmbt2	-2.08408	-2.67097	-1.64304	-0.0987064	0.0141739	0.0296203	0.253473	0.86885
2	ENSMUSG00000030410	Dmwd	-1.44273	-0.595474	-0.738468	-0.0669766	0.00320918	0.281981	0.364886	0.860246
2	ENSMUSG00000031125	3830403N18Rik	1.1499	0.829166	0.464501	1.72906	0.237302	0.63261	0.929154	0.0433522
2	ENSMUSG00000025650	Col7a1	0.890559	0.675042	0.849503	2.01291	0.254354	0.622594	0.691021	0.00359739
2	ENSMUSG00000058966	Fam57b	-0.427214	-1.58283	0.269158	1.33995	0.621055	0.245759	0.938922	0.0220348
2	ENSMUSG00000050232	Cxcr3	-2.03466	-0.320093	-0.2632	0.439976	0.0127388	0.778809	0.928833	0.372337
2	ENSMUSG00000085133	B930095G15Rik	0.831114	0.225947	-0.161248	1.42491	0.159455	0.866076	0.964059	0.00760808
2	ENSMUSG00000037086	Prr32	-2.05415	-1.45439	-2.14405	0.00193209	0.0273685	0.207083	0.244704	0.997783
2	ENSMUSG00000026620	Mark1	-0.087185	0.321813	0.0404881	1.31957	0.936318	0.842271	0.993777	0.0413342
2	ENSMUSG00000112358	AC108802.1	-0.717046	0.61983	0.630986	1.36765	0.34299	0.518203	0.701714	0.0103303
2	ENSMUSG00000054934	Kcnmb4	-0.212681	-1.08882	1.74937	2.5237	0.896017	0.672245	0.440899	0.00872293
2	ENSMUSG00000062098	Btbd3	-1.13001	-0.45723	-0.193842	0.0828383	0.00121653	0.248377	0.831218	0.755874
2	ENSMUSG00000006567	Atp7b	0.172683	-0.0563597	-1.6891	1.50524	0.879032	0.979426	0.544925	0.0408647
2	ENSMUSG00000023243	Kcnk5	-2.87728	-1.17028	-1.60269	0.197869	0.013347	0.358917	0.390523	0.784257
2	ENSMUSG00000005968	Tuft1	-1.67158	-0.509	-0.754187	0.318858	0.00224896	0.3942	0.386886	0.332627
2	ENSMUSG00000071234	Syndig1l	-0.159275	0.118364	0.53615	1.70726	0.909184	0.962367	0.90236	0.0399003
2	ENSMUSG00000030209	Grin2b	-0.0824679	-0.00109191	0.146085	1.81646	0.957063	0.999528	0.978885	0.0423441
2	ENSMUSG00000097545	Mir124a-1hg	0.169947	-0.0730574	1.5106	2.32857	0.93288	0.985686	0.667902	0.0487563
2	ENSMUSG00000029851	Tcaf2	-0.529879	-0.577207	0.471934	1.4982	0.595599	0.73811	0.883254	0.0245274
2	ENSMUSG00000003452	Bicd1	0.400946	-0.218167	0.584773	2.65071	0.845774	0.959992	0.942749	0.0398424
2	ENSMUSG00000079157	Fam155a	-0.26493	-1.00739	0.258175	1.42994	0.81798	0.570945	0.95605	0.0478133
2	ENSMUSG00000021047	Nova1	-1.04348	-0.0895626	0.0819271	0.507316	0.0157055	0.911778	0.964443	0.0983971
2	ENSMUSG00000070871	Ccnyl1	0.609506	0.548374	0.69021	1.22464	0.0272508	0.139263	0.154788	3.76495e-05
2	ENSMUSG00000015599	Ttbk1	-1.52665	-0.441944	-0.204057	0.27597	0.00169584	0.413813	0.881546	0.362046
2	ENSMUSG00000031398	Plxna3	-1.05631	-0.172156	-0.151971	0.256126	0.0033322	0.74924	0.903481	0.314694
2	ENSMUSG00000048012	Zfp473	0.992323	0.528595	1.58352	1.9736	0.382849	0.82126	0.492772	0.0352775
2	ENSMUSG00000031257	Nox1	0.974087	0.968172	0.773173	1.97784	0.34671	0.555796	0.811064	0.022221
2	ENSMUSG00000033618	Map3k13	0.151915	0.333196	-1.4955	1.67624	0.913687	0.885801	0.674679	0.0492135
2	ENSMUSG00000108511	Gm44987	0.75472	0.301323	-0.394517	1.80634	0.363703	0.866076	0.933258	0.00922158
2	ENSMUSG00000031444	F10	1.09094	-1.3889	0.256331	2.23859	0.243403	0.497565	0.963079	0.00608936
2	ENSMUSG00000059060	Rad51b	0.575221	0.019859	-0.519744	1.83634	0.604706	0.994619	0.928833	0.0274622
2	ENSMUSG00000114019	AC154231.1	0.610503	1.66518	1.64797	3.58789	0.699751	0.380864	0.598956	0.00156
2	ENSMUSG00000046351	Zfp322a	1.15161	0.959935	0.739173	1.86886	0.0317942	0.200119	0.586894	0.000383145
2	ENSMUSG00000064264	Zfp428	-0.371162	-0.27099	-0.602595	1.26845	0.662115	0.863514	0.805457	0.0253987
2	ENSMUSG00000095407	Tmem200c	-0.287446	-0.331224	0.0676203	1.04832	0.706251	0.804484	0.983373	0.0452414
2	ENSMUSG00000009216	Fam163b	-2.00612	-2.9599	-1.76238	0.376137	0.0374817	0.0368004	0.336691	0.56228
2	ENSMUSG00000024650	Slc22a6	-0.048892	-0.810952	1.31102	2.62411	0.979242	0.795901	0.706475	0.0154202
2	ENSMUSG00000030393	Zik1	-1.71025	0.038039	-0.106428	1.31185	0.0333968	0.977066	0.971409	0.00687577
2	ENSMUSG00000020042	Btbd11	0.821223	-0.319912	-0.23895	1.63439	0.353551	0.885125	0.964059	0.0270464
2	ENSMUSG00000019853	Hebp2	0.437568	-0.345615	0.189299	1.85191	0.710879	0.891853	0.971566	0.0294704
2	ENSMUSG00000000037	Scml2	0.541379	-1.09897	-0.0930997	2.40153	0.704496	0.686162	0.990723	0.0179507
2	ENSMUSG00000018509	Cenpv	-0.239729	-0.0160137	0.0783421	1.11119	0.656661	0.989289	0.973614	0.00492421
2	ENSMUSG00000020021	Fgd6	0.319892	0.10775	-0.114616	1.00929	0.392354	0.897089	0.95511	0.00248277
2	ENSMUSG00000014164	Klhl3	-1.06741	-0.465661	0.0539363	0.343044	0.0216043	0.461662	0.976834	0.324303
2	ENSMUSG00000027676	Ccdc39	-1.80673	-0.834625	-1.05749	0.31963	0.0409491	0.46064	0.562238	0.586183
2	ENSMUSG00000001864	Aif1l	-1.14812	-0.321062	0.117042	0.594009	0.0478988	0.723221	0.962624	0.134879
2	ENSMUSG00000085438	1700020I14Rik	0.0478402	0.481312	0.418021	1.00454	0.835889	0.0492057	0.239993	1.63454e-05
2	ENSMUSG00000109881	Gm45507	0.856319	0.22178	-0.0797075	1.65744	0.17599	0.879693	0.982953	0.00379248
2	ENSMUSG00000049580	Tsku	0.283922	-0.404063	0.12774	1.40778	0.7044	0.776982	0.970942	0.0116725
2	ENSMUSG00000075271	Ttc30a1	-1.32442	-0.673604	-0.0776014	0.426189	0.0151907	0.325761	0.970942	0.245273
2	ENSMUSG00000059336	Slc14a1	-1.8637	-0.451958	0.337351	0.584004	0.00261179	0.517402	0.770102	0.093009
2	ENSMUSG00000048240	Gng7	-1.41385	-0.522884	0.111656	0.342223	0.00337388	0.352039	0.948815	0.273522
2	ENSMUSG00000022665	Ccdc80	-1.05053	-0.984118	-0.655542	0.445418	0.0356239	0.141032	0.543966	0.2164
2	ENSMUSG00000034881	Tbxa2r	-1.29984	-0.494955	-0.238865	0.370951	0.0176235	0.500157	0.903209	0.331546
2	ENSMUSG00000025789	St8sia2	0.212384	0.517469	-0.881285	1.91712	0.873873	0.803138	0.827254	0.0235778
2	ENSMUSG00000023017	Asic1	0.231386	0.686829	0.910518	1.82418	0.783018	0.522984	0.553053	0.00227721
2	ENSMUSG00000023262	Acy1	-1.1361	-0.839493	-0.578612	0.245605	0.0247313	0.188353	0.598956	0.526702
2	ENSMUSG00000026249	Serpine2	-1.72521	-0.321063	0.0595392	0.336003	0.00163651	0.724807	0.98161	0.516837
2	ENSMUSG00000097461	Gm26735	-1.64506	-0.888112	-0.197292	0.0809007	0.000605303	0.0794854	0.893234	0.829536
2	ENSMUSG00000057706	Mex3b	-1.10644	-0.341603	-0.179468	0.139351	0.00341976	0.488077	0.884613	0.642306
2	ENSMUSG00000026564	Dusp27	-1.16181	-0.928407	-0.572616	0.138561	0.0264378	0.173962	0.633738	0.755969
2	ENSMUSG00000026259	Ngef	-1.81281	-1.66836	-0.649996	0.396294	0.0436997	0.151812	0.75232	0.496749
2	ENSMUSG00000031654	Cbln1	0.361381	-2.01485	0.516247	1.67974	0.659888	0.166255	0.829735	0.00644201
2	ENSMUSG00000000266	Mid2	-0.30196	-0.302441	-0.424667	1.01992	0.675366	0.813333	0.860667	0.0411878
2	ENSMUSG00000035275	Raver2	-0.190562	-0.222305	0.240087	1.17602	0.802757	0.869314	0.933706	0.0200918
2	ENSMUSG00000039372	2018-03-04	-0.111323	-1.13071	1.2142	2.46855	0.950864	0.687317	0.713676	0.0159595
2	ENSMUSG00000052373	Mpp3	-0.0142804	-2.34647	0.533432	1.75322	0.991085	0.178836	0.893141	0.0280385
2	ENSMUSG00000023927	Satb1	-1.47847	-1.06563	-0.38575	0.0550974	8.89426e-05	0.00563447	0.521483	0.834799
2	ENSMUSG00000040533	Matn1	1.64874	-0.16267	-0.429685	2.65672	0.171425	0.962252	0.956529	0.0126593
2	ENSMUSG00000087651	1500009L16Rik	0.679778	-0.294523	-0.313519	1.69615	0.430512	0.882283	0.946709	0.0166167
2	ENSMUSG00000104213	Ighd	-3.20226	-1.09103	-0.348723	0.354755	0.00234359	0.203998	0.860827	0.443084
2	ENSMUSG00000006720	Zfp184	-1.32431	-0.843809	-0.765047	0.349241	0.0154353	0.217203	0.464267	0.358145
2	ENSMUSG00000013523	Bcas1	-1.9948	-2.36029	-2.69301	0.182318	0.0159535	0.0385029	0.0996253	0.73198
2	ENSMUSG00000067017	Gm3608	0.650826	0.225325	0.835473	1.60564	0.429122	0.903205	0.689959	0.0168743
2	ENSMUSG00000031669	Gins3	0.336066	0.0499092	0.588968	1.54782	0.560014	0.969929	0.671263	0.00117279
2	ENSMUSG00000017667	Zfp334	-2.51315	-0.912955	-0.616398	0.0181036	0.00572658	0.294339	0.691368	0.974357
2	ENSMUSG00000022429	Dmc1	-0.83611	-0.668347	-2.38684	1.47955	0.423667	0.708396	0.273736	0.0393489
2	ENSMUSG00000043460	Elfn2	-2.55962	-2.40008	-1.33142	0.0289665	0.0212749	0.0857744	0.478786	0.969257
2	ENSMUSG00000056258	Kcnq3	0.335511	0.151797	-0.910299	1.87983	0.783645	0.952261	0.810019	0.0231949
2	ENSMUSG00000021301	Hecw1	-0.804227	0.122222	-0.79476	2.29426	0.677236	0.973711	0.924383	0.0475046
2	ENSMUSG00000017943	Gdap1l1	-0.462238	-0.0813139	-0.825107	1.34121	0.625257	0.966776	0.751389	0.0366646
2	ENSMUSG00000011263	Exoc3l2	-1.92991	-0.638446	-0.574644	0.256797	0.000130185	0.143077	0.374357	0.332089
2	ENSMUSG00000007944	Ttc9b	-0.0427032	0.395584	0.670716	1.49034	0.96181	0.748242	0.695675	0.00761819
2	ENSMUSG00000042078	Svop	0.4183	0.357906	1.18069	2.67155	0.838071	0.927543	0.809639	0.0403525
2	ENSMUSG00000055240	Zfp101	0.267782	-0.201396	0.0416627	1.25942	0.640901	0.864208	0.988059	0.00496195
2	ENSMUSG00000007207	Stx1a	-1.85722	-1.45705	-0.88341	-0.0762198	0.000941574	0.0156236	0.271334	0.838705
2	ENSMUSG00000046719	Nxph3	-0.134844	-0.503353	-0.51943	2.05763	0.932094	0.849355	0.933706	0.0259667
2	ENSMUSG00000046607	Hrk	0.400692	-0.340861	0.323892	2.44217	0.799335	0.918046	0.963465	0.0183478
2	ENSMUSG00000028546	Elavl4	-0.223894	0.0777713	0.352999	1.30528	0.679998	0.943251	0.795713	0.00138383
2	ENSMUSG00000051043	Gprc5c	-1.59489	-1.06324	-1.06831	0.0658101	0.00119483	0.0413505	0.13778	0.847385
2	ENSMUSG00000078202	Nrarp	-1.08813	-0.415673	-0.620091	0.153001	0.000989545	0.265165	0.233196	0.521714
2	ENSMUSG00000028716	Pdzk1ip1	0.147939	0.20098	-0.427242	1.76246	0.893135	0.919462	0.927141	0.0116723
2	ENSMUSG00000010086	Rnf112	0.175059	-0.699713	0.311803	2.86365	0.929838	0.842271	0.96778	0.0125176
2	ENSMUSG00000045790	Ccdc149	-1.37988	-1.0994	-1.18645	0.420161	0.0150186	0.126867	0.253473	0.273296
2	ENSMUSG00000042349	Ikbke	0.269393	-0.717607	-0.469987	1.02739	0.614223	0.402968	0.768458	0.0141436
2	ENSMUSG00000030051	Aplf	0.281023	0.157349	0.14625	1.10278	0.553318	0.866076	0.948815	0.00453912
2	ENSMUSG00000032258	Lca5	-0.0123205	0.204211	-0.398741	1.14025	0.987957	0.871313	0.872487	0.0227731
2	ENSMUSG00000026494	Kif26b	-0.686084	0.0684677	0.563901	1.91779	0.551341	0.976145	0.867992	0.0111127
2	ENSMUSG00000021368	Tbc1d7	0.368266	0.232955	-0.226638	1.07115	0.341719	0.747429	0.897249	0.00211707
2	ENSMUSG00000039693	Msantd3	0.146552	0.566358	1.01432	2.42459	0.910588	0.753997	0.67711	0.00249594
2	ENSMUSG00000042215	Bag2	0.758127	0.78674	0.781108	1.98392	0.332708	0.50771	0.703908	0.00281672
2	ENSMUSG00000024268	Celf4	-1.92788	-1.35187	-0.25771	0.376011	0.00422043	0.0589085	0.884208	0.321701
2	ENSMUSG00000026825	Dnm1	-1.33755	-0.82093	-0.593859	0.195933	0.00757252	0.160111	0.534779	0.578315
2	ENSMUSG00000038323	1700066M21Rik	0.837271	0.833236	0.666068	1.57618	0.043621	0.13734	0.468409	0.000168576
2	ENSMUSG00000022758	P2rx6	-1.71768	-1.63895	-1.76891	0.667942	0.0447123	0.151812	0.302147	0.229069
2	ENSMUSG00000093752	Gm20716	-0.794654	-0.772152	-1.51791	2.51238	0.663975	0.795892	0.784197	0.0167558
2	ENSMUSG00000015882	Lcorl	0.352643	0.252629	0.250744	1.19151	0.251183	0.632032	0.787595	0.000158116
2	ENSMUSG00000039706	Ldb2	-0.0828152	-0.0961314	-1.58715	1.6374	0.953242	0.970125	0.646221	0.0469287
2	ENSMUSG00000034295	Fhod3	-0.2272	-0.0234924	0.322637	2.52254	0.890745	0.994788	0.961084	0.010536
2	ENSMUSG00000024727	Trpm6	0.659036	0.136981	0.174491	1.54616	0.329693	0.93429	0.963332	0.00735397
2	ENSMUSG00000057123	Gja5	0.619367	-0.260661	0.425654	2.13272	0.588066	0.922953	0.933706	0.012871
2	ENSMUSG00000062785	Kcnc3	0.262276	-0.560743	-0.0196411	2.0185	0.839973	0.820492	0.997077	0.016987
2	ENSMUSG00000019146	Cacng2	0.245453	0.0382513	-0.986423	2.12797	0.888303	0.9922	0.871787	0.0435366
2	ENSMUSG00000025576	Rbfox3	-0.0217106	-0.546811	-0.0619049	1.00314	0.978269	0.637466	0.984255	0.0459883
2	ENSMUSG00000040478	Prdm13	-0.736424	-0.536023	0.204773	2.72105	0.665052	0.866285	0.975757	0.0124612
2	ENSMUSG00000004872	Pax3	-0.421541	0.951912	0.54481	2.96433	0.83284	0.720068	0.940464	0.0116594
2	ENSMUSG00000048385	Scrt1	-1.68737	-0.806858	-0.816476	1.18173	0.04954	0.478068	0.677943	0.0227155
2	ENSMUSG00000028445	Enho	-1.07551	-0.579461	-0.289836	0.660794	0.0260414	0.369015	0.839099	0.0488115
2	ENSMUSG00000067736	Gm10222	0.898423	0.804932	0.455106	1.7301	0.0436547	0.185806	0.714145	0.000369678
2	ENSMUSG00000035834	Polr3g	0.00748211	0.45583	0.186256	1.01352	0.990693	0.534148	0.935409	0.0128823
2	ENSMUSG00000054196	Cthrc1	-1.45248	-0.249319	-0.553451	1.68245	0.296907	0.926233	0.926353	0.0496031
2	ENSMUSG00000041144	Dnah7b	-0.59259	-0.374644	-0.0525291	1.20171	0.483994	0.80622	0.990203	0.0398683
2	ENSMUSG00000041078	Grid1	-1.06225	0.104793	0.709753	2.09151	0.508733	0.973519	0.881896	0.0350707
2	ENSMUSG00000090223	Pcp4	-1.20061	-1.09188	-0.318394	1.24297	0.0878256	0.269416	0.907949	0.0088866
2	ENSMUSG00000003352	Cacnb3	-0.10826	0.31825	0.610531	1.67387	0.886304	0.769943	0.673586	0.00088777
2	ENSMUSG00000027612	Mmp24	0.589967	0.138464	-0.0202413	1.2902	0.1185	0.870156	0.993777	0.000551112
2	ENSMUSG00000030498	Gas2	0.498086	-0.0444077	-0.174377	1.82155	0.561002	0.983128	0.969079	0.00639866
2	ENSMUSG00000049929	Lpar4	-0.165692	0.109303	-0.350067	1.63858	0.882259	0.95729	0.936933	0.0166658
2	ENSMUSG00000019813	Cep57l1	1.07294	0.427625	0.477737	1.86321	0.02362	0.615109	0.731742	0.000105373
2	ENSMUSG00000024910	Ctsw	-0.959761	-1.16876	0.338358	1.10056	0.168305	0.247721	0.881854	0.0245179
2	ENSMUSG00000028933	Xrcc2	0.22086	0.683103	0.273687	1.60588	0.676899	0.278969	0.884208	0.000228545
2	ENSMUSG00000039578	Ccser1	1.04669	2.03384	0.699593	3.1897	0.38247	0.160892	0.883254	0.00141175
2	ENSMUSG00000022696	Sidt1	-0.284131	-0.449122	-0.997421	1.96054	0.848963	0.866054	0.810744	0.0317069
2	ENSMUSG00000041633	Kctd12b	-0.626089	-0.619642	0.110431	1.08768	0.215814	0.408714	0.963399	0.00447266
2	ENSMUSG00000037709	Fam13a	-1.00792	-0.534654	-0.346285	0.529955	0.00767015	0.251668	0.69048	0.0439402
2	ENSMUSG00000046807	Lrrc75b	0.382617	-1.25749	0.638976	2.16332	0.807467	0.664409	0.911622	0.03421
2	ENSMUSG00000040035	Disp2	-0.0864635	-1.11098	0.166107	1.28417	0.935539	0.447542	0.966258	0.0446783
2	ENSMUSG00000050875	A730017C20Rik	0.354965	-0.443515	0.661978	2.6447	0.832137	0.896897	0.915455	0.0144964
2	ENSMUSG00000049539	Hist1h1a	1.50979	-0.292201	-0.358226	2.9154	0.25567	0.938134	0.96467	0.00979146
2	ENSMUSG00000060121	Gemin2	0.371071	-0.254882	0.12431	1.17587	0.41514	0.785751	0.959134	0.00280712
2	ENSMUSG00000044433	Camsap3	-1.44639	-2.03697	-1.96648	0.272302	0.0439944	0.0533927	0.175537	0.597236
2	ENSMUSG00000048038	Ccdc187	-0.970501	-1.89672	-1.16113	0.00951065	0.0984231	0.0391235	0.353787	0.98639
2	ENSMUSG00000035413	Tmem98	-0.879639	-1.26043	-0.850652	-0.00714105	0.0537548	0.048767	0.361644	0.987277
2	ENSMUSG00000023963	Cyp39a1	0.283836	0.900091	0.648482	2.41589	0.800303	0.524853	0.833128	0.00196817
2	ENSMUSG00000020061	Mybpc1	-1.69099	-2.07107	-0.401803	1.8045	0.210486	0.276536	0.946709	0.038438
2	ENSMUSG00000000782	Tcf7	-1.07687	-0.471191	-0.226573	0.605041	0.0088714	0.36392	0.851622	0.0310301
2	ENSMUSG00000031480	Thsd1	-1.00224	-0.304268	-0.263162	0.447237	0.0057055	0.532263	0.769571	0.0837782
2	ENSMUSG00000024827	Gldc	-0.110041	-1.08152	-0.180437	1.83089	0.940251	0.633987	0.975311	0.030941
2	ENSMUSG00000047230	Cldn2	-1.29138	-1.94971	-1.81703	-0.212809	0.0151479	0.0133796	0.0716619	0.609569
2	ENSMUSG00000061808	Ttr	-1.07281	-1.62354	-2.11812	-0.325218	0.0686923	0.033243	0.0235128	0.602787
2	ENSMUSG00000029843	Slc13a4	-0.903006	-1.78329	-1.87394	-0.344587	0.0897635	0.0347008	0.11523	0.458925
2	ENSMUSG00000085069	Gm13111	-1.12735	-2.2853	-1.84325	-0.357001	0.0808927	0.028723	0.17162	0.505522
2	ENSMUSG00000060240	Cend1	0.0240761	-0.616019	0.450832	1.83181	0.985925	0.772387	0.926423	0.0213229
2	ENSMUSG00000027546	Atp9a	0.0160612	0.157889	-0.0243727	1.07697	0.974216	0.8389	0.992478	0.00168203
2	ENSMUSG00000030020	Prickle2	-2.39838	-0.554613	-0.99233	0.770322	0.0144835	0.634227	0.562238	0.133787
2	ENSMUSG00000002006	Pdzd4	-1.47707	-0.574981	-0.764005	0.46264	0.0225266	0.486944	0.548948	0.27016
2	ENSMUSG00000027875	Hmgcs2	-1.23619	0.0511472	-1.10719	1.16741	0.00859416	0.953248	0.17162	0.000720403
2	ENSMUSG00000043670	Diras1	1.32137	0.0762532	1.19499	2.71663	0.425049	0.987048	0.807348	0.0386236
2	ENSMUSG00000073514	Dok6	0.965984	-0.291628	0.269518	2.4869	0.562254	0.944645	0.974202	0.0491055
2	ENSMUSG00000038233	Fam198a	-0.392164	-0.177864	1.23029	2	0.805427	0.954594	0.681411	0.0422743
2	ENSMUSG00000026211	Obsl1	-1.3432	-0.90038	-1.08492	0.387156	0.0374333	0.273151	0.38424	0.381173
2	ENSMUSG00000030322	Mbd4	0.268107	0.000112204	0.0686121	1.25798	0.556029	0.999942	0.975726	0.00109662
2	ENSMUSG00000011751	Sptbn4	0.108698	0.0626815	0.153168	1.45522	0.912607	0.973519	0.968851	0.0177367
2	ENSMUSG00000032332	Col12a1	-0.243337	-0.280102	-0.396274	1.2875	0.748899	0.838467	0.881896	0.0120219
2	ENSMUSG00000001119	Col6a1	-1.09954	-0.150794	-0.421136	1.41895	0.192652	0.926233	0.884911	0.00967768
2	ENSMUSG00000038248	Sobp	-1.08512	-0.4607	-0.624847	0.697169	0.0354189	0.522038	0.576596	0.0498396
2	ENSMUSG00000012076	Brms1l	0.199611	0.290663	0.359816	1.1945	0.654982	0.677323	0.749743	0.00106936
2	ENSMUSG00000028542	Slc6a9	-0.0469377	0.47662	0.393393	1.43963	0.948222	0.577216	0.810019	0.00200794
2	ENSMUSG00000020241	Col6a2	-1.06289	-0.496741	-0.176535	1.02434	0.164378	0.672245	0.958684	0.0414058
2	ENSMUSG00000028369	Svep1	0.228632	0.82679	0.81498	1.89464	0.822244	0.509963	0.703908	0.00603511
2	ENSMUSG00000033282	Rpgrip1l	0.238887	0.157307	0.391389	1.31619	0.665052	0.884913	0.789647	0.00251935
2	ENSMUSG00000020524	Gria1	-1.99838	-0.280245	-0.588017	1.30332	0.0409491	0.855841	0.806658	0.0208305
2	ENSMUSG00000022687	Boc	-0.726968	0.108541	0.267311	1.40781	0.346328	0.943238	0.931512	0.00810562
2	ENSMUSG00000028358	Zfp618	0.49507	-0.149696	0.0962528	1.99706	0.58985	0.945439	0.982953	0.00482298
2	ENSMUSG00000045348	Nyap1	0.314408	-0.340883	-0.230294	1.50745	0.653769	0.806074	0.946709	0.00511913
2	ENSMUSG00000035790	Cep19	0.407789	-0.170808	0.0271254	1.253	0.468254	0.89562	0.993984	0.00738326
2	ENSMUSG00000053310	Nrgn	-1.90996	-0.616961	-0.43524	0.77395	0.0190786	0.538623	0.825342	0.0937584
2	ENSMUSG00000056158	Car10	0.147747	-0.31814	-0.364767	1.8566	0.924812	0.914817	0.958684	0.0452055
2	ENSMUSG00000056752	Dnah9	-1.08626	-0.640293	-0.865762	0.273233	0.0384702	0.366108	0.401857	0.487847
2	ENSMUSG00000030600	Lrfn1	-1.04822	-0.381323	-0.160496	0.696615	0.00132234	0.323882	0.869877	0.00360582
2	ENSMUSG00000032172	Olfm2	1.52966	0.588049	-0.871625	2.86119	0.168544	0.805753	0.863437	0.00394961
2	ENSMUSG00000050730	Arhgap42	-0.708163	-0.0591464	-0.0443066	1.4738	0.363418	0.970766	0.992478	0.00697907
2	ENSMUSG00000092572	Serpinb10	-0.42757	-0.179784	-0.797063	2.44021	0.807922	0.958413	0.90741	0.0223584
2	ENSMUSG00000031099	Smarca1	-0.00770095	0.907771	0.0758752	2.88602	0.99599	0.673164	0.993129	0.00470389
2	ENSMUSG00000103502	9330121J05Rik	-1.60029	-0.593125	-0.602374	1.67451	0.149118	0.735035	0.864743	0.0143222
2	ENSMUSG00000072214	2018-09-05	-1.59703	-1.84308	-0.38558	0.921473	0.0350795	0.0787262	0.86047	0.0454447
2	ENSMUSG00000028681	Ptch2	0.242652	-0.946251	-0.650533	1.69961	0.842903	0.647431	0.886117	0.0343732
2	ENSMUSG00000032744	Heyl	-1.09177	-0.513978	-0.378432	0.580959	0.0426619	0.485394	0.786535	0.115584
2	ENSMUSG00000073295	Nudt11	-0.247923	-1.69373	0.0585357	2.14628	0.849136	0.380138	0.993129	0.00750983
2	ENSMUSG00000028519	Dab1	-0.00304076	-0.105354	0.907366	2.37171	0.998112	0.972788	0.788253	0.0123603
2	ENSMUSG00000025927	Tfap2b	0.654438	0.080992	0.612648	2.69225	0.691433	0.983257	0.932094	0.0202842
2	ENSMUSG00000025892	Gria4	-1.75372	0.0688047	-0.645752	2.27357	0.274884	0.982434	0.927141	0.0194474
2	ENSMUSG00000066878	Gm10184	2.99788	0.234291	0.553983	3.92178	0.0467616	0.957652	0.952195	0.00479936
2	ENSMUSG00000029712	Actl6b	-1.02987	-1.12631	-0.976359	2.10183	0.517239	0.667824	0.845369	0.0291248
2	ENSMUSG00000035357	Pdzrn3	-0.619266	-1.27636	-1.36152	1.04815	0.419533	0.278969	0.447126	0.0491373
2	ENSMUSG00000025597	Klhl4	-1.21377	-0.0578957	0.0409953	0.749287	0.0379065	0.95916	0.987059	0.057004
2	ENSMUSG00000035864	Syt1	-1.2974	-0.0704592	1.09725	2.1959	0.287675	0.976145	0.619074	0.00488293
2	ENSMUSG00000039095	En2	-2.6017	-1.69099	-0.979915	-0.0999314	0.00013686	0.0064919	0.17162	0.777025
2	ENSMUSG00000017009	Sdc4	-1.69994	-1.72239	-0.809861	0.0619258	8.41285e-07	2.70758e-06	0.0142918	0.776897
2	ENSMUSG00000067279	Ppp1r3c	-0.935415	-0.486222	-0.176324	1.18572	0.293229	0.751254	0.96467	0.0491055
2	ENSMUSG00000050447	Lypd6	-2.88928	-2.73576	-1.5651	-0.188285	0.00379686	0.023866	0.262474	0.740401
2	ENSMUSG00000060924	Csmd1	0.497779	0.958083	2.20769	3.53148	0.751805	0.677783	0.345465	0.00131801
2	ENSMUSG00000056486	Chn1	-0.350242	0.00639308	0.0655065	1.73011	0.713183	0.997685	0.98737	0.00608205
2	ENSMUSG00000105265	Sox2ot	0.72063	0.0139083	0.3989	2.41559	0.599452	0.997292	0.950059	0.0174835
2	ENSMUSG00000020846	Rflnb	-0.839788	-0.754668	-0.593179	1.05819	0.12734	0.347615	0.674591	0.0105417
2	ENSMUSG00000037922	Bank1	-1.72467	-1.29125	-0.642731	-0.140416	2.89463e-06	0.000180117	0.0898909	0.488893
2	ENSMUSG00000035373	Ccl7	-1.73342	-1.81951	-0.995522	0.689995	0.0131461	0.0393362	0.401857	0.0922765
2	ENSMUSG00000038204	Asb10	-1.20325	-0.435707	-0.255367	0.808921	0.00883287	0.463781	0.844855	0.0109535
2	ENSMUSG00000020427	Igfbp3	-1.26099	-0.686765	-0.961398	0.429482	0.0134892	0.2713	0.281886	0.20913
2	ENSMUSG00000050840	Cdh20	0.186162	0.283431	1.21566	2.9554	0.911706	0.92473	0.701714	0.00359801
2	ENSMUSG00000036699	Zcchc12	-0.195951	-0.671956	-1.29883	2.39922	0.903162	0.795228	0.74356	0.00944206
2	ENSMUSG00000030584	Dpf1	0.0672712	-0.144044	-1.13572	2.30492	0.966384	0.962119	0.795821	0.0118212
2	ENSMUSG00000026646	Suv39h2	0.0826758	-0.868659	-0.605133	1.25675	0.9073	0.370649	0.729784	0.00705204
2	ENSMUSG00000068205	Macrod2	-0.39107	0.0565788	-0.0138877	2.12088	0.766605	0.982434	0.997829	0.00950758
2	ENSMUSG00000024376	Epb41l4a	-0.82164	-0.478922	-0.263251	1.34149	0.377456	0.769943	0.949213	0.0338905
2	ENSMUSG00000035914	Cd276	-1.12838	-1.23228	-0.975576	-0.116813	7.34699e-05	0.000225466	0.00579379	0.579811
2	ENSMUSG00000039109	F13a1	-1.9885	-1.2612	-0.924983	0.0349965	1.09627e-05	0.00244476	0.0629296	0.912645
2	ENSMUSG00000027935	Rab13	0.804046	-0.727342	-0.129244	1.49218	0.124729	0.482314	0.966928	0.0024283
2	ENSMUSG00000029343	Crybb1	-3.16287	-0.974462	-1.11926	0.395736	4.38121e-05	0.211281	0.303698	0.496751
2	ENSMUSG00000015852	Fcrls	-1.30034	-1.09514	-0.814647	0.0302246	2.08242e-06	7.90421e-05	0.00572517	0.890449
2	ENSMUSG00000022537	Tmem44	-2.05763	-1.32934	-1.10119	0.211532	6.16637e-06	0.00112532	0.0183232	0.410428
2	ENSMUSG00000042826	Fgf11	-2.01627	-0.850446	-0.486053	0.278805	5.07619e-05	0.0387071	0.448273	0.26936
2	ENSMUSG00000024548	Setbp1	-2.4677	-1.09532	-0.916915	-0.035715	8.79042e-05	0.025614	0.165583	0.917321
2	ENSMUSG00000015854	Cd5l	-0.180951	0.300481	-1.1677	1.8512	0.872048	0.86679	0.67885	0.00837477
2	ENSMUSG00000044968	Napepld	-0.0239646	0.176236	-0.364741	1.26243	0.970142	0.858137	0.831218	0.00212732
2	ENSMUSG00000055717	Slain1	0.370437	0.296618	1.04906	2.57699	0.8104	0.921066	0.76322	0.00977521
2	ENSMUSG00000070880	Gad1	-1.76563	-0.300848	-1.68308	1.75453	0.176306	0.899855	0.593379	0.0284118
2	ENSMUSG00000055567	Unc80	0.172373	-0.0910073	1.39674	2.94256	0.917815	0.976281	0.626562	0.00348588
2	ENSMUSG00000051515	Fam181b	-1.35475	-1.25563	-0.22882	0.310096	0.00436996	0.0270254	0.864721	0.318993
2	ENSMUSG00000024810	Il33	-0.349571	-0.714029	0.261979	1.95561	0.780894	0.724292	0.960912	0.0132863
2	ENSMUSG00000043843	Tmem145	-0.293057	-1.52374	-1.61124	1.7593	0.840421	0.491176	0.671263	0.0451672
2	ENSMUSG00000028698	Pik3r3	-1.09301	-0.176867	-0.17366	0.943579	0.0153475	0.810778	0.926423	0.0032814
2	ENSMUSG00000016918	Sulf1	-1.42251	-1.60741	-1.72135	0.338408	0.0272625	0.0682293	0.172786	0.451184
2	ENSMUSG00000027562	Car2	-0.706479	-1.41717	-1.27729	0.206613	0.109632	0.0340036	0.154788	0.582094
2	ENSMUSG00000090071	Cdk5r2	-2.45296	-0.354479	0.0340268	1.0974	0.0227641	0.797553	0.99341	0.0405275
2	ENSMUSG00000040640	Erc2	-0.105321	-1.25862	0.848808	2.55736	0.938324	0.516727	0.757162	0.00189981
2	ENSMUSG00000022114	Spry2	-0.267669	0.0628036	-0.298628	1.15178	0.760771	0.969929	0.933706	0.0442077
2	ENSMUSG00000005045	Chd5	-0.974356	-0.656324	0.500961	1.13784	0.124778	0.489547	0.71761	0.0107213
2	ENSMUSG00000056999	Ide	0.231684	0.168989	0.088876	1.18344	0.546449	0.811946	0.964059	0.00105712
2	ENSMUSG00000050592	Fam78a	0.778143	0.849917	0.272117	1.30778	0.0002975	0.000838252	0.556416	3.39702e-07
2	ENSMUSG00000113836	AC124426.1	-1.1719	-0.554948	-0.928838	1.56039	0.230054	0.735844	0.724187	0.0147095
2	ENSMUSG00000022686	B3gnt5	-0.0141404	-0.73672	-0.365713	2.21455	0.992324	0.770374	0.957366	0.015963
2	ENSMUSG00000021130	Galnt16	-0.277633	-0.220075	0.440031	1.63068	0.770892	0.902072	0.878542	0.00774833
2	ENSMUSG00000074607	Tox2	-1.4009	-1.34009	-0.576277	0.632846	0.0143954	0.0640711	0.638308	0.0846672
2	ENSMUSG00000022865	Cxadr	-2.10429	-0.670901	-0.416762	1.46542	0.0153295	0.529845	0.86106	0.00303136
2	ENSMUSG00000037217	Syn1	-1.21845	0.473482	0.39369	2.04381	0.271357	0.77223	0.927141	0.00424817
2	ENSMUSG00000044117	2900011O08Rik	-1.37693	-0.335761	0.242895	2.22	0.275633	0.886522	0.964059	0.00584274
2	ENSMUSG00000039154	Shd	-1.0466	-0.88954	-0.0895899	1.28731	0.199807	0.473068	0.979439	0.023137
2	ENSMUSG00000028744	Pqlc2	0.384687	0.218817	0.108001	1.12678	0.137348	0.627585	0.933706	5.9028e-05
2	ENSMUSG00000026730	Pter	0.19913	0.0896785	0.374388	1.36748	0.727711	0.940928	0.807203	0.00182277
2	ENSMUSG00000105813	Gm42928	-0.368059	-0.237196	-0.29362	1.12808	0.639714	0.871576	0.932144	0.0361565
2	ENSMUSG00000028626	Col9a2	-0.660825	-1.10389	-0.567407	1.28408	0.432441	0.405073	0.825342	0.025131
2	ENSMUSG00000003824	Syce2	0.0354337	-0.386832	-0.660432	1.28299	0.960068	0.722833	0.692256	0.00547192
2	ENSMUSG00000071324	Armc2	-0.140732	-0.651285	-0.503265	1.52354	0.913687	0.752628	0.924499	0.0467317
2	ENSMUSG00000035062	Zc4h2	0.116359	0.115895	0.263819	1.07976	0.775581	0.874891	0.803352	0.00072181
2	ENSMUSG00000069743	Zfp820	-2.00885	-2.38893	-1.8895	1.95947	0.122405	0.181153	0.524152	0.0148136
2	ENSMUSG00000024039	Cbs	-0.832628	0.0419391	0.0505415	1.66365	0.267117	0.977395	0.988099	0.0020667
2	ENSMUSG00000028517	Plpp3	-1.26701	-0.977921	-0.413039	0.478474	0.00415257	0.0569473	0.659277	0.108366
2	ENSMUSG00000062661	Ncs1	-1.05904	-0.882919	-0.562907	0.48658	0.012053	0.0926373	0.507697	0.124452
2	ENSMUSG00000029084	Cd38	-1.98094	-1.67333	-0.424189	0.49754	0.000179946	0.00280271	0.586894	0.0552312
2	ENSMUSG00000084989	Crocc2	-0.370239	-1.09484	-2.38303	1.23827	0.664096	0.390265	0.229162	0.031913
2	ENSMUSG00000031434	Morc4	0.742295	0.665855	0.334396	2.06088	0.40767	0.663784	0.939458	0.0054245
2	ENSMUSG00000050587	Lrrc4c	-1.12314	-0.888845	-0.319302	2.1207	0.510354	0.764115	0.96467	0.0416322
2	ENSMUSG00000026586	Prrx1	-1.23644	-0.875719	-0.346461	1.13309	0.114292	0.428552	0.906912	0.0266841
2	ENSMUSG00000034520	Gjc1	-0.328931	-0.143234	-0.123569	1.04613	0.524543	0.889753	0.960912	0.00724903
2	ENSMUSG00000031167	Rbm3	0.600557	0.389799	0.391139	1.12808	0.00372104	0.13734	0.297778	1.07093e-05
2	ENSMUSG00000047414	Flrt2	-0.592907	-0.012311	-0.219836	1.00624	0.342374	0.9934	0.937632	0.0271512
2	ENSMUSG00000050737	Ptges	-0.74504	-1.1432	-0.0987434	1.09713	0.298837	0.29494	0.975726	0.0276978
2	ENSMUSG00000031302	Nlgn3	0.53179	0.0991688	-0.867949	2.29958	0.710859	0.974818	0.88366	0.0198482
2	ENSMUSG00000108601	Gm44645	0.1638	0.133008	-0.145077	2.35367	0.927737	0.968432	0.984082	0.0256837
2	ENSMUSG00000060487	Samd5	0.211341	-1.03326	-1.03649	1.90956	0.851609	0.563888	0.733408	0.00937008
2	ENSMUSG00000049670	Morn4	0.0390423	-0.550198	-1.81958	1.87473	0.973035	0.762314	0.464924	0.00671971
2	ENSMUSG00000055421	Pcdh9	-0.123808	-0.455721	0.0365552	2.11348	0.935465	0.86135	0.996273	0.0170959
2	ENSMUSG00000044986	Tst	-1.68493	0.142085	-0.379394	1.62812	0.121494	0.94183	0.931309	0.0130336
2	ENSMUSG00000043230	Fam124b	-2.00755	-0.988647	-0.46309	1.80496	0.0996715	0.582686	0.926423	0.0147175
2	ENSMUSG00000021536	Adcy2	-1.65387	-2.03126	-0.393084	1.88244	0.176062	0.246867	0.937847	0.0147496
2	ENSMUSG00000032363	Adamts7	0.242192	-1.08907	0.964518	2.56997	0.849323	0.604355	0.717696	0.00230516
2	ENSMUSG00000025577	Cbx2	0.983283	0.77894	-0.204467	2.18141	0.121334	0.431147	0.959165	0.000331198
2	ENSMUSG00000031561	Tenm3	-0.435089	-0.129978	-1.20153	1.77437	0.612939	0.94188	0.580436	0.00287511
2	ENSMUSG00000034813	Grip1	0.0749323	0.365065	0.576438	2.89591	0.971582	0.919075	0.936908	0.0146335
2	ENSMUSG00000036913	Trim67	-1.57516	-1.17672	-1.00115	0.701383	0.0375671	0.223143	0.493798	0.133631
2	ENSMUSG00000059974	Ntm	-0.784225	-0.516922	0.764135	1.94749	0.370528	0.730527	0.672417	0.00142859
2	ENSMUSG00000019899	Lama2	-1.10124	-0.411311	-0.697876	1.04569	0.0745783	0.663129	0.629827	0.0126627
2	ENSMUSG00000001493	Meox1	-1.22067	0.0430125	-1.16904	1.61543	0.287944	0.98587	0.695675	0.0287755
2	ENSMUSG00000062760	1810041L15Rik	-0.273211	0.826677	0.784951	2.57386	0.87995	0.723444	0.869877	0.0126532
2	ENSMUSG00000018537	Pcgf2	0.120155	-0.607869	-0.579776	1.04938	0.805179	0.380138	0.614648	0.00361947
2	ENSMUSG00000034818	Celf5	0.10959	-0.575593	0.597051	2.02671	0.920677	0.741615	0.809993	0.00305335
2	ENSMUSG00000019577	Pdk4	-0.983909	-0.606391	-1.2143	1.14611	0.214932	0.633121	0.514597	0.0327872
2	ENSMUSG00000037172	E330009J07Rik	-0.148186	-0.58569	-0.150203	1.06362	0.720469	0.297226	0.933706	0.00104607
2	ENSMUSG00000025427	Rnf165	0.317254	0.20552	0.294054	3.24897	0.877191	0.95937	0.970942	0.00929637
2	ENSMUSG00000016262	Sertad4	-0.68955	-1.69178	-1.49032	1.38791	0.486862	0.267503	0.538397	0.0398683
2	ENSMUSG00000045589	Frrs1l	0.105776	-0.634315	0.622604	2.65333	0.950864	0.833357	0.91626	0.00833538
2	ENSMUSG00000032374	Plod2	-0.534684	-0.312515	-0.868309	1.39031	0.558489	0.856768	0.736733	0.024451
2	ENSMUSG00000025050	Pcgf6	-0.280267	-0.0747373	-0.0466128	1.01143	0.515895	0.935807	0.982139	0.00278
2	ENSMUSG00000030247	Kcnj8	-1.02748	-0.611568	0.163116	1.53138	0.252045	0.667025	0.96467	0.00876577
2	ENSMUSG00000074637	Sox2	-1.26041	-1.56272	-0.752315	1.13419	0.117659	0.185375	0.695769	0.0278968
2	ENSMUSG00000020435	Osbp2	-1.25553	-1.69077	-0.649646	1.64052	0.330651	0.414249	0.891619	0.0409284
2	ENSMUSG00000030411	Nova2	-0.36514	-0.38867	0.0830349	1.14834	0.502505	0.668412	0.972344	0.00575499
2	ENSMUSG00000029863	Casp2	0.616591	0.500097	0.314161	1.24821	0.0129063	0.129304	0.611768	1.00207e-05
2	ENSMUSG00000032537	Ephb1	1.30002	0.882567	0.48756	2.87113	0.172988	0.59685	0.921382	0.000914856
2	ENSMUSG00000048939	Atp13a5	-0.870424	0.169934	0.207562	1.44587	0.171429	0.880839	0.935472	0.00168595
2	ENSMUSG00000004814	Ccl24	-2.20599	-2.21592	-1.49268	0.693768	0.00298218	0.0156829	0.169636	0.0707952
2	ENSMUSG00000000416	Cttnbp2	-0.720972	-0.307301	-0.161188	1.3727	0.250381	0.785113	0.958658	0.00285883
2	ENSMUSG00000039347	Atp6v0e2	-0.157201	-0.296236	0.117524	1.4113	0.828983	0.807146	0.968662	0.00348588
2	ENSMUSG00000033900	Map9	-0.860479	-1.1051	0.406093	1.35069	0.292177	0.36657	0.869877	0.0148715
2	ENSMUSG00000042213	Zfand4	1.70931	1.28425	1.00986	2.87512	0.0197535	0.21951	0.5888	0.000100753
2	ENSMUSG00000052981	Ube2ql1	-1.04164	0.466976	0.776954	2.32429	0.454132	0.837189	0.820523	0.00865284
2	ENSMUSG00000034586	Hid1	-0.996611	-0.444715	-0.752223	1.02354	0.0989216	0.633742	0.586177	0.0151117
2	ENSMUSG00000020627	Klhl29	-1.09678	-0.690517	-1.61479	1.33383	0.275683	0.674558	0.514597	0.0398361
2	ENSMUSG00000054863	Fam19a5	-1.30996	-0.693805	-1.31734	1.03082	0.101685	0.555775	0.44264	0.0490042
2	ENSMUSG00000031428	Zcchc18	-1.53712	-0.549536	-0.895917	0.908719	0.0169074	0.504943	0.457677	0.0221593
2	ENSMUSG00000044550	Tceal3	-0.608698	-0.222343	0.0397689	1.96945	0.546129	0.912083	0.994804	0.00429954
2	ENSMUSG00000099583	Hist1h3d	0.750834	-0.0593849	0.553536	2.41664	0.475593	0.982465	0.903209	0.00429914
2	ENSMUSG00000044576	Garem2	0.35067	0.155973	0.943254	2.65573	0.804104	0.95729	0.77532	0.00481855
2	ENSMUSG00000097542	Gm26751	-0.401166	-0.204351	0.149602	1.09462	0.310056	0.776889	0.932094	0.000990407
2	ENSMUSG00000041592	Sdk2	-0.097718	0.273778	-0.580185	1.87479	0.938324	0.896365	0.891619	0.0122599
2	ENSMUSG00000063919	Srrm4	0.08017	-1.27992	0.14876	1.73175	0.955524	0.580257	0.977375	0.0426745
2	ENSMUSG00000022490	Ppp1r1a	-1.33075	-0.915488	-0.223712	1.20689	0.173113	0.521834	0.958684	0.0484155
2	ENSMUSG00000035279	Ssc5d	0.288298	-1.01601	-1.25977	1.91435	0.832351	0.665379	0.747616	0.0311366
2	ENSMUSG00000069273	Hist1h3e	0.527386	-1.48941	-0.625084	2.62283	0.677544	0.487616	0.915455	0.00409
2	ENSMUSG00000082585	Gm15387	-0.00436055	-0.502789	0.0995918	1.56232	0.995084	0.665379	0.974202	0.00208315
2	ENSMUSG00000031891	Hsd11b2	-0.820535	-0.295147	-0.309065	1.86308	0.49779	0.901336	0.957335	0.0195042
2	ENSMUSG00000043153	Ispd	-0.319378	-0.460658	-0.658818	1.30395	0.695785	0.735552	0.762639	0.0176496
2	ENSMUSG00000055612	Cdca7	0.314294	0.239867	0.00463085	1.30062	0.50152	0.777793	0.997829	0.00142318
2	ENSMUSG00000021268	Meg3	-0.0348642	-1.38131	0.847219	2.41765	0.961345	0.159989	0.415133	1.3441e-05
2	ENSMUSG00000000794	Kcnn3	-0.994223	-2.10542	-0.196872	1.51846	0.411398	0.288826	0.969747	0.0481235
2	ENSMUSG00000037568	Vash2	-0.769719	-1.28171	-1.34752	1.59356	0.467538	0.446094	0.633461	0.0225545
2	ENSMUSG00000055407	Map6	-0.280345	-0.588741	-0.032015	1.47633	0.715846	0.624177	0.993461	0.00469426
2	ENSMUSG00000087408	Cers1	-1.81601	-1.05687	-1.98893	0.79564	0.0142678	0.221033	0.124184	0.0626159
2	ENSMUSG00000038576	Susd4	0.169636	-0.482386	0.0234416	2.29383	0.920076	0.873889	0.997077	0.0210029
2	ENSMUSG00000036766	Dner	0.295734	0.173927	-0.117935	2.94444	0.862283	0.958973	0.988016	0.0054455
2	ENSMUSG00000068699	Flnc	0.178111	-0.751129	0.225291	1.36762	0.744074	0.352776	0.92018	0.00106952
2	ENSMUSG00000049134	Nrap	-0.402843	-0.319569	-1.01979	1.18649	0.438225	0.722814	0.36424	0.00282312
2	ENSMUSG00000054423	Cadps	0.47294	0.593992	1.01595	2.67547	0.74552	0.808566	0.76537	0.00682542
2	ENSMUSG00000029673	Auts2	-0.61599	-0.0959554	-0.18694	1.36739	0.46082	0.955583	0.961084	0.0166718
2	ENSMUSG00000000202	Btbd17	-1.59141	-1.34711	-1.86476	0.937165	0.0129722	0.0880636	0.106932	0.0151251
2	ENSMUSG00000030029	Lrig1	-0.931986	-0.0740555	-0.465971	1.06587	0.0609143	0.941314	0.707675	0.00351669
2	ENSMUSG00000021303	Gng4	0.821641	-0.708972	-0.0476918	2.15166	0.309029	0.675683	0.993129	0.00209642
2	ENSMUSG00000025154	Arhgap19	0.35271	-0.0038669	-0.469377	1.05128	0.0964544	0.994788	0.277844	3.80229e-05
2	ENSMUSG00000029322	Plac8	1.81532	0.163424	-0.73693	2.84586	0.0293343	0.943559	0.855988	0.000457311
2	ENSMUSG00000026068	Il18rap	1.11618	-1.494	-0.746173	2.08072	0.150568	0.381971	0.824348	0.00325046
2	ENSMUSG00000038578	Susd1	0.548523	0.285964	0.12039	1.4887	0.102825	0.631846	0.946709	4.07401e-05
2	ENSMUSG00000017144	Rnd3	-0.706336	-0.104316	-0.0461154	1.53402	0.381759	0.949464	0.992478	0.00626426
2	ENSMUSG00000103217	Gm38287	-1.57841	-0.91043	-0.707874	0.536148	0.000783598	0.0560857	0.304733	0.0465652
2	ENSMUSG00000025993	Slc40a1	-1.20888	-0.461402	-0.268051	0.49518	0.00445678	0.422422	0.83128	0.178513
2	ENSMUSG00000033577	Myo6	-1.10061	-0.524037	-0.217749	0.646219	0.000304682	0.104766	0.74519	0.00354323
2	ENSMUSG00000074797	Itpa	0.350522	-0.0368728	-0.323848	1.07226	0.267123	0.962252	0.739165	0.000492725
2	ENSMUSG00000066975	Cryba4	-0.506075	0.0824861	-0.118757	1.02619	0.26105	0.933941	0.958684	0.0103224
2	ENSMUSG00000022211	Carmil3	-2.33943	-1.21948	-0.697778	0.678645	0.000509913	0.0500343	0.456559	0.0364306
2	ENSMUSG00000016349	Eef1a2	-2.04425	-1.19104	-0.552412	0.814037	0.00795517	0.16235	0.720196	0.0519128
2	ENSMUSG00000052914	Cyp2j6	-0.0398231	-0.710792	-0.414752	1.42896	0.973452	0.693643	0.929169	0.0431392
2	ENSMUSG00000033906	Zdhhc15	0.175587	-0.630569	-0.2961	2.43516	0.92998	0.861963	0.970942	0.0377562
2	ENSMUSG00000042766	Trim46	-1.85767	0.0014631	0.17287	2.12326	0.160145	0.999528	0.972344	0.00691912
2	ENSMUSG00000026180	Cxcr2	0.0449963	-0.654366	-0.546577	2.51583	0.975571	0.789889	0.928833	0.00371072
2	ENSMUSG00000021186	Fbln5	-0.7688	-1.05812	-0.684108	1.23392	0.29963	0.343861	0.734424	0.0165653
2	ENSMUSG00000003863	Ppfia3	-1.26156	-1.07862	-1.35843	0.747946	0.0246467	0.131684	0.17162	0.0417119
2	ENSMUSG00000028351	Brinp1	-0.101365	-1.38351	-1.47144	2.32981	0.949717	0.571649	0.72184	0.0138872
2	ENSMUSG00000036242	3632451O06Rik	0.216023	-1.14997	0.0384834	2.68364	0.882688	0.621098	0.996273	0.00392898
2	ENSMUSG00000023391	Dlx2	-0.287102	0.652316	1.13304	3.63333	0.895532	0.842769	0.809639	0.0036928
2	ENSMUSG00000004902	Slc25a18	-2.03568	-1.18269	-0.338679	1.2849	0.0355918	0.2943	0.91287	0.0128312
2	ENSMUSG00000030499	Kctd15	-0.975766	-1.18598	-1.01719	1.06407	0.203464	0.291602	0.588678	0.0421401
2	ENSMUSG00000017386	Traf4	0.0923904	-0.438301	-0.505397	1.64098	0.887864	0.668783	0.771971	0.000462733
2	ENSMUSG00000029211	Gabra4	-0.225626	-1.08437	-1.31331	2.08529	0.87377	0.622126	0.708018	0.0178296
2	ENSMUSG00000040867	Begain	-0.200477	-0.0520215	0.036226	1.79172	0.845111	0.977775	0.995168	0.00591369
2	ENSMUSG00000028354	Fmn2	-1.40353	0.0150312	0.482161	1.90922	0.0844667	0.993181	0.794815	0.000507882
2	ENSMUSG00000063804	Lin28b	0.34535	-1.28688	-0.473012	2.97372	0.832137	0.65315	0.948815	0.00504601
2	ENSMUSG00000022718	Dgcr8	0.266025	0.375122	0.351359	1.21206	0.447222	0.454457	0.695675	0.000265997
2	ENSMUSG00000061100	Retnla	0.507625	0.794175	0.354965	2.97283	0.666665	0.657554	0.948355	0.000740702
2	ENSMUSG00000016028	Celsr1	-0.933807	-0.582526	-1.00986	1.45298	0.263209	0.672245	0.64833	0.0099917
2	ENSMUSG00000020178	Adora2a	-0.318637	-0.488206	-0.298208	1.93246	0.775027	0.797553	0.948815	0.00536767
2	ENSMUSG00000021136	Smoc1	-0.89141	-0.209368	-0.274172	1.49137	0.26129	0.892574	0.936622	0.00629134
2	ENSMUSG00000052957	Gas1	-0.243467	-0.450367	-0.0801553	1.3002	0.724083	0.686674	0.977392	0.00655172
2	ENSMUSG00000048458	Fam212b	1.09123	-1.05148	-0.76397	1.96598	0.0737028	0.408714	0.736733	0.00081757
2	ENSMUSG00000039787	Cercam	0.916187	-0.254167	-0.412222	1.71035	0.0478396	0.816766	0.8184	0.00024273
2	ENSMUSG00000025912	Mybl1	1.25774	0.250534	-0.151074	3.10254	0.282848	0.934315	0.982953	0.00205199
2	ENSMUSG00000000561	Wdr77	0.268953	0.210788	0.350614	1.07325	0.397798	0.706191	0.659277	0.000442553
2	ENSMUSG00000022120	Rnf219	-0.213434	0.312212	-0.0331049	1.3544	0.647228	0.637464	0.987567	0.00024135
2	ENSMUSG00000028360	Slc44a5	-0.927884	-2.22163	-1.84224	1.45251	0.403897	0.23028	0.514597	0.0445964
2	ENSMUSG00000022833	Ccdc14	0.193409	0.267468	-0.0776748	1.4923	0.695471	0.739414	0.973642	0.000236627
2	ENSMUSG00000040610	Tlx3	-1.11193	-1.29641	-0.341277	2.69847	0.491846	0.62462	0.963332	0.00750019
2	ENSMUSG00000067860	Zic3	-0.751389	-0.041131	-0.241299	1.22395	0.224244	0.974818	0.931831	0.00712238
2	ENSMUSG00000062190	Lancl2	1.29271	0.132528	-0.0179887	2.27605	0.0545288	0.94214	0.996281	0.000442553
2	ENSMUSG00000000223	Drp2	-0.866448	-1.26693	-1.46296	2.14762	0.545329	0.586945	0.701612	0.0159613
2	ENSMUSG00000000305	Cdh4	-0.204599	0.00140288	-0.559881	1.58406	0.835185	0.999528	0.853015	0.0113077
2	ENSMUSG00000047013	Fbxo41	-0.0101475	0.424361	-0.451558	1.98721	0.993256	0.822934	0.928833	0.00895826
2	ENSMUSG00000036022	Fam122b	0.332265	0.273568	0.213136	1.08778	0.20454	0.509532	0.789647	6.69604e-05
2	ENSMUSG00000044702	Palb2	0.382464	0.510316	0.404794	1.90679	0.468697	0.512774	0.788757	7.53406e-05
2	ENSMUSG00000036306	Lzts1	-0.534488	-0.326278	-0.118066	1.22823	0.363418	0.754658	0.96467	0.00510437
2	ENSMUSG00000027132	Katnbl1	0.297804	-0.307559	0.128627	1.23682	0.431787	0.658208	0.945737	0.000371491
2	ENSMUSG00000024245	Tmem178	-0.591632	-1.48747	-1.18728	1.66408	0.617375	0.414743	0.704922	0.0327512
2	ENSMUSG00000061576	Dpp6	0.761761	0.580421	0.100604	2.88303	0.499599	0.78387	0.986496	0.0013429
2	ENSMUSG00000021589	Rhobtb3	-0.118755	-0.175181	0.058386	2.22599	0.927698	0.942088	0.992963	0.00352724
2	ENSMUSG00000037990	Sh3rf3	0.153792	-0.826084	-0.651359	2.14754	0.922502	0.751254	0.917649	0.0236377
2	ENSMUSG00000040690	Col16a1	-0.531856	-0.362179	0.18328	1.70014	0.584608	0.841253	0.96467	0.00863051
2	ENSMUSG00000079481	Nhsl2	-1.27519	-1.05363	-0.841594	0.373375	0.000169774	0.00408662	0.0586224	0.0850367
2	ENSMUSG00000033569	Adgrb3	-0.402521	-0.196935	-0.0452633	2.91359	0.829048	0.955931	0.996273	0.00691877
2	ENSMUSG00000034205	Loxl2	-0.0600717	0.0899492	0.0715876	1.78749	0.951576	0.960566	0.98537	0.00380481
2	ENSMUSG00000032418	Me1	0.00524409	-0.928215	-0.27763	1.47365	0.995466	0.543531	0.948815	0.0205757
2	ENSMUSG00000022245	Skor1	-0.708952	-1.4402	-0.498335	2.91627	0.661088	0.545672	0.943516	0.0045931
2	ENSMUSG00000022629	Kif21a	-0.267776	-0.831327	-0.293349	1.57633	0.731519	0.478721	0.932144	0.00328286
2	ENSMUSG00000021010	Npas3	-0.216515	-0.676294	-0.583688	2.06397	0.883931	0.786923	0.92291	0.0173838
2	ENSMUSG00000056812	St8sia3	-0.454803	-1.26215	0.533525	2.76562	0.774038	0.577216	0.928833	0.00476413
2	ENSMUSG00000066877	Nck2	-0.302178	-0.264458	-0.635698	1.19795	0.641089	0.821857	0.704339	0.00889637
2	ENSMUSG00000096972	Gm26883	-0.885409	0.0375513	0.244765	1.25543	0.106021	0.973652	0.902494	0.0020038
2	ENSMUSG00000030929	Eri2	0.440661	0.232247	-0.218379	1.24219	0.19929	0.720068	0.884942	0.000232109
2	ENSMUSG00000030606	Hapln3	-0.133683	-0.276448	-2.31543	2.22524	0.920721	0.906352	0.364886	0.00488293
2	ENSMUSG00000033768	Nrxn2	-0.786212	-0.96913	-0.537325	1.01463	0.250916	0.351191	0.776574	0.0391658
2	ENSMUSG00000040836	Gpr161	-1.44431	-2.0471	-1.73402	1.038	0.057517	0.0705247	0.253473	0.0323367
2	ENSMUSG00000097038	Gm26821	0.43558	0.13309	-0.113574	2.34762	0.626963	0.947196	0.978896	0.000781094
2	ENSMUSG00000031616	Ednra	-2.26322	-1.15261	-0.753762	0.78917	0.0155426	0.255645	0.671156	0.101407
2	ENSMUSG00000023913	Pla2g7	-0.0999029	-1.54816	-1.41637	1.02485	0.689757	0.000195106	0.00197535	1.8791e-05
2	ENSMUSG00000027635	Dsn1	0.747801	-0.476686	0.29412	1.70791	0.103468	0.604625	0.876251	0.000180689
2	ENSMUSG00000037386	Rims2	-0.714465	-0.273781	-0.108275	1.66227	0.508112	0.89562	0.982139	0.0175699
2	ENSMUSG00000024176	Sox8	-1.29982	-0.750453	-0.871586	1.52241	0.212141	0.646271	0.745012	0.0202179
2	ENSMUSG00000069309	Hist1h2an	-0.025552	0.682434	0.365612	3.66952	0.989621	0.808607	0.963513	0.00160215
2	ENSMUSG00000042035	Igsf3	-0.695071	-0.517905	0.180337	1.71464	0.447075	0.733991	0.963332	0.00440763
2	ENSMUSG00000040649	Rimklb	-1.27376	-1.27981	-1.15688	2.32995	0.386954	0.583764	0.766788	0.00784206
2	ENSMUSG00000066150	Slc31a1	0.684557	0.193331	0.269482	1.26499	0.00145824	0.557898	0.580436	1.59938e-06
2	ENSMUSG00000031661	Nkd1	-1.00513	-0.760124	-0.193088	0.735874	0.0177256	0.158481	0.903481	0.020986
2	ENSMUSG00000042763	Maneal	-0.255174	-0.891857	-0.445944	1.88061	0.820297	0.606041	0.926423	0.00879508
2	ENSMUSG00000046191	Pcdhb20	-0.842035	0.852398	1.03929	3.1527	0.53809	0.675978	0.749996	0.00138555
2	ENSMUSG00000042699	Dhx9	0.386892	0.380234	0.118846	1.10168	0.0401608	0.13313	0.861822	7.81121e-06
2	ENSMUSG00000033788	Dysf	-0.731472	-0.473737	-0.587005	1.32077	0.285525	0.677642	0.759706	0.00718198
2	ENSMUSG00000050234	Gja4	-0.647571	-0.616919	-0.451559	1.06868	0.230558	0.447647	0.765887	0.00864253
2	ENSMUSG00000020646	Mboat2	-0.436374	-1.02235	0.348809	2.00844	0.654362	0.49589	0.92762	0.00213555
2	ENSMUSG00000039114	Nrn1	0.215464	-0.396764	-0.43107	2.07903	0.858742	0.864848	0.934041	0.00885567
2	ENSMUSG00000022055	Nefl	-0.613016	-0.526221	-0.276576	2.16843	0.662212	0.839167	0.96467	0.0129696
2	ENSMUSG00000030401	Rtn2	-0.345849	0.340171	0.130833	2.28023	0.743324	0.841253	0.975726	0.00095254
2	ENSMUSG00000087362	Gm13710	-0.821263	0.513297	0.39789	2.44789	0.530494	0.799683	0.93741	0.00359464
2	ENSMUSG00000025658	Cnksr2	-1.25551	-0.21551	-0.457938	2.29589	0.408114	0.944645	0.946709	0.0172915
2	ENSMUSG00000034573	Ptpn13	-0.854632	-0.774086	-0.843285	1.17337	0.287102	0.541489	0.68993	0.0324968
2	ENSMUSG00000096847	Tmem151b	-0.795547	-0.516842	-0.305735	1.63923	0.366139	0.729274	0.933706	0.00558212
2	ENSMUSG00000097428	AW047730	-0.632138	-1.18547	-0.774803	1.6579	0.571387	0.504943	0.809058	0.0196979
2	ENSMUSG00000062209	Erbb4	-1.03729	-1.53107	-1.89227	1.65824	0.437022	0.487224	0.601414	0.0499235
2	ENSMUSG00000024472	Dcp2	0.52731	0.624522	0.321596	1.46701	0.00833502	0.0114811	0.440699	1.41102e-07
2	ENSMUSG00000036036	Zfp57	-0.606852	-2.28343	-2.02221	1.49737	0.405443	0.0718605	0.237889	0.00415252
2	ENSMUSG00000031762	Mt2	-1.21912	-1.30157	-0.884424	0.527505	0.000217979	0.00103031	0.0473264	0.012382
2	ENSMUSG00000029675	Eln	-0.769465	-0.725265	-0.658822	1.01805	0.116255	0.298158	0.566776	0.0111136
2	ENSMUSG00000033510	Otud7a	-1.36948	-1.06949	-1.40159	1.76797	0.248372	0.565345	0.638822	0.0232969
2	ENSMUSG00000035184	Fam124a	0.282182	-0.222207	0.0086807	2.87541	0.86059	0.947036	0.998416	0.00577945
2	ENSMUSG00000041544	Disp3	-0.221808	-0.420231	-1.12975	3.3569	0.902904	0.897759	0.806251	0.00168481
2	ENSMUSG00000022132	Cldn10	0.271811	-0.447572	0.283194	2.75175	0.866474	0.8857	0.964962	0.00709877
2	ENSMUSG00000033460	Armcx1	-0.390748	-0.369166	-0.0324747	1.19042	0.565258	0.754658	0.993129	0.0140947
2	ENSMUSG00000027669	Gnb4	-0.141816	-0.522363	-0.369294	1.18768	0.775207	0.448768	0.778834	0.00120569
2	ENSMUSG00000086717	Gm15655	-0.555317	-0.216455	-0.132915	1.09494	0.0986897	0.714137	0.933258	0.000262846
2	ENSMUSG00000022580	Rhpn1	-0.97467	-1.07512	-0.333438	1.03106	0.168611	0.292484	0.904398	0.0349883
2	ENSMUSG00000033419	Snap91	-1.37393	-0.833488	-1.27332	1.09486	0.0715213	0.428449	0.432845	0.0257426
2	ENSMUSG00000058975	Kcnc1	-1.20274	0.0511635	-0.00627613	1.81466	0.181633	0.976164	0.998094	0.00264578
2	ENSMUSG00000040563	Plppr2	-0.309092	-0.630767	0.150514	1.87008	0.817056	0.784523	0.976834	0.0208488
2	ENSMUSG00000034220	Gpc1	-0.0835093	-0.6944	-0.18007	1.54532	0.922502	0.57191	0.961068	0.00439776
2	ENSMUSG00000023495	Pcbp4	-0.4419	-0.632247	-0.794482	1.10736	0.284268	0.300585	0.379383	0.00132002
2	ENSMUSG00000028137	Celf3	-0.595417	0.458368	0.784568	2.8716	0.644603	0.820905	0.783807	0.000624533
2	ENSMUSG00000000247	Lhx2	-1.47603	-0.478252	0.253561	1.80409	0.192584	0.803236	0.957323	0.0104944
2	ENSMUSG00000021069	Pygl	0.243246	-0.830962	-0.927822	1.58219	0.49952	0.115921	0.213494	2.53891e-05
2	ENSMUSG00000032936	Camkv	-2.30686	-1.82857	-0.905095	1.53261	0.0661243	0.2609	0.747176	0.0210029
2	ENSMUSG00000039313	AF529169	0.727376	0.108244	0.175434	2.74908	0.420762	0.962119	0.970942	0.000457311
2	ENSMUSG00000054850	Smim10l2a	0.471357	0.242693	-0.162413	1.99562	0.496931	0.865646	0.96467	0.000854018
2	ENSMUSG00000048376	F2r	1.16178	-0.353638	-0.732455	2.0411	0.00623092	0.692353	0.572517	9.90142e-06
2	ENSMUSG00000062995	Ica1	-0.924673	-1.57374	-0.971793	1.24155	0.173758	0.13296	0.561499	0.00964595
2	ENSMUSG00000006575	Rundc3a	-0.517978	-0.627578	-0.608944	1.28424	0.300654	0.406542	0.633738	0.00117279
2	ENSMUSG00000070802	Pnmal2	-0.830563	-0.141413	-0.561749	1.13086	0.12981	0.896524	0.694319	0.00491097
2	ENSMUSG00000041073	Nacad	-0.171131	-0.404966	-0.710529	1.67911	0.867744	0.817804	0.794955	0.00991496
2	ENSMUSG00000033615	Cplx1	-0.854916	-0.752456	-0.206107	1.77076	0.347043	0.611192	0.961084	0.00442695
2	ENSMUSG00000051910	Sox6	-1.37889	-0.48	-0.766938	1.47843	0.190861	0.785458	0.784549	0.0244864
2	ENSMUSG00000030806	Stx1b	-1.3649	-1.427	-0.455358	1.41696	0.202872	0.367891	0.911622	0.0309645
2	ENSMUSG00000098090	2700099C18Rik	1.90335	0.0277157	0.46355	4.01861	0.226934	0.995812	0.961084	0.00311251
2	ENSMUSG00000044288	Cnr1	0.259372	-1.3214	0.269489	2.91361	0.880109	0.606276	0.969747	0.00607692
2	ENSMUSG00000020099	Unc5b	-1.13462	-0.559329	-0.197693	1.00471	0.0114554	0.326923	0.903209	0.00212653
2	ENSMUSG00000036006	Ripor2	-0.371884	-0.12124	-0.293772	1.43731	0.442144	0.902059	0.860226	0.000382039
2	ENSMUSG00000058773	Hist1h1b	2.57704	0.0786899	-0.015197	4.1747	0.0367812	0.982919	0.997829	0.000421473
2	ENSMUSG00000022658	Tagln3	-1.62655	-2.44797	-1.7398	1.73215	0.15051	0.160263	0.495149	0.00999306
2	ENSMUSG00000030172	Erc1	0.269961	0.0594364	-0.320528	1.49037	0.654779	0.963881	0.899678	0.00183554
2	ENSMUSG00000032009	Sesn3	0.346946	0.144418	0.052167	1.00751	0.109304	0.724807	0.96467	3.26688e-05
2	ENSMUSG00000042842	Serpinb6b	-0.469264	-0.631826	-0.546812	1.1666	0.475319	0.536753	0.768237	0.0127721
2	ENSMUSG00000034485	Uaca	-0.0848657	-0.397847	-0.305883	1.03479	0.864751	0.570945	0.823156	0.00515635
2	ENSMUSG00000102504	Gm21955	0.866156	0.299779	-0.599483	3.13988	0.501296	0.918271	0.931309	0.00190909
2	ENSMUSG00000032725	Folr2	-1.28813	-0.638783	-0.571703	0.847245	0.000985583	0.129421	0.361644	0.00151587
2	ENSMUSG00000112980	D430020J02Rik	0.260967	-0.625441	-0.445281	2.24889	0.81701	0.754756	0.931309	0.00301087
2	ENSMUSG00000053025	Sv2b	-0.184053	-1.02955	0.407309	3.00613	0.919997	0.7218	0.952195	0.00407906
2	ENSMUSG00000025626	Phf6	0.283743	0.0968675	-0.0585322	1.05592	0.413587	0.897778	0.974202	0.000851011
2	ENSMUSG00000044681	Cnpy1	-0.858276	-0.792741	0.250885	2.0287	0.50118	0.713263	0.964059	0.0123319
2	ENSMUSG00000021376	Tpmt	-0.315145	-0.86859	-0.340002	1.45818	0.640481	0.384461	0.893096	0.00264
2	ENSMUSG00000038602	Slc35f1	-0.585735	-1.79851	-1.01742	1.74873	0.573035	0.277126	0.716832	0.0114939
2	ENSMUSG00000097365	C030034L19Rik	1.18911	0.605182	-0.0624083	2.36286	0.0128761	0.419169	0.982197	7.23658e-06
2	ENSMUSG00000027298	Tyro3	-0.682739	-1.87388	-1.66334	1.34302	0.364777	0.130341	0.336691	0.0108827
2	ENSMUSG00000045573	Penk	0.16876	0.439773	1.07773	3.43318	0.919057	0.868424	0.754084	0.000958358
2	ENSMUSG00000068099	1500009C09Rik	-1.59139	-1.4944	-0.879208	1.36522	0.0794131	0.234222	0.685732	0.0155354
2	ENSMUSG00000046204	Pnma2	-3.2026	-1.81343	-2.64082	2.17909	0.0289632	0.297545	0.329237	0.00266305
2	ENSMUSG00000043456	Zfp536	-1.03954	-1.57277	-0.0692697	1.60141	0.275963	0.288826	0.986573	0.0103502
2	ENSMUSG00000048814	Lonrf2	-1.36929	-1.00504	-0.130648	1.70118	0.305027	0.632032	0.979678	0.0336206
2	ENSMUSG00000035293	G2e3	0.482941	0.088798	0.0382748	1.38842	0.201004	0.923086	0.98549	0.000211902
2	ENSMUSG00000038156	Spon1	0.703828	0.275023	0.776042	2.94283	0.662173	0.939478	0.8945	0.00960192
2	ENSMUSG00000020122	Egfr	-0.972677	-1.18181	-1.24279	1.45078	0.241167	0.352776	0.539304	0.00989673
2	ENSMUSG00000046768	Rhoj	-0.726285	-0.665371	-0.638485	1.04241	0.165346	0.392651	0.626562	0.00832028
2	ENSMUSG00000059049	Frem1	-1.09957	-1.36463	-1.96826	1.35403	0.159707	0.242861	0.271334	0.00964276
2	ENSMUSG00000024593	Megf10	-0.955415	0.407647	-0.680941	2.72526	0.491778	0.863514	0.901413	0.0028277
2	ENSMUSG00000034930	Rtkn	-0.938702	-0.814901	-1.08142	1.11608	0.215996	0.474369	0.553247	0.030194
2	ENSMUSG00000044349	Snhg11	-0.338981	-0.111796	0.358643	2.15175	0.781193	0.962252	0.934951	0.0043846
2	ENSMUSG00000018068	Ints2	-0.100495	0.0526798	-0.146658	1.04386	0.829772	0.953248	0.939017	0.00236985
2	ENSMUSG00000049583	Grm5	0.814984	0.945989	-0.538383	3.29743	0.552	0.665379	0.939017	0.00164484
2	ENSMUSG00000037771	Slc32a1	-2.19798	-2.23933	-2.49084	0.957447	0.0144329	0.0518181	0.130412	0.0589571
2	ENSMUSG00000033721	Vav3	0.234522	0.202749	-0.479054	1.80756	0.78032	0.897759	0.872888	0.00233867
2	ENSMUSG00000030088	Aldh1l1	0.233812	-0.121844	-0.411027	1.63185	0.636551	0.909011	0.783807	0.000138999
2	ENSMUSG00000041261	Car8	-0.723466	-0.232855	-0.897884	2.2934	0.619306	0.937427	0.845369	0.0114605
2	ENSMUSG00000028541	B4galt2	-1.20415	-0.397295	-0.167694	1.51231	0.044282	0.657836	0.946709	0.000377447
2	ENSMUSG00000069014	Gm5641	0.0890572	-0.240596	0.137622	1.16773	0.828157	0.713982	0.933706	0.000298575
2	ENSMUSG00000022577	Ly6h	0.416306	-0.232626	-0.309142	2.80887	0.743721	0.93335	0.961897	0.00168481
2	ENSMUSG00000033597	Caskin1	-1.2383	-0.587378	-0.680457	0.992473	0.0100398	0.320603	0.44264	0.00228995
2	ENSMUSG00000015085	Entpd2	0.495563	-0.626081	-0.322366	2.19832	0.578058	0.719778	0.943036	0.00179201
2	ENSMUSG00000063446	Plppr1	0.204509	-0.509028	0.88361	4.09391	0.917923	0.878272	0.87095	0.000760877
2	ENSMUSG00000028583	Pdpn	0.182652	-0.763639	-0.301004	1.71786	0.838782	0.597978	0.939048	0.00478111
2	ENSMUSG00000032267	Usp28	0.225889	-0.0546292	-0.0711751	1.07764	0.341306	0.92158	0.956292	2.29069e-05
2	ENSMUSG00000027015	Cybrd1	-3.62954	-2.6807	-1.61434	1.52589	0.00620178	0.0739711	0.428146	0.00894092
2	ENSMUSG00000044177	Wfikkn2	-0.498151	-0.520635	-1.46749	1.32491	0.438766	0.618716	0.321133	0.00459919
2	ENSMUSG00000017493	Igfbp4	0.7716	0.751645	0.439243	1.56135	6.82478e-06	5.50613e-05	0.0299639	9.06175e-10
2	ENSMUSG00000038738	Shank1	-1.31228	-0.676739	-0.44327	0.856895	0.0151627	0.318943	0.717998	0.0169526
2	ENSMUSG00000046572	Zfp518b	-0.382245	-0.0240552	-0.0814412	1.32008	0.329473	0.976898	0.96467	0.00012134
2	ENSMUSG00000036564	Ndrg4	-0.894274	-0.697238	-0.322897	1.66453	0.184771	0.495241	0.905932	0.000740702
2	ENSMUSG00000038305	Spats2l	0.210983	-0.171794	-0.310043	2.13748	0.85103	0.941179	0.952195	0.00392898
2	ENSMUSG00000027408	Cpxm1	-0.351103	-1.17335	-0.778816	1.68229	0.695471	0.380053	0.75232	0.00527106
2	ENSMUSG00000030849	Fgfr2	-1.13835	-1.35113	-0.886954	1.11408	0.135821	0.227228	0.633461	0.0267842
2	ENSMUSG00000049037	Clec4a1	-0.325434	-0.422329	-0.474788	1.26836	0.428852	0.502536	0.655635	0.000239946
2	ENSMUSG00000031629	Cenpu	0.0344679	0.14725	0.0329629	1.16576	0.931713	0.807116	0.983373	0.000108206
2	ENSMUSG00000029373	Pf4	-1.71154	-1.23249	-1.21016	0.629073	0.000214365	0.0080056	0.0365841	0.0141337
2	ENSMUSG00000036591	Arhgap21	0.158587	0.0879454	0.124748	1.06247	0.548805	0.866054	0.91287	7.85148e-05
2	ENSMUSG00000049871	Nlrc3	0.386666	-0.293045	-0.537381	1.73407	0.555258	0.835072	0.807355	0.00125694
2	ENSMUSG00000061911	Myt1l	-0.800773	-1.38743	0.549958	2.03182	0.38334	0.3248	0.814703	0.00168303
2	ENSMUSG00000050272	Dscam	-0.536138	-0.282732	-0.734368	2.45288	0.71707	0.923086	0.892619	0.00864253
2	ENSMUSG00000018451	6330403K07Rik	0.322595	-0.0478621	-1.30593	2.41597	0.76538	0.984022	0.672883	0.00142694
2	ENSMUSG00000004347	Pde1c	0.467564	0.3363	-0.100527	3.17085	0.793566	0.924997	0.992478	0.0065383
2	ENSMUSG00000000317	Bcl6b	0.431307	-0.0339516	0.309222	1.84595	0.518278	0.983528	0.919525	0.000912052
2	ENSMUSG00000029636	Wasf3	-0.882397	-0.458913	-0.772704	1.35151	0.0980916	0.578254	0.53508	0.000806651
2	ENSMUSG00000047842	Diras2	-1.15435	-1.34893	0.78855	1.8267	0.238512	0.35615	0.688547	0.00438818
2	ENSMUSG00000038453	Srcin1	-0.769429	-0.497188	-0.081016	1.59211	0.246119	0.646271	0.97716	0.00106952
2	ENSMUSG00000028373	Astn2	-0.686924	-0.891677	-0.74356	1.57338	0.380415	0.452667	0.727707	0.0045329
2	ENSMUSG00000036790	Slitrk2	0.649737	0.204305	0.586882	3.36708	0.652225	0.948505	0.927141	0.00149474
2	ENSMUSG00000003974	Grm3	-2.14467	-0.487629	-0.303049	1.96574	0.0528466	0.756909	0.93964	0.0017003
2	ENSMUSG00000027698	Nceh1	0.242728	-0.0487373	0.309136	1.01103	0.41812	0.944927	0.689262	0.000398361
2	ENSMUSG00000081272	Gm13509	0.573008	0.292138	0.143655	1.68122	0.259582	0.76902	0.959243	0.000369929
2	ENSMUSG00000036885	Arhgef26	-1.14759	-1.86269	-0.345977	1.72184	0.153851	0.126867	0.91287	0.00145728
2	ENSMUSG00000025128	Bhlhe22	-0.412902	-0.435056	-0.45235	3.15683	0.828983	0.900655	0.956446	0.00412495
2	ENSMUSG00000037031	Tspan15	-1.20905	-1.19093	-0.97327	1.18613	0.102023	0.260538	0.570737	0.0155507
2	ENSMUSG00000071723	Gspt2	-0.794504	-0.493668	-0.272699	1.82913	0.517913	0.83043	0.962544	0.0225306
2	ENSMUSG00000055980	Irs1	-0.282634	0.216864	-0.627741	2.53596	0.851144	0.938442	0.925231	0.00477612
2	ENSMUSG00000031210	Gpr165	-3.03374	-1.40032	-0.588286	1.37366	0.0249035	0.303235	0.830846	0.0353391
2	ENSMUSG00000036103	Colec12	-1.1351	-0.809336	-0.556185	1.33669	0.097285	0.392231	0.75168	0.00419338
2	ENSMUSG00000054555	Adam12	0.218378	-0.348264	0.503815	2.69297	0.889077	0.908239	0.932094	0.00522938
2	ENSMUSG00000060969	Irx1	0.0744957	1.58348	1.41499	3.9796	0.969206	0.412129	0.682433	0.000550624
2	ENSMUSG00000015533	Itga2	1.43291	-0.103551	-0.356791	3.63954	0.2264	0.974818	0.962651	0.000575362
2	ENSMUSG00000005338	Cadm3	-0.903986	-0.883641	-0.0606973	1.81442	0.349835	0.559363	0.988276	0.00442777
2	ENSMUSG00000027210	Meis2	-0.908034	-0.66811	-0.458857	1.65726	0.287944	0.632152	0.884208	0.00524278
2	ENSMUSG00000042961	Egflam	-1.01091	-0.472364	-0.288493	0.940335	0.0404283	0.495241	0.848395	0.00725245
2	ENSMUSG00000064125	Prr36	-0.392809	-1.04876	-1.06689	1.57478	0.608029	0.360986	0.568806	0.00372793
2	ENSMUSG00000060371	Caln1	-1.12921	-0.657983	0.0689879	1.77445	0.190452	0.630943	0.984999	0.0024567
2	ENSMUSG00000061601	Pclo	0.235025	-0.799453	-0.281539	2.73627	0.883931	0.781901	0.967547	0.00600594
2	ENSMUSG00000022098	Bmp1	0.252987	-0.520773	-0.417524	1.34665	0.342306	0.188264	0.517699	8.17685e-06
2	ENSMUSG00000039031	Arhgap18	0.545252	-0.00237342	-0.263894	1.34053	0.00732498	0.996874	0.622804	4.1559e-07
2	ENSMUSG00000039194	Rlbp1	-0.363138	-1.40185	-0.925928	2.09083	0.738603	0.403272	0.761389	0.00323274
2	ENSMUSG00000009394	Syn2	-0.742296	-0.110173	-0.0597676	1.9153	0.382628	0.949857	0.987694	0.00156556
2	ENSMUSG00000042631	Xkr7	-0.472645	0.107788	0.113653	4.20994	0.826832	0.977395	0.990375	0.000912797
2	ENSMUSG00000025358	Cdk2	0.477657	0.116655	-0.0543881	1.03318	0.0111571	0.736676	0.958658	5.72729e-06
2	ENSMUSG00000005320	Fgfr4	-0.432067	-0.801319	-0.387691	2.95933	0.784701	0.754531	0.95605	0.00272953
2	ENSMUSG00000050107	Haspin	0.503316	0.00827589	0.153943	1.7358	0.372122	0.996085	0.959243	0.00055116
2	ENSMUSG00000031971	Ccsap	1.25043	0.661728	-0.620777	2.56439	0.0450143	0.534148	0.793899	5.89926e-05
2	ENSMUSG00000028289	Epha7	-0.0460314	0.0860705	-0.515389	2.68136	0.977368	0.976145	0.936821	0.00493147
2	ENSMUSG00000036902	Neto2	1.28829	-0.253325	-0.504768	4.10933	0.386935	0.948505	0.954323	0.000778443
2	ENSMUSG00000046449	Nexmif	-0.00898088	0.868385	0.278065	3.32189	0.994724	0.625379	0.963332	0.000307358
2	ENSMUSG00000021477	Ctsl	-0.676666	0.0259138	0.1225	1.01596	0.0349635	0.973373	0.936893	0.00338415
2	ENSMUSG00000035226	Rims4	-0.604085	0.409958	-0.557837	2.47838	0.637238	0.84667	0.91449	0.0027476
2	ENSMUSG00000015243	Abca1	-0.253496	0.104539	0.19421	1.37532	0.387114	0.860703	0.839298	8.79914e-05
2	ENSMUSG00000033720	Sfxn5	-0.630874	-0.54573	-0.0966921	1.15048	0.19332	0.447164	0.96467	0.00243824
2	ENSMUSG00000026185	Igfbp5	-0.475076	-0.504971	-0.0812052	1.28062	0.296975	0.463958	0.969747	0.000729051
2	ENSMUSG00000086968	4933431E20Rik	-1.16919	-1.59531	-0.996511	1.36585	0.140306	0.172722	0.5888	0.00897666
2	ENSMUSG00000022494	Shisa9	1.43364	1.25853	0.421781	4.57088	0.34788	0.631302	0.961084	0.000442553
2	ENSMUSG00000036040	Adamtsl2	-2.25818	-1.73054	-1.14935	0.507776	0.000144406	0.0035942	0.0904646	0.072344
2	ENSMUSG00000060206	Zfp462	0.151368	-0.948121	-0.452546	1.67967	0.850813	0.4301	0.867992	0.00237538
2	ENSMUSG00000020642	Rnf144a	-1.01084	-1.27938	-0.937044	1.90026	0.266358	0.359627	0.703908	0.00191482
2	ENSMUSG00000023909	Paqr4	0.802434	0.471814	0.174778	1.62318	0.00548429	0.234175	0.879554	1.99566e-06
2	ENSMUSG00000051817	Sox12	-0.843046	-0.704211	-0.145283	1.37858	0.0322302	0.17235	0.932094	4.07401e-05
2	ENSMUSG00000033295	Ptprf	-0.771153	-0.570721	-0.930165	1.16939	0.12466	0.443331	0.38138	0.00265338
2	ENSMUSG00000053137	Mapk11	-0.821915	-0.70485	-1.03416	1.11113	0.214983	0.485394	0.516294	0.0180287
2	ENSMUSG00000031273	Col4a6	-0.266193	-0.900216	-1.13934	2.1184	0.818965	0.617172	0.703368	0.00388707
2	ENSMUSG00000037138	Aff3	-1.09892	-0.692316	-0.492385	1.84706	0.288419	0.680901	0.901819	0.0061081
2	ENSMUSG00000031790	Mmp15	-1.55952	-1.59414	-1.451	0.679922	9.42625e-05	0.000596076	0.00484429	0.00489306
2	ENSMUSG00000034333	Zbed4	0.876839	0.634726	0.383724	1.72542	0.002812	0.0915508	0.586177	7.99617e-07
2	ENSMUSG00000028527	Ak4	-0.10941	-0.871066	-0.364127	1.91925	0.912299	0.535019	0.926423	0.00179028
2	ENSMUSG00000027035	Cers6	0.514113	-0.224499	-0.138289	1.1913	0.032437	0.604625	0.899065	1.90656e-05
2	ENSMUSG00000069806	Cacng7	-1.04746	-0.95309	-0.47509	1.29139	0.065797	0.220862	0.73972	0.00137797
2	ENSMUSG00000030317	Timp4	-0.34085	-0.115136	-0.196142	1.71111	0.657538	0.942022	0.956292	0.00158091
2	ENSMUSG00000038128	Camk4	-0.268852	-0.409317	-0.721278	1.70849	0.774038	0.797479	0.770441	0.00535255
2	ENSMUSG00000042515	Mum1l1	-1.50703	-0.99656	-1.24715	1.5184	0.120349	0.479154	0.5888	0.0141821
2	ENSMUSG00000031274	Col4a5	-1.02649	-0.772819	-1.7779	1.33011	0.119957	0.412149	0.199561	0.00356303
2	ENSMUSG00000002728	Naa20	0.33573	-0.0583514	-0.129368	1.09526	0.122869	0.909596	0.892619	1.55201e-05
2	ENSMUSG00000074457	S100a16	-0.626973	-0.289236	0.126991	1.4093	0.339597	0.807146	0.96467	0.00336637
2	ENSMUSG00000027702	Lrrc34	0.995755	0.136664	-0.592015	2.73044	0.263857	0.952499	0.893689	0.000596084
2	ENSMUSG00000062257	Opcml	-0.618491	-0.0673493	-0.410548	2.35233	0.628857	0.977775	0.93964	0.00429644
2	ENSMUSG00000027200	Sema6d	-2.07767	-1.83202	-1.41597	1.11299	3.39437e-06	5.48642e-05	0.00197535	1.07886e-05
2	ENSMUSG00000033152	Podxl2	-1.59173	-1.27472	-0.85026	1.1783	0.000753151	0.0133632	0.207073	0.00012134
2	ENSMUSG00000020037	Rfx4	0.466297	0.945901	1.1183	3.44203	0.760541	0.665379	0.75232	0.00106982
2	ENSMUSG00000020950	Foxg1	0.0622462	0.393915	0.272866	2.60463	0.960176	0.841253	0.958658	0.00104607
2	ENSMUSG00000025529	Zfp711	-1.6459	-0.787264	-2.49478	2.03784	0.148874	0.661522	0.271334	0.00485145
2	ENSMUSG00000096014	Sox1	-0.979541	-0.723328	-0.726104	1.69763	0.210939	0.554021	0.724779	0.00206438
2	ENSMUSG00000040599	Mis12	-0.111705	0.0199593	-0.0386295	1.1434	0.695289	0.973373	0.975726	1.80134e-05
2	ENSMUSG00000035390	Brsk1	-1.88241	-0.769527	-0.716077	1.28096	0.00503107	0.280725	0.531151	0.000909087
2	ENSMUSG00000047749	Zc3hav1l	0.357561	-0.223096	0.262535	2.00026	0.544049	0.860125	0.924383	0.000103408
2	ENSMUSG00000014837	4931428F04Rik	-0.176546	-0.25638	-0.29916	1.32103	0.690546	0.724807	0.810049	0.000184003
2	ENSMUSG00000053825	Ppfia2	-1.49788	-0.518531	-0.595913	2.64627	0.338862	0.852689	0.928833	0.0053518
2	ENSMUSG00000032340	Neo1	-0.360132	-0.525122	-0.0942702	1.13338	0.217179	0.204153	0.946709	5.7216e-05
2	ENSMUSG00000004558	Ndrg2	-0.798454	-0.821701	-0.749876	1.02292	0.0126747	0.0433095	0.179863	0.000311593
2	ENSMUSG00000056481	Cd248	-1.53702	-0.946496	-0.124349	1.61764	0.012583	0.19501	0.959243	9.58212e-05
2	ENSMUSG00000052133	Sema5b	-1.11042	-0.3626	-0.520034	2.62364	0.446912	0.897759	0.933706	0.00429701
2	ENSMUSG00000003934	Efnb3	-0.934253	-0.760784	-1.86977	1.98052	0.376292	0.665379	0.477888	0.00444407
2	ENSMUSG00000055003	Lrtm2	-0.841838	0.175338	-0.318559	2.60454	0.520101	0.946072	0.958952	0.00274972
2	ENSMUSG00000004113	Cacna1b	-1.73353	-2.20351	-1.49806	2.19843	0.215387	0.297923	0.663024	0.0082862
2	ENSMUSG00000026938	Fcna	0.176792	-0.213809	-0.633171	1.99286	0.682912	0.788522	0.541301	2.18636e-06
2	ENSMUSG00000034687	Fras1	-0.274842	-0.506058	-1.927	1.95129	0.82384	0.809939	0.527629	0.0090316
2	ENSMUSG00000000120	Ngfr	0.405803	-0.599756	-1.36267	2.3875	0.73126	0.797553	0.703901	0.00395933
2	ENSMUSG00000030643	Rab30	-1.50286	0.203459	-0.521084	2.28215	0.222207	0.927865	0.917649	0.0033304
2	ENSMUSG00000022797	Tfrc	-0.477936	-0.465775	0.268076	1.60777	0.295534	0.510204	0.861173	0.000333969
2	ENSMUSG00000036882	Arhgap33	0.232272	-0.453737	-0.245338	2.14341	0.693413	0.656995	0.929154	3.19911e-05
2	ENSMUSG00000029253	Cenpc1	0.70158	-0.432654	0.190547	1.67358	0.0876534	0.594656	0.929154	7.80387e-05
2	ENSMUSG00000020974	Pole2	0.795551	-0.348392	-0.364659	2.60759	0.446218	0.889426	0.948815	0.00196147
2	ENSMUSG00000027075	Slc43a1	0.0635441	-0.574628	-0.774069	2.32377	0.944231	0.679209	0.739944	0.000161077
2	ENSMUSG00000036334	Igsf10	-0.453442	-0.2799	-0.349113	1.39268	0.264735	0.690403	0.766786	0.000131074
2	ENSMUSG00000031980	Agt	-1.0406	-0.184807	-1.05629	1.95872	0.161832	0.897759	0.555719	0.000274269
2	ENSMUSG00000075470	Alg10b	0.535543	0.0532314	0.154495	1.34781	0.0302997	0.927937	0.873445	5.81601e-06
2	ENSMUSG00000020297	Nsg2	-0.75159	-1.09187	-1.04114	1.32575	0.287686	0.312179	0.56035	0.0090393
2	ENSMUSG00000027002	Nckap1	-0.701944	-0.676627	-0.605725	1.0348	0.125529	0.303894	0.584772	0.00476413
2	ENSMUSG00000052584	Serp2	1.47745	0.745196	0.202566	3.53794	0.199133	0.746411	0.975726	0.00063131
2	ENSMUSG00000001985	Grik3	-2.03295	-0.155252	-0.51322	2.93004	0.158864	0.958022	0.934591	0.00186095
2	ENSMUSG00000006958	Chrd	-0.574252	-1.28723	0.170548	2.8815	0.702496	0.598402	0.977218	0.00225428
2	ENSMUSG00000066755	Tnfsf18	-1.82655	-0.76302	-0.6458	3.08352	0.195178	0.735844	0.898088	0.00046574
2	ENSMUSG00000035936	Aldh5a1	-0.483592	-0.332143	-0.632269	1.29546	0.298319	0.674095	0.584242	0.000608749
2	ENSMUSG00000055639	Dach1	-0.814601	-0.531396	0.120014	2.11783	0.342567	0.713331	0.973652	0.00044174
2	ENSMUSG00000022591	Gm9747	1.13075	0.173968	-1.00003	3.58531	0.303752	0.949925	0.809639	0.00025245
2	ENSMUSG00000029283	Cdc7	0.432156	0.273935	-0.822937	2.88269	0.697413	0.901537	0.843487	0.000515471
2	ENSMUSG00000004366	Sst	-0.835441	-0.554589	-0.538137	2.72462	0.571387	0.841253	0.933706	0.00450315
2	ENSMUSG00000049281	Scn3b	-0.6236	-0.964948	-1.14242	2.0679	0.487743	0.494366	0.619596	0.00111611
2	ENSMUSG00000031673	Cdh11	-0.553484	-0.47794	-0.437789	1.9187	0.496576	0.731961	0.883254	0.000866323
2	ENSMUSG00000041444	Arhgap32	-0.332239	-0.382051	-0.306849	1.11687	0.212296	0.325909	0.66121	5.02899e-05
2	ENSMUSG00000018865	Sult4a1	-0.0891856	-0.873583	0.0155644	2.07447	0.911431	0.414743	0.996281	0.000132822
2	ENSMUSG00000078566	Bnip3	0.137869	-0.141834	-0.0733514	1.06818	0.557555	0.735532	0.948815	1.52609e-05
2	ENSMUSG00000022382	Wnt7b	-0.229307	0.75922	0.957984	3.79195	0.90379	0.768282	0.830846	0.000788701
2	ENSMUSG00000061517	Sox21	-0.0912827	-0.761253	1.05929	2.91931	0.936877	0.660337	0.574645	0.000109446
2	ENSMUSG00000040855	Reps2	-0.515144	-0.625508	-0.37963	1.65529	0.230054	0.325244	0.755223	2.02052e-05
2	ENSMUSG00000047003	Zfp41	0.00318685	0.0792065	0.034192	1.55285	0.994485	0.927865	0.986496	3.68094e-05
2	ENSMUSG00000033207	Mamdc2	0.644982	-0.14645	-0.45501	3.0272	0.490232	0.949119	0.928833	0.00015783
2	ENSMUSG00000062151	Unc13c	-1.36988	-0.276296	0.524903	2.14974	0.083847	0.838826	0.753884	9.85018e-05
2	ENSMUSG00000047115	Fam221a	-0.954461	-1.45073	-0.466611	1.95046	0.430985	0.440692	0.928833	0.0113693
2	ENSMUSG00000041329	Atp1b2	-0.533548	-0.245612	-0.208098	1.11848	0.146402	0.697417	0.880591	0.000493811
2	ENSMUSG00000022054	Nefm	-1.44515	0.137356	0.347537	2.4886	0.153218	0.943123	0.928833	0.000278085
2	ENSMUSG00000029861	Fam131b	-1.47379	-1.53179	-0.679237	1.83329	0.160012	0.311731	0.815814	0.00588028
2	ENSMUSG00000049556	Lingo1	-2.08488	-1.85164	-0.999071	1.64186	0.0722051	0.227228	0.703908	0.0105503
2	ENSMUSG00000021062	Rab15	-0.304126	-0.959067	-0.687421	2.91659	0.828879	0.669659	0.885171	0.000864621
2	ENSMUSG00000038005	Hpf1	0.256107	-0.217918	-0.139771	1.12912	0.436033	0.721776	0.931995	0.000411697
2	ENSMUSG00000112280	AC153962.3	-0.284914	-1.2859	-1.2259	1.61237	0.775256	0.366108	0.598956	0.0134625
2	ENSMUSG00000093726	Gm20667	1.38339	0.860965	0.703934	3.89533	0.361607	0.769419	0.92762	0.00168946
2	ENSMUSG00000030787	Lyve1	-1.16621	-1.41978	-0.61625	1.49854	0.00465795	0.00802539	0.402053	1.55201e-05
2	ENSMUSG00000039716	Dock3	-2.07834	-2.58448	-0.794831	1.31477	0.0146128	0.0261302	0.633461	0.0053796
2	ENSMUSG00000039913	Pak7	-0.527328	-0.316476	-0.42467	2.4557	0.676569	0.896699	0.936933	0.0030756
2	ENSMUSG00000018698	Lhx1	-0.860089	-2.03031	-1.56716	2.17438	0.411641	0.237727	0.553053	0.00189929
2	ENSMUSG00000037795	N4bp2	0.630189	0.361468	0.0213925	1.50885	0.00179415	0.164004	0.983373	3.83662e-08
2	ENSMUSG00000049100	Pcdh10	-0.463849	-0.367125	-0.120534	2.63836	0.651875	0.845216	0.977375	0.000196564
2	ENSMUSG00000032024	Clmp	-0.0183297	-0.482888	-0.208615	2.03104	0.985337	0.753039	0.959243	0.000994908
2	ENSMUSG00000048001	Hes5	-2.39155	-0.880294	-0.664946	2.44274	0.0576131	0.65597	0.87832	0.00218067
2	ENSMUSG00000042804	Gpr153	-1.18281	-0.822252	-1.13952	1.95432	0.0839274	0.389424	0.439237	9.02574e-05
2	ENSMUSG00000044707	Ccnjl	-0.098671	0.471718	1.13614	3.2429	0.944752	0.821574	0.64833	0.00026069
2	ENSMUSG00000020374	Rasgef1c	0.434978	-0.321845	0.885631	3.6578	0.776	0.915311	0.828574	0.000603003
2	ENSMUSG00000033740	St18	1.42817	-0.717283	-1.0169	3.61961	0.130339	0.731946	0.754084	7.8841e-05
2	ENSMUSG00000095139	Pou3f2	-0.172426	-1.46843	-0.572935	2.72225	0.905936	0.493891	0.919525	0.00156913
2	ENSMUSG00000025777	Gdap1	-0.534208	-0.321572	-0.829195	2.97709	0.752206	0.922804	0.892619	0.00373917
2	ENSMUSG00000041729	Coro2b	-0.731275	-0.742464	-0.269708	1.49676	0.174472	0.348945	0.899678	0.00044174
2	ENSMUSG00000042272	Sestd1	0.0330255	-0.412536	-0.0587129	1.56956	0.96181	0.687415	0.983372	0.000729051
2	ENSMUSG00000106379	Lhfpl3	-0.5477	-0.375075	-0.22043	3.50193	0.743386	0.907308	0.975726	0.000974343
2	ENSMUSG00000107705	Gm45062	-0.929957	-0.913798	-0.817173	4.35181	0.490099	0.686171	0.859241	3.63515e-05
2	ENSMUSG00000059657	Stfa2l1	-0.421277	-0.151143	-0.644952	4.41861	0.811011	0.964542	0.929154	0.000139152
2	ENSMUSG00000072235	Tuba1a	0.0955741	-0.299966	-0.267867	1.19975	0.78176	0.51868	0.749743	0.000339247
2	ENSMUSG00000036672	Cenpt	0.323489	-0.117223	-0.162528	1.56518	0.51096	0.916864	0.948178	0.000346805
2	ENSMUSG00000049939	Lrrc4	-2.15368	-0.667888	-1.31917	1.49678	0.00260452	0.346755	0.178625	0.000155567
2	ENSMUSG00000024371	C2	-1.32927	-0.885972	-1.00739	1.52391	0.01627	0.201641	0.321133	0.0001311
2	ENSMUSG00000050199	Lgr4	-0.513792	-0.755034	-0.409084	1.13415	0.202909	0.193045	0.703908	0.000686874
2	ENSMUSG00000026443	Lrrn2	-0.285604	-1.06498	-0.326315	2.88464	0.867439	0.714744	0.96467	0.00400729
2	ENSMUSG00000038070	Cntln	0.339333	0.126953	0.16287	1.20316	0.192824	0.809616	0.871982	2.16776e-05
2	ENSMUSG00000043251	Exoc3l	-0.773313	-0.711995	-1.00848	1.76148	0.205503	0.445525	0.458957	0.000211902
2	ENSMUSG00000028693	Nasp	0.110704	-0.39163	0.13924	1.57867	0.817403	0.578975	0.944843	0.00013798
2	ENSMUSG00000023033	Scn8a	0.707033	-0.415676	-0.0277936	3.23723	0.618271	0.898846	0.997024	0.00198777
2	ENSMUSG00000059921	Unc5c	0.214386	-0.990127	-0.468352	2.63151	0.863492	0.631195	0.931288	0.00130581
2	ENSMUSG00000027168	Pax6	0.652865	-0.304473	0.942731	3.56479	0.586066	0.916436	0.754506	0.00019858
2	ENSMUSG00000025407	Gli1	-1.09163	-0.798917	-1.10065	2.25824	0.2746	0.611976	0.674591	0.000818567
2	ENSMUSG00000032902	Slc16a1	-0.842333	-0.125499	0.12565	1.27924	0.00404071	0.805753	0.915455	3.27825e-05
2	ENSMUSG00000019889	Ptprk	-1.13613	-0.800762	-0.617104	1.28759	0.0858873	0.39332	0.712527	0.00506782
2	ENSMUSG00000022451	Twf1	0.244149	0.0463783	-0.118036	1.20765	0.205556	0.917101	0.880591	1.41787e-06
2	ENSMUSG00000025978	Rftn2	-0.311536	-1.13295	-0.477084	1.5332	0.542877	0.13519	0.732769	0.000199326
2	ENSMUSG00000020900	Myh10	0.220946	-0.222118	-0.107048	1.8043	0.445787	0.660107	0.938922	1.11923e-06
2	ENSMUSG00000055254	Ntrk2	-0.647415	-1.03835	-0.780516	1.1564	0.201241	0.159133	0.502928	0.00476413
2	ENSMUSG00000046598	Bdh1	-0.74487	-2.02636	-0.494118	1.70211	0.266938	0.0719699	0.802112	0.000595166
2	ENSMUSG00000040276	Pacsin1	0.061437	-0.996047	-0.699277	1.86219	0.876425	0.0486248	0.332712	5.86015e-07
2	ENSMUSG00000007097	Atp1a2	-1.13519	-0.399916	-0.385316	0.832039	0.00311667	0.433883	0.664633	0.0119435
2	ENSMUSG00000033981	Gria2	-0.889258	-0.86982	0.84298	2.87008	0.374327	0.589997	0.681586	8.54341e-05
2	ENSMUSG00000053931	Cnn3	-1.04068	-0.747449	-0.513839	1.09113	0.0076442	0.115013	0.507697	0.00042532
2	ENSMUSG00000044783	Hjurp	0.365968	0.204393	0.121786	1.26898	0.0547642	0.494528	0.861546	1.46828e-06
2	ENSMUSG00000034674	Tdg	0.356717	-0.166353	-0.184298	1.20541	0.168862	0.745262	0.851553	3.50739e-05
2	ENSMUSG00000024109	Nrxn1	-0.329059	-1.09296	-0.28648	2.2534	0.765402	0.53222	0.949805	0.00163268
2	ENSMUSG00000053414	Hunk	-0.789989	-0.568452	0.137715	2.1594	0.446218	0.751189	0.974202	0.00168481
2	ENSMUSG00000024647	Cbln2	0.388862	0.767691	0.578037	3.98	0.839038	0.797479	0.937632	0.00126912
2	ENSMUSG00000022619	Mapk8ip2	-0.970673	-1.78957	-1.07516	1.78575	0.262404	0.197886	0.601137	0.00226868
2	ENSMUSG00000024500	Ppp2r2b	-0.105162	-0.663178	-0.0864146	2.82304	0.933347	0.736402	0.986496	0.000302039
2	ENSMUSG00000048644	Ctxn1	-0.655818	-0.229807	-0.112957	1.68419	0.29681	0.847802	0.969079	0.000457311
2	ENSMUSG00000026603	Smyd2	0.261675	-0.0334487	0.0750054	1.57719	0.626541	0.976968	0.975726	0.000448413
2	ENSMUSG00000035095	Fam167a	-0.156741	-0.37632	-0.919498	1.8493	0.858742	0.798351	0.664633	0.00145947
2	ENSMUSG00000032306	Mpi	0.0302511	-0.235924	-0.248579	1.21451	0.908651	0.464729	0.648459	3.83986e-06
2	ENSMUSG00000013367	Iglon5	-1.23262	-1.45271	-1.67516	2.17894	0.244372	0.36018	0.508594	0.00199788
2	ENSMUSG00000053646	Plxnb1	-0.588279	-0.375867	-0.578713	1.52263	0.254893	0.665379	0.672883	0.000392707
2	ENSMUSG00000024502	Jakmip2	-0.312654	-0.482494	-0.512637	3.18362	0.845148	0.865268	0.93773	0.00106982
2	ENSMUSG00000048583	Igf2	-1.39991	-1.45799	-1.59824	1.07068	0.00985156	0.0342408	0.0898909	0.0119959
2	ENSMUSG00000026837	Col5a1	-0.86306	-0.69512	-1.09975	1.09298	0.114352	0.377953	0.341578	0.0059584
2	ENSMUSG00000041923	Nol4	-1.63192	-2.53077	-0.413145	2.22486	0.145453	0.139656	0.929169	0.00170409
2	ENSMUSG00000027525	Phactr3	-0.584008	0.445865	0.877261	3.30945	0.710712	0.860558	0.805457	0.000837263
2	ENSMUSG00000041220	Elovl6	-0.484531	-1.34129	-0.607157	1.78372	0.426855	0.146469	0.712527	0.000183608
2	ENSMUSG00000041708	Mpped1	0.52334	1.79332	2.01179	4.41096	0.74452	0.315495	0.428728	0.00015512
2	ENSMUSG00000058145	Adamts17	-0.509777	-0.946775	-0.82345	2.78459	0.733592	0.708396	0.871157	0.00318924
2	ENSMUSG00000047904	Sstr2	0.170635	0.351509	0.386715	3.73689	0.925391	0.909596	0.958025	0.000687393
2	ENSMUSG00000027201	Myef2	0.134919	-0.0479335	-0.181554	1.28117	0.722294	0.952441	0.906486	0.000167471
2	ENSMUSG00000060424	Pantr1	0.991279	0.453765	0.421781	4.0302	0.451846	0.870177	0.948815	0.000236987
2	ENSMUSG00000036667	Tcaf1	-0.256177	-0.121614	-0.108165	1.08917	0.376276	0.829764	0.935378	8.05481e-05
2	ENSMUSG00000037016	Frem2	-0.373223	-0.584742	-0.31376	1.82017	0.573142	0.581677	0.90747	0.000285446
2	ENSMUSG00000019831	Wasf1	-0.689958	-0.610769	0.0690238	2.9616	0.639245	0.819931	0.993129	0.00166229
2	ENSMUSG00000056214	Pard6g	0.0483018	0.142231	0.107076	1.83353	0.950773	0.917091	0.970942	0.000433453
2	ENSMUSG00000055629	B4galnt4	0.307854	0.704526	0.602534	4.6255	0.887864	0.840033	0.942749	0.000699033
2	ENSMUSG00000045333	Zfp423	-1.13709	-1.07438	-0.847067	1.16468	0.0140946	0.0671052	0.312758	0.000492009
2	ENSMUSG00000021314	Amph	-2.11682	-0.982111	-0.866002	2.26764	0.0491811	0.550164	0.765887	0.00177312
2	ENSMUSG00000056679	Gpr173	-0.508737	0.484467	-0.239311	3.13431	0.725919	0.842854	0.970434	0.00131084
2	ENSMUSG00000005225	Plekha8	0.368193	-0.153544	-0.121992	1.20277	0.148357	0.76902	0.928833	1.96883e-05
2	ENSMUSG00000079037	Prnp	-0.257815	-0.32263	-0.142891	1.26457	0.50858	0.604625	0.934591	0.000252434
2	ENSMUSG00000027204	Fbn1	-0.829124	-0.547438	-1.28913	1.35925	0.0528466	0.359627	0.124184	0.000108602
2	ENSMUSG00000031517	Gpm6a	-1.31333	-1.18649	-1.259	1.80013	0.0845893	0.252565	0.443433	0.000538266
2	ENSMUSG00000040564	Apoc1	0.0283031	0.369437	-2.37709	2.85078	0.974847	0.772573	0.228105	1.22926e-05
2	ENSMUSG00000002265	Peg3	-1.36197	-1.2274	-1.6414	1.69021	0.0415568	0.160263	0.211765	0.000247406
2	ENSMUSG00000055320	Tead1	-0.477705	-0.153582	-0.514771	1.64489	0.428473	0.89892	0.759706	0.000419114
2	ENSMUSG00000025555	Farp1	0.486411	-0.135073	-0.0849294	1.42244	0.0396738	0.78387	0.946709	1.52619e-06
2	ENSMUSG00000026012	Cd28	-2.35603	-2.09142	-0.402455	2.25667	0.0300281	0.125881	0.903606	0.000228545
2	ENSMUSG00000051278	Zgrf1	0.143605	-0.25686	-0.287822	2.14234	0.834489	0.838676	0.92312	5.25188e-05
2	ENSMUSG00000028031	Dkk2	-0.677158	-0.51928	-0.796109	2.87974	0.615347	0.836953	0.86047	0.00101334
2	ENSMUSG00000029093	Sorcs2	-0.839547	-1.66178	-0.263021	2.49389	0.426272	0.324989	0.957005	0.000510859
2	ENSMUSG00000097541	Gm26752	0.0582364	-0.321845	0.641777	4.45561	0.971132	0.908118	0.903209	3.49189e-05
2	ENSMUSG00000029603	Dtx1	-0.868013	-0.740628	-0.0372384	2.05149	0.197633	0.464523	0.992478	8.26172e-05
2	ENSMUSG00000030108	Slc6a13	-0.701475	0.130906	-0.315457	2.24795	0.399383	0.938738	0.93358	0.000239348
2	ENSMUSG00000028655	Mfsd2a	-0.444517	-0.448773	0.0529931	1.85514	0.441028	0.638167	0.983674	0.000137738
2	ENSMUSG00000054256	Msi1	-0.763605	-0.838592	-1.17126	1.80288	0.328349	0.497203	0.538894	0.00125086
2	ENSMUSG00000036972	Zic4	-0.0635425	0.188701	0.479585	2.41599	0.945016	0.902059	0.824083	8.32753e-05
2	ENSMUSG00000027852	Nras	0.494995	-0.0340899	-0.0125901	1.2323	0.00158355	0.919075	0.987059	6.10532e-08
2	ENSMUSG00000020492	Ska2	0.597925	-0.0757022	-0.607926	2.09145	0.248933	0.955182	0.720488	4.79211e-05
2	ENSMUSG00000016346	Kcnq2	-0.537673	0.144093	0.0520458	3.23252	0.670423	0.952714	0.99341	0.000160382
2	ENSMUSG00000031284	Pak3	0.13498	0.414699	0.105295	3.90121	0.94143	0.893233	0.988457	0.000540679
2	ENSMUSG00000027223	Mapk8ip1	-0.548683	-0.207898	-0.168294	1.52747	0.133209	0.749097	0.916436	1.32874e-05
2	ENSMUSG00000019647	Sema6a	-0.5807	0.0264503	0.087432	1.81074	0.1628	0.976145	0.96467	5.81073e-06
2	ENSMUSG00000021614	Vcan	2.2116	0.646769	1.29021	4.85492	0.0670315	0.817406	0.717696	6.58133e-05
2	ENSMUSG00000031548	Sfrp1	-1.34003	-1.31142	-1.47628	1.92676	0.0526901	0.164004	0.28631	9.14759e-05
2	ENSMUSG00000021061	Sptb	-0.702065	-1.78453	-0.732773	1.58253	0.081121	0.00802539	0.384485	1.57584e-05
2	ENSMUSG00000031375	Bgn	-1.06892	-0.524551	-0.388616	1.37572	0.024365	0.407187	0.73972	0.000228378
2	ENSMUSG00000036915	Kirrel2	-1.04983	-0.32968	-1.40252	2.59097	0.416141	0.896564	0.6851	0.0022316
2	ENSMUSG00000037747	Phyhipl	-0.82955	-1.05891	-0.333684	2.03625	0.26293	0.340692	0.916436	0.000208182
2	ENSMUSG00000064080	Fbln2	-0.623869	-0.243321	-0.484121	1.61448	0.245978	0.804287	0.735653	0.000210099
2	ENSMUSG00000097023	Mir9-3hg	0.542936	1.25235	1.36044	4.6885	0.756872	0.601354	0.729784	0.000180272
2	ENSMUSG00000032915	Adgre4	0.867622	-0.326314	-0.188579	2.63059	0.230914	0.85453	0.96467	0.000134879
2	ENSMUSG00000039037	St6galnac5	0.292676	-0.113422	0.478373	2.48324	0.751049	0.954594	0.87071	0.000311575
2	ENSMUSG00000056531	Ccdc18	1.53345	-1.98419	0.526245	3.09533	0.06988	0.283122	0.892619	0.000181861
2	ENSMUSG00000051359	Ncald	-0.184999	-0.508455	0.0700062	2.65209	0.87838	0.803925	0.988457	0.000506422
2	ENSMUSG00000043668	Tox3	0.850656	-0.176486	0.646462	4.03924	0.583703	0.962729	0.928833	0.000696007
2	ENSMUSG00000074785	Plxnc1	0.180444	-0.159481	-0.545341	1.73168	0.76689	0.89601	0.739924	0.000314421
2	ENSMUSG00000029815	Malsu1	0.392689	-0.555164	-0.420034	2.11246	0.318371	0.40972	0.729784	1.67907e-06
2	ENSMUSG00000022296	Baalc	-2.11894	-0.991479	-0.201058	1.98754	0.0930209	0.561909	0.966258	0.00525371
2	ENSMUSG00000030249	Abcc9	-1.26158	-0.09241	0.217867	1.91236	0.0158978	0.922833	0.896208	5.58941e-06
2	ENSMUSG00000019124	Scrn1	-0.146338	-0.510955	0.265151	2.30471	0.852276	0.672753	0.929154	4.76547e-05
2	ENSMUSG00000044647	Csrnp3	0.0582364	0.958228	1.32385	4.70836	0.976157	0.717121	0.72917	0.000144597
2	ENSMUSG00000028402	Mpdz	-0.510293	-0.539668	-0.461986	1.43315	0.339991	0.517756	0.762592	0.000677222
2	ENSMUSG00000027692	Tnik	-0.193744	-0.616103	-0.295885	2.11797	0.807467	0.615123	0.928833	0.000161099
2	ENSMUSG00000039103	Nexn	-0.436335	-1.3058	-0.722273	1.82258	0.45017	0.13734	0.633461	9.37669e-05
2	ENSMUSG00000032186	Tmod2	-1.44812	-0.938814	-0.653951	1.87346	0.0279161	0.248377	0.648816	4.47339e-05
2	ENSMUSG00000022483	Col2a1	-1.37942	-2.09296	-0.990683	2.88366	0.302314	0.265165	0.790073	0.00111891
2	ENSMUSG00000016619	Nup50	0.455115	0.0741331	-0.0768812	1.11459	0.0138651	0.846891	0.933706	2.50943e-06
2	ENSMUSG00000037605	Adgrl3	-0.687329	-0.299094	0.0325794	1.81734	0.252946	0.776982	0.992478	0.000116039
2	ENSMUSG00000025950	Idh1	0.279196	-0.27927	-0.262416	1.3152	0.16589	0.379895	0.627564	7.75591e-07
2	ENSMUSG00000051235	Gen1	1.90378	-0.0451006	-0.181404	3.23158	0.0157426	0.985381	0.970448	6.39381e-05
2	ENSMUSG00000030077	Chl1	-1.85119	-2.11794	-0.990739	2.19473	0.0670296	0.13952	0.672883	0.000589726
2	ENSMUSG00000054115	Skp2	1.14993	0.605013	0.739946	2.93599	0.0898521	0.620301	0.695769	2.87499e-05
2	ENSMUSG00000038267	Slc22a23	-1.11664	-1.22102	-0.613115	1.80587	0.042092	0.105469	0.633461	2.79476e-05
2	ENSMUSG00000045179	Sox3	-0.12171	-0.105551	0.696543	3.7651	0.943561	0.973711	0.894894	0.000457271
2	ENSMUSG00000028773	Fabp3	0.245702	-0.262493	-1.25132	2.41287	0.681378	0.82448	0.386886	7.13987e-06
2	ENSMUSG00000048279	Sacs	0.625181	-0.303839	0.0443366	1.90426	0.206557	0.780281	0.98737	0.00010052
2	ENSMUSG00000024654	Asrgl1	-0.412731	-0.681645	-0.557585	1.55828	0.335858	0.271493	0.592049	4.43582e-05
2	ENSMUSG00000055884	Fancm	0.825256	0.269103	0.53644	2.08382	0.0267023	0.70823	0.550345	1.65107e-06
2	ENSMUSG00000078532	Nkain1	1.51312	-0.519725	-0.121823	4.59396	0.271042	0.886034	0.988383	0.000212373
2	ENSMUSG00000070047	Fat1	-0.297476	-0.567578	-0.441469	1.32462	0.505947	0.381909	0.704339	0.000494398
2	ENSMUSG00000025931	Paqr8	-0.743766	-0.870944	-0.0863482	1.9493	0.0904559	0.155038	0.96467	1.9009e-06
2	ENSMUSG00000025813	Homer2	-1.12766	-1.49631	-1.29786	2.77338	0.343347	0.424389	0.671263	0.000385333
2	ENSMUSG00000055373	Fut9	-0.414957	-0.519551	-0.359405	3.55524	0.815388	0.870639	0.963465	0.00106952
2	ENSMUSG00000031202	Rab39b	-0.263849	-0.24769	0.0690384	3.2933	0.855314	0.927865	0.993129	0.000605598
2	ENSMUSG00000035456	Prdm8	0.624587	-0.0339364	-0.456452	4.29367	0.699531	0.993416	0.958658	0.000303317
2	ENSMUSG00000045532	C1ql1	0.0623376	-0.176548	-0.563416	3.10347	0.966803	0.948908	0.926423	0.000694892
2	ENSMUSG00000031290	Lrch2	-0.606015	-0.403731	-1.30378	2.98326	0.687582	0.885735	0.748929	0.00164429
2	ENSMUSG00000042388	Dlgap3	-1.44057	-0.296256	-0.0417981	1.98408	0.0333968	0.769292	0.987442	3.27219e-05
2	ENSMUSG00000029546	Uncx	-1.36962	-0.301363	-0.933038	3.56971	0.421801	0.927438	0.8711	0.000694733
2	ENSMUSG00000026662	Sephs1	0.23916	0.0256805	0.0105496	1.22762	0.432997	0.970674	0.996201	9.80698e-05
2	ENSMUSG00000005089	Slc1a2	-0.46061	-0.249856	0.10392	2.02838	0.450392	0.824553	0.969747	8.05481e-05
2	ENSMUSG00000052572	Dlg2	-1.65936	-1.27882	-0.460325	2.28196	0.106883	0.380138	0.903993	0.000678881
2	ENSMUSG00000029299	Abcg3	-0.325511	-1.51317	-0.915267	2.05378	0.41695	0.0160804	0.273659	5.93666e-07
2	ENSMUSG00000032816	Igdcc4	-0.435014	-0.687101	-0.205048	2.30573	0.504208	0.495321	0.944843	1.92372e-05
2	ENSMUSG00000097604	Gm17322	-0.692747	0.319886	-0.189993	3.24726	0.607132	0.904938	0.975726	0.000849493
2	ENSMUSG00000042978	Sbk1	-0.544993	-0.414716	-0.483804	1.45608	0.137348	0.448768	0.584242	2.85126e-05
2	ENSMUSG00000025265	Fgd1	-0.198066	-0.914204	-0.426704	1.8108	0.743443	0.284118	0.804844	8.52815e-05
2	ENSMUSG00000085006	BC021767	-0.585667	0.681759	-0.672133	3.73317	0.696904	0.758361	0.91287	0.000223962
2	ENSMUSG00000026227	2810459M11Rik	0.131326	-0.137083	-0.673368	3.07234	0.927737	0.960641	0.89987	0.000678881
2	ENSMUSG00000097596	Gm26673	1.52631	1.22698	1.78147	5.06495	0.30965	0.637464	0.614648	0.000138431
2	ENSMUSG00000041406	BC055324	0.59496	-0.112312	-0.1385	1.93858	0.236329	0.929021	0.963399	7.71923e-05
2	ENSMUSG00000030796	Tead2	-1.24891	-0.656288	-0.206741	1.92954	0.0385778	0.417674	0.933706	2.73668e-05
2	ENSMUSG00000051682	Treml4	2.398	1.16669	1.07983	5.26858	0.157648	0.73821	0.884613	0.000768433
2	ENSMUSG00000021806	Nid2	0.0570196	-0.800869	-0.62795	1.29084	0.908651	0.142857	0.471383	0.00167961
2	ENSMUSG00000021176	Efcab11	1.89746	-0.999169	-2.02437	3.68469	0.0925817	0.724807	0.614063	0.000486491
2	ENSMUSG00000026614	Slc30a10	-1.25831	-0.841472	0.0562568	2.02322	0.132237	0.496993	0.987694	0.000536796
2	ENSMUSG00000018548	Trim37	0.359877	0.151011	0.24724	1.57115	0.321547	0.841253	0.840973	3.60882e-05
2	ENSMUSG00000052516	Robo2	-0.583755	-1.78568	-0.492639	2.89957	0.644125	0.372453	0.92762	0.000494764
2	ENSMUSG00000047935	Sox1ot	-0.861745	-0.134665	-0.277533	3.25937	0.547625	0.963881	0.96473	0.000777651
2	ENSMUSG00000042109	Csdc2	-0.78251	0.00555174	0.0067856	2.36591	0.3491	0.997685	0.997869	0.000143335
2	ENSMUSG00000041313	Slc7a1	0.00607832	-0.385258	-0.140337	1.60146	0.991085	0.604355	0.948815	0.000658108
2	ENSMUSG00000027977	Ndst3	0.7117	-0.683633	0.212916	2.99242	0.551344	0.788522	0.970942	0.00128486
2	ENSMUSG00000067786	Nnat	-0.150033	-0.333457	-0.203847	1.61441	0.71757	0.595109	0.893096	2.0691e-05
2	ENSMUSG00000026042	Col5a2	-0.920403	-0.343853	-0.342018	1.97838	0.109573	0.719512	0.855693	2.1976e-05
2	ENSMUSG00000061080	Lsamp	-1.31312	-0.446905	0.0119963	2.14525	0.120684	0.74049	0.997077	0.000206871
2	ENSMUSG00000022150	Dab2	-0.104074	-0.822517	-0.596481	1.7039	0.871391	0.290815	0.675803	0.00200609
2	ENSMUSG00000034317	Trim59	3.3022	1.29505	1.40555	4.75269	0.0011804	0.414743	0.578142	1.0511e-05
2	ENSMUSG00000032482	Cspg5	-0.507547	-0.935587	-0.402398	1.86794	0.367466	0.26367	0.810049	6.98238e-05
2	ENSMUSG00000032181	Scg3	-0.749112	-0.259638	0.67919	2.63229	0.26379	0.838467	0.611424	4.49494e-06
2	ENSMUSG00000047085	Lrrc4b	-1.5395	-1.46838	-0.573625	2.01373	0.0468244	0.148153	0.756972	9.80875e-05
2	ENSMUSG00000048621	Gm6377	-0.0616113	-0.364386	-0.604222	1.93524	0.909225	0.631071	0.592049	6.17899e-06
2	ENSMUSG00000021700	Rab3c	-1.32763	-2.29706	-0.56306	2.0478	0.203413	0.16234	0.872099	0.0027476
2	ENSMUSG00000078956	Gm14221	-0.108259	-0.823924	-0.917811	3.5885	0.945052	0.73811	0.837124	0.000274802
2	ENSMUSG00000079597	Gm5483	0.319174	-0.022908	-0.339281	6.02495	0.883851	0.996448	0.970942	4.66978e-05
2	ENSMUSG00000071562	Stfa1	-0.524492	-0.508333	-0.0217381	6.77968	0.826305	0.909082	0.997829	3.51522e-05
2	ENSMUSG00000071561	BC100530	0.0582364	0.0743952	0.17102	7.17559	0.98227	0.988658	0.98737	2.48399e-05
2	ENSMUSG00000054905	Stfa3	0.0582364	0.0743952	0.17102	5.51752	0.974958	0.983058	0.981532	1.34895e-05
2	ENSMUSG00000031028	Tub	-1.44518	-0.385022	-0.142222	2.51435	0.12816	0.807146	0.970942	0.000108183
2	ENSMUSG00000027254	Map1a	-0.760666	-0.226698	-0.659213	1.73876	0.10913	0.787473	0.538397	2.33224e-05
2	ENSMUSG00000041119	Pde9a	-1.57364	-0.47143	-0.608862	2.78879	0.189166	0.824553	0.890423	0.000479088
2	ENSMUSG00000027805	Pfn2	-0.748433	-0.0199212	0.0417111	2.05849	0.245809	0.989159	0.988457	5.82608e-05
2	ENSMUSG00000042807	Hecw2	0.562756	0.285505	0.644004	2.83811	0.464852	0.858118	0.761389	4.38123e-05
2	ENSMUSG00000024177	Nme4	-0.183941	-0.987502	-0.765425	2.06589	0.778215	0.276536	0.606387	3.49189e-05
2	ENSMUSG00000004360	9330159F19Rik	0.442997	0.664502	1.67119	4.79213	0.796486	0.812859	0.598956	8.77498e-05
2	ENSMUSG00000045136	Tubb2b	0.410058	-0.274999	-0.289731	1.86329	0.0586872	0.428449	0.611768	3.58985e-08
2	ENSMUSG00000018339	Gpx3	0.852201	-2.40884	-2.27554	2.76213	0.00433237	0.000566991	0.00327421	3.18925e-09
2	ENSMUSG00000023473	Celsr3	-0.809084	0.2781	0.481716	3.41619	0.498954	0.896897	0.908284	5.58808e-05
2	ENSMUSG00000011008	Mcoln2	1.11889	0.671392	-0.225221	4.83744	0.420023	0.806954	0.975441	5.82502e-05
2	ENSMUSG00000028246	Faxc	-0.371083	0.0771183	-0.150057	3.03737	0.74991	0.972829	0.975726	0.000134596
2	ENSMUSG00000015709	Arnt2	-0.396306	-0.730027	-0.124879	1.97703	0.398946	0.288494	0.95857	5.17291e-06
2	ENSMUSG00000045515	Pou3f3	-1.35414	-0.297713	-0.116034	2.20376	0.0828862	0.817181	0.970942	5.80577e-05
2	ENSMUSG00000069601	Ank3	0.679924	-0.193928	0.472401	3.53922	0.432668	0.929173	0.891619	1.42382e-05
2	ENSMUSG00000004415	Col26a1	-0.114522	0.298739	0.188432	2.945	0.935727	0.896701	0.970942	0.000489361
2	ENSMUSG00000003410	Elavl3	-0.805762	-0.770598	0.178005	3.01683	0.481102	0.68161	0.968693	0.000102058
2	ENSMUSG00000027966	Col11a1	-0.877559	-0.223609	0.107524	3.72347	0.611003	0.947614	0.988016	0.000594329
2	ENSMUSG00000004110	Cacna1e	0.236187	-0.215945	-1.01665	2.54554	0.764904	0.893689	0.614063	4.34587e-05
2	ENSMUSG00000045180	Shroom2	-0.0750225	-0.782699	-0.293152	1.6764	0.911763	0.379696	0.903197	0.000259465
2	ENSMUSG00000070509	Rgma	-1.81713	-0.20571	-0.405977	2.26878	0.0422818	0.882544	0.878866	5.35215e-05
2	ENSMUSG00000051251	Nhlh1	-0.219465	1.16309	0.125481	4.55427	0.917258	0.642354	0.988016	0.000290361
2	ENSMUSG00000040209	Zfp704	0.431052	0.0857813	-0.0023505	1.81464	0.0400852	0.849305	0.997829	1.32541e-08
2	ENSMUSG00000033676	Gabrb3	-0.301035	-1.0997	0.401211	3.13847	0.807675	0.560567	0.933706	0.000193927
2	ENSMUSG00000026163	Sphkap	0.48662	-0.321284	0.756523	4.45842	0.76689	0.927526	0.897507	0.000177961
2	ENSMUSG00000019923	Zwint	0.510761	0.0901269	0.164695	1.30957	0.0216043	0.847692	0.818174	3.24611e-06
2	ENSMUSG00000007989	Fzd3	-0.694789	-0.207823	-0.0864965	2.61088	0.419391	0.90162	0.982197	5.19409e-05
2	ENSMUSG00000027242	Wdr76	0.891606	0.304584	0.461006	2.22498	0.086921	0.777372	0.777243	3.80229e-05
2	ENSMUSG00000026274	Pask	1.47546	-0.00270312	0.485557	3.54202	0.152532	0.999422	0.930128	0.000274985
2	ENSMUSG00000061533	Cep128	1.44758	0.263698	-0.0134602	2.53733	0.000543134	0.735649	0.996273	2.73015e-07
2	ENSMUSG00000029231	Pdgfra	-0.735786	-0.555803	-0.379103	1.96856	0.183842	0.50771	0.819998	2.11247e-05
2	ENSMUSG00000060882	Kcnd2	-0.994406	-0.978247	0.617744	3.8774	0.534106	0.721776	0.918142	0.000361058
2	ENSMUSG00000001313	Rnd2	-0.786545	-0.580345	-0.41437	1.4757	0.0408665	0.265436	0.662605	1.56536e-05
2	ENSMUSG00000005672	Kit	-0.225271	-1.31039	-0.581823	2.65669	0.829167	0.407918	0.863437	0.000177753
2	ENSMUSG00000056073	Grik2	-0.296506	0.12638	0.319226	4.43971	0.853789	0.968106	0.963332	5.79156e-05
2	ENSMUSG00000019359	Gdpd2	-0.284772	0.339212	-0.14809	4.06196	0.858255	0.903242	0.982257	0.000125937
2	ENSMUSG00000020121	Srgap1	-1.53129	-0.536221	-0.372518	2.24338	0.0339514	0.59685	0.864437	1.68623e-05
2	ENSMUSG00000032118	Fez1	-2.08743	-0.858264	-0.285368	2.48214	0.05188	0.536036	0.942749	0.000126111
2	ENSMUSG00000026678	Rgs5	-0.923187	-0.197624	-0.151074	1.94394	0.0250009	0.780923	0.933706	6.38358e-06
2	ENSMUSG00000028399	Ptprd	-1.14904	-1.09233	-0.938814	2.17429	0.169744	0.362277	0.633461	0.000163
2	ENSMUSG00000028785	Hpca	-2.55454	-0.641292	-0.516963	1.90112	0.00774383	0.521485	0.783807	0.000146623
2	ENSMUSG00000020142	Slc1a4	-1.4391	-0.710995	-0.37478	2.02093	0.00922663	0.269834	0.770102	8.89944e-06
2	ENSMUSG00000038143	Stox2	-0.518555	-0.475443	-0.429848	1.97613	0.362891	0.604722	0.788253	3.60882e-05
2	ENSMUSG00000002289	Angptl4	-0.232649	-0.106736	-0.844217	2.79352	0.779574	0.947603	0.694127	1.04527e-05
2	ENSMUSG00000028194	Ddah1	-0.320375	-0.0571379	-0.0754442	2.4506	0.66983	0.969929	0.982197	3.11585e-05
2	ENSMUSG00000069171	Nr2f1	-0.615679	-0.942597	-0.940064	1.78501	0.234538	0.215499	0.405225	3.95894e-05
2	ENSMUSG00000025742	Prps2	-0.106678	-0.408127	-0.303019	1.15138	0.604132	0.115654	0.468409	2.30873e-06
2	ENSMUSG00000024900	Cpt1a	-0.272526	-0.239161	-0.444055	1.10755	0.120301	0.353576	0.167789	2.22089e-06
2	ENSMUSG00000019773	Fbxo5	0.514588	-0.331553	-1.43078	2.32937	0.451985	0.824553	0.479229	0.000132569
2	ENSMUSG00000027574	Nkain4	-0.137463	-1.47056	-1.14238	2.28897	0.910316	0.382953	0.703908	0.00189941
2	ENSMUSG00000030872	Gga2	0.382549	-0.116326	-0.035583	1.39108	0.013543	0.674536	0.96467	1.28283e-08
2	ENSMUSG00000019891	Dcbld1	1.61642	-0.179356	-0.284429	4.25128	0.110595	0.949857	0.96467	3.02971e-05
2	ENSMUSG00000041147	Brca2	0.141621	-0.311008	-0.361008	1.95757	0.821122	0.769943	0.86088	6.84356e-05
2	ENSMUSG00000062044	Lmtk3	-1.35996	-0.77697	-0.322388	2.06072	0.0708698	0.464497	0.913735	0.000118965
2	ENSMUSG00000021719	Rgs7bp	-0.328877	-1.02588	-1.13612	1.8735	0.391736	0.0606663	0.132663	2.17564e-06
2	ENSMUSG00000046312	AI464131	-0.468131	-0.567293	-0.691122	2.10206	0.505295	0.615813	0.705588	9.33685e-05
2	ENSMUSG00000015829	Tnr	-0.0936312	-0.116423	0.21569	2.99043	0.937259	0.95729	0.964059	0.000104489
2	ENSMUSG00000024873	Cnih2	-1.48293	-0.204202	-0.025907	2.3087	0.0958341	0.898846	0.996111	0.000135295
2	ENSMUSG00000020086	H2afy2	-0.522728	-0.511154	-1.21229	2.42013	0.510354	0.705864	0.527908	6.17172e-05
2	ENSMUSG00000026980	Ly75	-0.198584	-0.197913	0.0542922	2.65394	0.802212	0.89518	0.98737	1.42847e-05
2	ENSMUSG00000047181	Samd14	-1.43555	-0.918702	-0.523024	2.23475	0.0468889	0.331579	0.766321	1.78179e-05
2	ENSMUSG00000042156	Dzip1	-0.949085	-1.45368	-0.941712	1.8056	0.060479	0.0463837	0.355678	1.63582e-05
2	ENSMUSG00000050071	Bex1	0.234646	1.07488	1.58724	4.85208	0.887862	0.604625	0.574297	2.98726e-05
2	ENSMUSG00000040896	Kcnd3	-1.01338	-0.996097	-0.285354	1.84206	0.093433	0.239805	0.90221	7.35183e-05
2	ENSMUSG00000048388	Fam171b	-1.0016	-1.78151	-0.675827	2.16714	0.210732	0.141032	0.749996	0.000159804
2	ENSMUSG00000032548	Slco2a1	0.377398	-0.225402	0.56576	3.42812	0.670804	0.908118	0.815166	7.82941e-06
2	ENSMUSG00000063632	Sox11	0.729991	0.100929	1.19694	5.0746	0.684553	0.97986	0.787579	0.000158332
2	ENSMUSG00000010505	Myt1	-0.478232	0.579793	0.576176	4.0581	0.781193	0.824553	0.927928	0.000196017
2	ENSMUSG00000039809	Gabbr2	-1.15517	-0.0961671	-0.182799	3.1105	0.255114	0.962252	0.966154	2.78598e-05
2	ENSMUSG00000034714	Ttyh2	0.694844	0.188848	0.086783	2.35061	0.00835854	0.691309	0.948815	6.75443e-09
2	ENSMUSG00000025499	Hras	0.609202	0.160965	-0.036265	1.67233	0.00974576	0.70823	0.975726	2.04349e-07
2	ENSMUSG00000029163	Emilin1	1.46241	0.162494	-0.105618	3.0867	0.00113505	0.86739	0.965154	8.63503e-08
2	ENSMUSG00000033066	Gas7	1.37023	-0.297569	-0.69762	3.05502	0.0114165	0.807146	0.695675	3.7194e-06
2	ENSMUSG00000028494	Plin2	1.1671	-0.129523	-0.321521	2.8622	0.000218071	0.824553	0.684217	5.10321e-09
2	ENSMUSG00000079685	Ulbp1	2.74337	0.936362	0.648199	4.31201	0.000696539	0.45952	0.809639	1.77333e-06
2	ENSMUSG00000070858	Gm1673	2.31898	0.558387	0.00527013	4.66622	0.0172083	0.802188	0.998587	1.07797e-05
2	ENSMUSG00000036086	Zranb3	1.17619	0.362572	0.2964	2.39433	0.032894	0.747429	0.919497	3.30511e-05
2	ENSMUSG00000010825	Grid2ip	0.349583	0.774812	0.521138	4.46805	0.842344	0.772676	0.940464	0.000194616
2	ENSMUSG00000001435	Col18a1	-0.491463	-0.331286	-0.393805	1.85742	0.2615	0.653461	0.747284	1.62961e-05
2	ENSMUSG00000026009	Icos	-1.10785	-0.48489	-1.07232	2.76228	0.102825	0.653937	0.468409	1.78132e-06
2	ENSMUSG00000052305	Hbb-bs	2.07997	-1.09682	1.10874	6.92338	0.217016	0.821886	0.872777	5.17356e-05
2	ENSMUSG00000069917	Hba-a2	2.91916	0.247274	1.92137	7.16284	0.0939681	0.962253	0.701838	7.98515e-05
2	ENSMUSG00000069919	Hba-a1	1.53068	-1.56696	1.1611	6.51363	0.376276	0.729546	0.845804	5.00113e-05
2	ENSMUSG00000075224	Lrrc55	-0.338004	-0.321845	-0.225221	5.7477	0.840526	0.919703	0.974691	5.59443e-06
2	ENSMUSG00000090122	Kcne1l	-0.506773	-0.886695	-1.37055	4.33133	0.710879	0.690764	0.67885	1.63462e-05
2	ENSMUSG00000025270	Alas2	0.36526	0.595835	0.181127	4.52446	0.838909	0.843441	0.981787	0.000211902
2	ENSMUSG00000036377	C530008M17Rik	-1.16281	-0.322022	-0.875894	2.89244	0.149136	0.8144	0.655313	4.43923e-06
2	ENSMUSG00000039830	Olig2	-0.0222755	-0.712487	1.06331	4.83204	0.99049	0.812818	0.788616	5.46509e-05
2	ENSMUSG00000024440	Pcdh12	-0.779744	-0.785111	-0.949192	3.22736	0.254576	0.450584	0.562238	3.65461e-07
2	ENSMUSG00000032796	Lama1	-0.596236	-0.652853	-2.29705	3.52674	0.525267	0.670632	0.291388	2.72474e-06
2	ENSMUSG00000024304	Cdh2	-0.280972	-0.696839	-0.314085	3.3462	0.666961	0.469301	0.899065	8.50944e-08
2	ENSMUSG00000044338	Aplnr	0.261814	-0.0992011	0.142644	6.36803	0.840645	0.970567	0.978885	8.98417e-08
2	ENSMUSG00000073940	Hbb-bt	1.1494	-0.745666	0.84178	7.05109	0.445073	0.818433	0.890316	1.96277e-06
2	ENSMUSG00000098087	Gm17750	0.0582364	0.470636	0.17102	4.15534	0.965976	0.822934	0.974202	1.55914e-05
2	ENSMUSG00000042834	Nrep	-0.454658	-0.613778	-0.337374	2.34205	0.116079	0.128813	0.648816	5.42681e-09
2	ENSMUSG00000020674	Pxdn	-0.65196	-1.27525	-0.297309	3.30634	0.34299	0.228099	0.926353	2.8799e-07
2	ENSMUSG00000049804	Armcx4	-0.521938	-0.0524557	-0.265201	3.21036	0.427606	0.969929	0.929109	2.54851e-07
2	ENSMUSG00000019846	Lama4	-0.470176	-0.267363	-0.46318	2.82143	0.420869	0.802978	0.783807	6.37509e-07
2	ENSMUSG00000031502	Col4a1	-0.552546	-0.460757	-0.379929	2.31486	0.079991	0.308294	0.629827	2.49982e-07
2	ENSMUSG00000031503	Col4a2	-0.533521	-0.430317	-0.249612	2.35685	0.143398	0.430892	0.835757	1.01828e-06
2	ENSMUSG00000005397	Nid1	-0.674244	-0.239849	-0.337575	3.31893	0.0729719	0.706488	0.736207	7.38771e-10
2	ENSMUSG00000026043	Col3a1	-0.473406	-0.577118	-0.551955	3.37432	0.353434	0.453558	0.684217	8.40416e-09
2	ENSMUSG00000015222	Map2	-0.936118	-0.229038	-0.358982	3.58475	0.0777865	0.804807	0.811064	3.18925e-09
2	ENSMUSG00000037010	Apln	-1.94057	0.121939	0.336331	4.80378	0.0944097	0.952814	0.933706	1.82175e-07
2	ENSMUSG00000014602	Kif1a	-1.14621	-0.611984	-0.898198	3.57111	0.048386	0.442147	0.443433	1.68285e-08
2	ENSMUSG00000022044	Stmn4	-1.25372	-1.23756	-1.14721	4.2718	0.267325	0.473888	0.703908	4.36155e-06
2	ENSMUSG00000023972	Ptk7	-0.655409	-0.561797	-0.14197	3.7864	0.309693	0.587228	0.964059	1.78565e-08
2	ENSMUSG00000046160	Olig1	-1.98304	-1.00906	0.128623	4.1774	0.0743178	0.500157	0.975115	4.69352e-07
2	ENSMUSG00000027338	Prnd	-1.51617	-0.69387	-0.30168	6.13126	0.234114	0.771535	0.962544	2.03601e-07
2	ENSMUSG00000068748	Ptprz1	-0.123027	-0.330334	0.43114	5.34594	0.887113	0.820151	0.850825	2.17572e-09
2	ENSMUSG00000002341	Ncan	-1.24203	-0.586452	-0.370729	5.87706	0.152986	0.665379	0.91287	9.06175e-10
2	ENSMUSG00000019874	Fabp7	-3.23555	-1.02704	-0.377121	5.66824	0.0036317	0.318706	0.882711	3.26157e-10
2	ENSMUSG00000030307	Slc6a11	-0.266588	0.324685	0.498279	5.34787	0.79152	0.837695	0.845369	1.32043e-08
2	ENSMUSG00000022122	Ednrb	-1.02887	-1.36566	-1.06057	2.88088	0.00966111	0.0105822	0.124184	1.37926e-09
2	ENSMUSG00000029121	Crmp1	-1.39142	0.0558364	-0.052434	7.15225	0.390463	0.987872	0.996111	4.26164e-07
2	ENSMUSG00000025272	Tro	-0.0814673	-0.888819	0.518343	4.94074	0.959481	0.699676	0.929056	8.89944e-06
2	ENSMUSG00000069227	Gprin1	0.0662207	0.00321938	-0.0115355	4.35628	0.956345	0.999147	0.997829	1.59938e-06
2	ENSMUSG00000020932	Gfap	-1.03577	-0.599675	-0.285278	2.91701	0.0316175	0.351604	0.841263	8.67988e-09
2	ENSMUSG00000094910	D430019H16Rik	-1.2288	-0.837544	-0.42736	4.16646	0.308342	0.676387	0.933706	7.13044e-06
2	ENSMUSG00000004892	Bcan	-1.67968	-0.586992	-0.224803	3.11472	0.012377	0.449726	0.92635	2.78594e-08
2	ENSMUSG00000034579	Pla2g3	0.0582364	0.0743952	-0.225221	4.42129	0.969928	0.977469	0.969747	2.10995e-05
2	ENSMUSG00000062380	Tubb3	-1.1859	-0.979417	-0.275242	4.40307	0.220063	0.500649	0.946709	1.48024e-07
2	ENSMUSG00000029778	Adcyap1r1	-0.828443	-0.338812	0.416829	4.03286	0.279286	0.806074	0.853725	5.65659e-08
2	ENSMUSG00000060534	Dcc	-0.617999	0.201128	-0.505215	5.69891	0.65871	0.945444	0.933706	1.56047e-06
2	ENSMUSG00000028364	Tnc	-0.485492	0.0675607	-0.248594	6.78272	0.792123	0.985686	0.974202	1.14701e-06
2	ENSMUSG00000024411	Aqp4	-0.830416	-0.534937	-0.147978	3.26701	0.212498	0.613445	0.962544	1.81998e-07
2	ENSMUSG00000027581	Stmn3	-0.915447	-2.58306	-1.43163	3.85844	0.46884	0.221033	0.675801	2.5243e-05
2	ENSMUSG00000034648	Lrrn1	-1.80132	-1.98137	-0.563955	3.46402	0.102321	0.19543	0.880591	1.54002e-05
2	ENSMUSG00000070436	Serpinh1	-0.64528	-0.64787	-0.467559	1.982	0.115322	0.264641	0.656334	3.64716e-06
2	ENSMUSG00000047497	Adamts12	-1.6826	-0.220211	-0.914998	4.33691	0.235835	0.939428	0.839099	2.08052e-05
2	ENSMUSG00000060961	Slc4a4	-1.0977	-1.24425	-0.55633	3.00256	0.0548138	0.113658	0.689574	4.55511e-08
2	ENSMUSG00000039533	Mmd2	-1.10923	-0.669624	0.2993	3.60512	0.21349	0.635532	0.932699	9.83096e-07
2	ENSMUSG00000002900	Lamb1	-1.24941	-1.47134	-0.963348	2.2495	0.0302631	0.0602653	0.388696	4.02077e-06
2	ENSMUSG00000060257	Scrt2	-0.994002	-0.586774	-1.14454	4.49563	0.50505	0.831292	0.787073	2.32565e-05
2	ENSMUSG00000028782	Adgrb2	-0.690578	-0.383907	-0.410039	3.33811	0.300942	0.738369	0.855693	1.54535e-07
2	ENSMUSG00000029168	Dpysl5	-0.935278	-0.899288	-1.06532	3.99448	0.451705	0.665379	0.75733	1.20697e-05
2	ENSMUSG00000021071	Trim9	-1.54486	-0.654123	-0.00623214	3.48769	0.0570806	0.568806	0.997829	2.12509e-07
2	ENSMUSG00000008489	Elavl2	-1.67056	-0.555542	-0.656285	3.90707	0.20778	0.815621	0.892874	3.71921e-05
2	ENSMUSG00000068373	D430041D05Rik	-0.877236	0.467983	-0.516198	4.40813	0.510108	0.824553	0.928833	7.46254e-06
2	ENSMUSG00000034701	Neurod1	-0.552214	0.0784407	0.540233	6.37141	0.737707	0.98016	0.932699	9.55902e-07
2	ENSMUSG00000045994	B3gat1	0.0472611	0.40602	0.770455	5.1741	0.979004	0.890573	0.880591	1.69128e-05
2	ENSMUSG00000000031	H19	0.0966698	0.28395	0.44241	7.148	0.96181	0.938738	0.956292	1.48432e-06
2	ENSMUSG00000048747	E130114P18Rik	0.0582364	0.0743952	0.17102	4.0958	0.961699	0.973711	0.970942	6.47927e-06
2	ENSMUSG00000022902	Stfa2	-0.338004	-0.321845	-0.225221	5.62424	0.775362	0.881542	0.96467	1.46359e-07
2	ENSMUSG00000042453	Reln	-0.755177	-0.566819	-0.166325	4.71335	0.489096	0.765223	0.971054	4.1559e-07
2	ENSMUSG00000040653	Ppp1r14c	-2.26201	-1.66536	-1.46346	4.19888	0.036659	0.2713	0.551007	1.04149e-06
2	ENSMUSG00000097767	Miat	-0.716524	-0.984524	-1.46729	4.10111	0.525953	0.594272	0.602423	3.3828e-06
2	ENSMUSG00000035551	Igfbpl1	-0.589933	-1.20586	0.193662	4.68929	0.662373	0.584455	0.970942	3.89049e-06
2	ENSMUSG00000031285	Dcx	0.252	-0.384098	0.782794	6.26686	0.880109	0.906451	0.871982	1.53744e-06
2	ENSMUSG00000053024	Cntn2	-1.00371	-2.33379	-1.89754	4.17692	0.338771	0.178456	0.446351	1.24037e-06
2	ENSMUSG00000047261	Gap43	-1.98291	-1.92329	-1.04848	3.65407	0.0434214	0.138746	0.602848	5.75189e-07
2	ENSMUSG00000024501	Dpysl3	-0.26044	-0.563428	-0.137381	3.14792	0.693676	0.580081	0.964059	2.54851e-07
2	ENSMUSG00000031342	Gpm6b	-0.583369	-0.406634	-0.0294959	2.98112	0.287198	0.653937	0.992963	1.41102e-07
2	ENSMUSG00000027500	Stmn2	-0.543312	-0.35493	-0.846355	3.09828	0.338304	0.720068	0.538397	8.06197e-08
2	ENSMUSG00000020135	Apc2	-0.887753	-0.405878	-0.627776	3.21479	0.11546	0.65514	0.656323	3.76339e-08
2	ENSMUSG00000027797	Dclk1	-0.192386	-1.74018	-1.40174	3.15477	0.81992	0.170858	0.44994	2.32561e-06
2	ENSMUSG00000041911	Dlx1	-1.54933	-1.9988	0.045882	3.30994	0.140287	0.189695	0.993129	1.43803e-05
2	ENSMUSG00000033361	Prrg3	-1.62449	-0.821291	-0.460462	3.58848	0.155622	0.662924	0.92762	2.66086e-05
2	ENSMUSG00000043301	Kcnj6	0.485506	-0.321845	-0.225221	3.6988	0.673257	0.887441	0.965064	5.79156e-05
2	ENSMUSG00000048540	Nhlh2	0.454477	0.0743952	0.56099	6.07643	0.754352	0.979351	0.92762	7.99617e-07
2	ENSMUSG00000068154	Insm1	-1.86793	-0.649675	-0.908574	5.44505	0.237302	0.80431	0.847221	1.63202e-06
2	ENSMUSG00000026805	Barhl1	-0.6001	0.518194	0.479467	4.32131	0.640422	0.796101	0.923288	8.31238e-06
2	ENSMUSG00000032303	Chrna3	0.0582364	0.0743952	0.56099	4.90628	0.968104	0.976308	0.907675	3.03941e-06
2	ENSMUSG00000044254	Pcsk9	-0.665097	0.874927	0.676302	5.4737	0.702209	0.726496	0.91626	1.67774e-05
2	ENSMUSG00000063297	Luzp2	-0.69158	-1.2678	-0.200464	3.5063	0.568525	0.516777	0.969747	4.516e-05
2	ENSMUSG00000042436	Mfap4	0.057797	-1.50179	-0.263812	4.50729	0.964754	0.420625	0.963399	2.46744e-06
2	ENSMUSG00000024043	Arhgap28	-0.718993	-2.18567	-1.27259	3.30337	0.619304	0.345441	0.759706	0.000389176
2	ENSMUSG00000032648	Pygm	-1.2233	-1.44962	-0.912898	2.54312	0.00137776	0.00300944	0.11523	1.70854e-09
2	ENSMUSG00000066705	Fxyd6	0.503359	-0.16371	0.0273696	3.62628	0.437987	0.916864	0.995894	2.68049e-07
2	ENSMUSG00000027499	Pkia	-0.697756	-0.438002	-0.0563504	2.97863	0.362743	0.741709	0.98737	4.08814e-06
2	ENSMUSG00000020176	Grb10	-0.586719	-0.652287	-0.496304	2.2885	0.390988	0.548854	0.810049	4.02092e-05
2	ENSMUSG00000029120	Ppp2r2c	-0.985552	-0.99763	-1.46267	3.24869	0.100339	0.237003	0.253473	4.72048e-08
2	ENSMUSG00000024968	Rcor2	-1.29467	-0.688195	-2.03786	3.67237	0.151565	0.61925	0.306008	6.99938e-07
2	ENSMUSG00000074480	Mex3a	-0.692986	-0.130381	-0.338262	2.35304	0.112513	0.876092	0.783807	1.5939e-07
2	ENSMUSG00000013921	Clip3	-0.443533	-0.216416	-0.0733176	2.59677	0.29118	0.78041	0.970942	3.32598e-08
2	ENSMUSG00000028664	Ephb2	-0.22092	-1.06252	-0.148474	3.55865	0.852276	0.552813	0.975726	1.92372e-05
2	ENSMUSG00000030428	Ttyh1	-1.20169	-0.324917	-0.0644968	2.61377	0.00949149	0.608665	0.970942	1.68285e-08
2	ENSMUSG00000039057	Myo16	0.458796	-0.272301	-0.0996467	3.48081	0.551237	0.869302	0.978885	2.17564e-06
2	ENSMUSG00000052727	Map1b	-0.53716	-0.673221	-0.428859	2.34194	0.224426	0.292596	0.717488	6.64588e-07
2	ENSMUSG00000029661	Col1a2	-0.266701	-0.703949	-0.462014	2.41217	0.609939	0.351647	0.743351	1.48432e-06
2	ENSMUSG00000004328	Hif3a	-0.518457	0.452753	-0.148747	3.68514	0.564609	0.738801	0.970942	1.27625e-06
2	ENSMUSG00000056947	Mab21l1	-1.73759	-0.1159	-0.661215	3.99796	0.176372	0.963881	0.888342	2.05511e-05
2	ENSMUSG00000030000	Add2	-0.482896	-0.192902	-0.607866	3.83985	0.734649	0.945659	0.915455	7.44618e-05
2	ENSMUSG00000052852	Reep1	-0.171396	-1.03107	-0.24113	3.05057	0.827192	0.355246	0.941686	1.48432e-06
2	ENSMUSG00000040631	Dok4	-0.382558	-0.459429	0.0339428	2.32303	0.373815	0.487616	0.987059	3.18443e-07
2	ENSMUSG00000001555	Fkbp10	0.114354	0.266115	-0.335144	3.34265	0.90064	0.858118	0.929154	2.49252e-06
2	ENSMUSG00000050334	C130071C03Rik	-0.271448	0.708601	-0.342769	3.9728	0.843282	0.700555	0.952195	2.77763e-05
2	ENSMUSG00000062444	Ap3b2	0.446834	0.201941	0.852332	4.83155	0.757665	0.94692	0.830846	1.83491e-05
2	ENSMUSG00000027533	Fabp5	1.4837	0.00577551	-0.046566	4.73886	0.000702786	0.996448	0.984999	2.22049e-10
2	ENSMUSG00000041117	Ccdc8	-0.175033	-0.277978	-0.921551	2.67811	0.654779	0.658131	0.220066	5.56154e-09
2	ENSMUSG00000025478	Dpysl4	-0.26087	-1.65122	-0.781127	3.85279	0.870056	0.494847	0.883254	0.0001311
2	ENSMUSG00000063063	Ctnna2	-1.21245	-1.5833	-0.297245	3.90134	0.343186	0.42448	0.9599	2.6851e-05
2	ENSMUSG00000054641	Mmrn1	-0.723692	-0.311292	-0.0580254	5.19437	0.607277	0.915686	0.994804	6.27642e-06
2	ENSMUSG00000029816	Gpnmb	1.97131	0.19125	-0.748402	5.35546	0.00121668	0.897731	0.734492	3.18925e-09
2	ENSMUSG00000029304	Spp1	2.40106	0.501351	0.061862	6.2502	0.000857906	0.714407	0.988059	8.11527e-09
2	ENSMUSG00000035273	Hpse	1.14839	0.479657	-0.0253575	4.08997	0.0915765	0.724291	0.996273	4.19718e-07
2	ENSMUSG00000043557	Mdga1	-0.210589	0.0761157	-0.529136	2.51905	0.710918	0.94692	0.718594	9.83096e-07
2	ENSMUSG00000020053	Igf1	-0.0509078	-0.738069	-0.413323	3.98093	0.942259	0.420608	0.829735	9.0653e-09
2	ENSMUSG00000029553	Tfec	0.579399	-0.593276	0.450105	4.64341	0.564316	0.77223	0.920767	1.2065e-06
2	ENSMUSG00000029814	Igf2bp3	1.00441	-0.185809	0.49899	6.25097	0.537383	0.964542	0.949171	1.60493e-05
2	ENSMUSG00000038916	Soga3	0.551519	-0.725492	0.248095	4.87221	0.708331	0.806159	0.970942	2.90383e-05
2	ENSMUSG00000024420	Zfp521	-0.413936	-0.854799	-0.536565	2.49278	0.501759	0.351947	0.75232	3.24611e-06
2	ENSMUSG00000030519	Apba2	-1.60454	-0.871172	-0.941205	2.92244	0.0606301	0.448576	0.633461	3.64056e-06
2	ENSMUSG00000044534	Ackr2	-0.591698	-0.776708	-0.857761	4.51413	0.676636	0.747338	0.847573	1.58101e-05
2	ENSMUSG00000001506	Col1a1	-0.903905	-0.629527	-0.10068	2.64502	0.094817	0.416105	0.966928	4.19718e-07
2	ENSMUSG00000011589	Fsd1	-0.637002	-1.01708	0.363287	3.79633	0.640481	0.627245	0.948863	0.000114262
2	ENSMUSG00000039542	Ncam1	-0.394828	-0.768799	-0.217022	2.58086	0.496985	0.376736	0.933706	1.34158e-06
2	ENSMUSG00000022454	Nell2	-0.957987	-0.839918	-0.896889	3.61676	0.445908	0.690518	0.809639	5.47145e-05
2	ENSMUSG00000030500	Slc17a6	0.0582364	0.869073	0.17102	3.86283	0.963821	0.600879	0.972377	2.6851e-05
2	ENSMUSG00000067377	Tspan6	-2.0455	-2.42265	-1.80354	2.43977	0.0234392	0.0481941	0.263206	2.40951e-05
2	ENSMUSG00000030310	Slc6a1	-1.0724	-0.318557	0.0383817	3.26493	0.212655	0.838467	0.993129	2.50943e-06
2	ENSMUSG00000097156	Gm3764	-1.37325	0.727999	0.350369	4.07197	0.312648	0.702932	0.948815	3.23288e-05
2	ENSMUSG00000048040	Arxes2	-1.38394	-1.89151	-0.583722	2.53884	0.109681	0.135026	0.809385	5.85907e-05
2	ENSMUSG00000020052	Ascl1	-1.06134	-1.04518	-0.948555	3.65835	0.356467	0.569653	0.771264	6.79737e-05
2	ENSMUSG00000026390	Marco	0.454477	0.470636	0.573824	4.37454	0.699517	0.82401	0.893096	8.32282e-06
2	ENSMUSG00000095620	2010005H15Rik	0.0582364	0.0743952	0.17102	5.19531	0.963515	0.974818	0.972341	4.19718e-07
2	ENSMUSG00000033585	Ndn	-0.766194	-1.24829	-0.733077	3.38607	0.464352	0.446929	0.812733	1.82813e-05
2	ENSMUSG00000026764	Kif5c	-0.7982	-0.455341	-0.365702	2.47041	0.165049	0.618573	0.839206	2.26078e-06
2	ENSMUSG00000022456	2018-09-03	-0.90862	-0.374095	0.298544	3.34083	0.283455	0.804484	0.928833	1.96277e-06
2	ENSMUSG00000042750	Bex2	-0.661571	-0.325302	1.03969	4.37009	0.662187	0.912285	0.747176	3.88326e-05
2	ENSMUSG00000047844	Bex4	0.451786	0.0743952	0.834138	4.22821	0.735505	0.977739	0.819464	3.99227e-05
2	ENSMUSG00000035805	Mlc1	-0.702955	-0.394981	-0.703907	2.12292	0.172354	0.634103	0.561499	4.48646e-06
2	ENSMUSG00000022816	Fstl1	-0.588837	-0.81427	-0.522149	2.51221	0.366026	0.407887	0.774501	6.937e-06
2	ENSMUSG00000060572	Mfap2	-1.63643	1.04033	-0.820353	3.72205	0.128172	0.381155	0.780269	6.8256e-06
2	ENSMUSG00000053141	Ptprt	0.972352	-0.456083	1.0545	4.68366	0.403493	0.869015	0.734622	1.53227e-05
2	ENSMUSG00000058153	Sez6l	-1.33192	0.168824	-0.360019	3.30262	0.228081	0.934303	0.93521	2.48085e-05
2	ENSMUSG00000043857	Mgat5b	-1.25735	-0.730738	-0.531683	4.02637	0.397419	0.777339	0.933706	6.20692e-05
2	ENSMUSG00000026014	Raph1	0.626547	-0.258445	-0.12413	2.52747	0.0252985	0.626962	0.933706	3.18925e-09
2	ENSMUSG00000051855	Mest	-0.300976	-0.712247	-0.671861	1.97905	0.567034	0.35307	0.601137	1.2573e-05
2	ENSMUSG00000071984	Fndc1	-0.780966	0.43161	-0.989148	3.88987	0.6125	0.866285	0.843006	0.000155159
2	ENSMUSG00000030022	Adamts9	-0.305826	0.171124	0.188482	3.50898	0.775307	0.932041	0.96467	1.04176e-05
2	ENSMUSG00000052229	Gpr17	0.381012	-1.18398	-1.24076	3.18002	0.710712	0.501765	0.67734	7.25525e-05
2	ENSMUSG00000001260	Gabrg1	-2.38182	-1.96942	-1.87906	2.37766	0.0121434	0.108435	0.282453	0.000183608
2	ENSMUSG00000053897	Slc39a8	-0.24971	-0.170483	-0.0555	1.14798	0.104215	0.469301	0.941071	1.41102e-07
2	ENSMUSG00000037852	Cpe	-0.661244	-0.585673	-0.13419	1.83957	0.142292	0.374736	0.94954	6.17897e-05
2	ENSMUSG00000033763	Mtss1l	-0.864225	-0.64639	-0.410746	1.88664	0.0797409	0.355011	0.757436	1.77557e-05
2	ENSMUSG00000097451	Rian	-1.80363	-0.622253	-0.244959	3.14681	0.0978733	0.698003	0.95511	1.56601e-05
2	ENSMUSG00000020598	Nrcam	-1.31846	-1.38207	0.439801	3.40526	0.133291	0.267179	0.860758	1.62244e-06
2	ENSMUSG00000051243	Islr2	-0.91577	-1.40767	-0.445693	2.58054	0.180713	0.181153	0.829696	6.93315e-06
2	ENSMUSG00000032368	Zic1	-1.0966	-0.699304	-0.331335	2.08513	0.0211858	0.253675	0.787073	1.17923e-06
2	ENSMUSG00000048402	Gli2	-0.233539	-0.651895	-0.0286518	3.60231	0.855266	0.758645	0.996273	4.46861e-05
2	ENSMUSG00000053046	Brsk2	-0.738611	-1.53676	-0.979888	2.69582	0.314633	0.178062	0.598492	1.09957e-05
2	ENSMUSG00000031170	Slc38a5	-0.616956	-0.732447	-0.227186	2.10061	0.173067	0.262652	0.903481	3.27817e-06
2	ENSMUSG00000022883	Robo1	-2.40532	-1.57437	-0.401698	2.50678	0.0255479	0.215034	0.903209	6.22866e-05
2	ENSMUSG00000019817	Plagl1	-1.0401	-1.55268	-0.931417	2.41662	0.176518	0.171642	0.621098	3.059e-05
2	ENSMUSG00000038077	Kcna6	0.324234	0.255245	0.6712	5.08288	0.862064	0.944645	0.928078	7.37708e-05
2	ENSMUSG00000029005	Draxin	0.845482	0.494682	1.30199	6.84197	0.687582	0.908859	0.811064	3.08335e-05
2	ENSMUSG00000020312	Shc2	-0.244864	-0.664659	0.16398	3.55806	0.85603	0.769943	0.975726	9.22903e-05
2	ENSMUSG00000034730	Adgrb1	-1.30596	-0.112995	-0.491139	2.67108	0.131679	0.94668	0.860667	2.38015e-05
2	ENSMUSG00000025665	Rps6ka6	0.65897	0.813887	-0.225221	4.78361	0.614223	0.700448	0.970942	1.32456e-05
2	ENSMUSG00000042684	Npl	-0.724787	-0.770851	-0.768717	1.96774	0.00567893	0.0172173	0.0720368	1.99872e-08
2	ENSMUSG00000026712	Mrc1	-1.86372	-1.23654	-0.815625	1.87751	1.80695e-06	0.000429716	0.0425188	3.39702e-07
2	ENSMUSG00000040972	Igsf21	-2.16722	-1.66122	-0.924988	2.97419	0.0938115	0.352776	0.771971	0.000196564
2	ENSMUSG00000000184	Ccnd2	-0.559711	-0.840445	-0.39387	1.93715	0.206577	0.185188	0.749996	9.94036e-06
2	ENSMUSG00000046182	Gsg1l	0.236855	0.33432	1.11659	5.48713	0.91287	0.932495	0.823853	8.92527e-05
2	ENSMUSG00000067889	Sptbn2	-0.97132	-0.581945	-0.814343	2.33632	0.109292	0.516777	0.556416	5.33951e-06
2	ENSMUSG00000050953	Gja1	0.0940752	-0.0953294	0.257985	2.48991	0.871292	0.933993	0.893096	1.21155e-06
2	ENSMUSG00000026782	Abi2	0.0377603	0.0692108	-0.0868377	1.39463	0.896017	0.890057	0.939529	9.83096e-07
2	ENSMUSG00000031906	Smpd3	0.0307005	-0.0466301	-0.588795	2.37218	0.961699	0.969051	0.69048	2.26078e-06
2	ENSMUSG00000031111	Igsf1	-1.4621	-0.947785	-0.695248	3.40163	0.340828	0.715212	0.907793	0.00050881
2	ENSMUSG00000019894	Slc6a15	-1.68292	-2.29572	-1.96105	3.09074	0.189512	0.247423	0.50064	0.000143335
2	ENSMUSG00000031216	Stard8	-0.347381	-0.562944	-0.536868	1.21016	0.020911	0.00458701	0.0254623	9.87336e-08
2	ENSMUSG00000026587	Astn1	-0.983828	-0.491778	-1.49553	3.29465	0.418263	0.818325	0.633864	7.91584e-05
2	ENSMUSG00000025867	Cplx2	-0.590684	-0.584335	-0.00819123	2.02056	0.254893	0.456073	0.997077	1.13574e-05
2	ENSMUSG00000017978	Cadps2	-0.995406	0.00346848	-0.221425	3.46337	0.375461	0.999147	0.96467	2.66397e-05
2	ENSMUSG00000068740	Celsr2	-0.133671	-0.130089	-0.488209	2.27977	0.838071	0.916561	0.77532	1.05326e-05
2	ENSMUSG00000024538	Ppic	-0.0031928	-0.6702	-0.579405	3.01881	0.996695	0.617536	0.813582	5.88184e-06
2	ENSMUSG00000034675	Dbn1	0.102169	-1.02908	-1.17453	3.25139	0.898689	0.366108	0.508594	7.99617e-07
2	ENSMUSG00000037846	Rtkn2	1.43821	-0.787018	-0.114687	4.16185	0.140292	0.735532	0.984082	2.16084e-05
2	ENSMUSG00000048355	Arxes1	0.454477	0.0743952	0.17102	3.99824	0.701616	0.975994	0.974202	2.79476e-05
2	ENSMUSG00000034685	Fam171a2	-0.837867	-1.57431	0.163096	2.57168	0.258992	0.159967	0.95932	1.20116e-05
2	ENSMUSG00000028488	Sh3gl2	-1.31254	-0.910844	-0.435186	3.43452	0.318816	0.677452	0.939529	0.000163
2	ENSMUSG00000102252	Snrpn	-0.515698	-0.710765	-0.479049	1.8621	0.345993	0.39092	0.754861	4.64196e-05
2	ENSMUSG00000006235	Epor	-2.11882	-0.93717	-1.11573	2.22587	0.00982328	0.305958	0.41271	1.57746e-05
2	ENSMUSG00000072949	Acot1	-1.03758	-1.74366	-1.54586	2.04655	0.0290593	0.0153158	0.0883678	1.58248e-06
2	ENSMUSG00000008575	Nfib	-0.454297	-0.749865	-0.329845	2.03922	0.312844	0.254137	0.806659	4.55936e-06
2	ENSMUSG00000027435	Cd93	-0.733533	-0.590646	-0.305553	1.61818	0.0640778	0.287016	0.786535	5.43391e-05
2	ENSMUSG00000032216	Nedd4	-0.703938	-0.782001	-0.389393	1.66837	0.100158	0.188817	0.739689	0.000118104
2	ENSMUSG00000037169	Mycn	-1.24152	-0.69107	-0.337849	2.33599	0.106734	0.552813	0.91449	5.50538e-05
2	ENSMUSG00000000632	Sez6	-0.5471	0.385117	1.20578	3.64397	0.698427	0.870553	0.651365	0.000140933
2	ENSMUSG00000020431	Adcy1	-1.15524	-0.463523	-0.075501	2.63783	0.215387	0.761922	0.984374	5.89789e-05
2	ENSMUSG00000068522	Aard	-0.338004	0.258637	0.620014	3.9533	0.819824	0.927811	0.906849	0.000140848
2	ENSMUSG00000034958	Atcay	-0.866128	-0.321751	1.1032	4.53364	0.626541	0.928877	0.786307	0.000159987
2	ENSMUSG00000001504	Irx2	-0.338004	0.258637	0.177583	3.73843	0.795923	0.918236	0.974688	8.44291e-05
2	ENSMUSG00000020684	Rasl10b	-0.931987	-0.36746	-0.319762	2.21827	0.0942772	0.677323	0.858284	4.09734e-06
2	ENSMUSG00000031748	Gnao1	-0.168513	-0.417636	-0.326034	2.0614	0.754992	0.6099	0.840973	7.13054e-06
2	ENSMUSG00000020723	Cacng4	-0.879936	-1.0012	-0.741554	3.0404	0.514124	0.655778	0.869877	0.000492847
2	ENSMUSG00000034336	Ina	-0.477361	-1.40696	-0.442912	3.34726	0.730155	0.521834	0.939017	0.000215216
2	ENSMUSG00000067879	3110035E14Rik	-0.993745	-1.0817	0.655593	3.30135	0.445825	0.61108	0.86047	0.000226536
2	ENSMUSG00000071847	Apcdd1	-0.800957	-0.576935	-0.221237	1.63528	0.0229485	0.220952	0.847221	2.6851e-05
2	ENSMUSG00000020601	Trib2	-0.840215	-0.517958	-0.230796	1.51859	0.0734378	0.447039	0.899678	8.9634e-05
2	ENSMUSG00000018126	Baiap2l2	-0.366166	-1.35251	-1.37304	3.30602	0.721908	0.393309	0.601137	1.83491e-05
2	ENSMUSG00000056004	9330182L06Rik	-0.385646	-1.87988	-0.87973	2.84725	0.753861	0.282635	0.797509	0.000442136
2	ENSMUSG00000032735	Ablim3	-1.24842	0.327801	0.626714	3.15834	0.257194	0.862114	0.825342	7.01036e-05
[truncated: 2,110 more rows]

## Sheet: Supp table 1b fast return
ensembl_id	gene	Log2FC[4D vs Ctrl]	Log2FC[14D vs Ctrl]	Log2FC[1Mo vs Ctrl]	FDR[4D vs Ctrl]	FDR[14D vs Ctrl]	FDR[1Mo vs Ctrl]
ENSMUSG00000000088	Cox5a	1.146	0.0418042	0.00154459	0.000404029	0.955583	0.998587
ENSMUSG00000000093	Tbx2	-1.2618	-0.624819	-0.706728	0.00483247	0.231042	0.355938
ENSMUSG00000000142	Axin2	-1.01845	-0.663884	-0.520916	0.0109221	0.182759	0.530941
ENSMUSG00000000202	Btbd17	-1.59141	-1.34711	-1.86476	0.0129722	0.0880636	0.106932
ENSMUSG00000000244	Tspan32	1.20254	0.919571	0.581614	0.000121729	0.00881008	0.273736
ENSMUSG00000000276	Dgke	-1.17384	-0.682697	-0.673517	0.00128494	0.0915508	0.245357
ENSMUSG00000000325	Arvcf	-1.47147	-0.539377	-0.293237	1.89933e-06	0.0363199	0.505164
ENSMUSG00000000555	Itga5	1.1141	0.0940983	0.0709685	0.001226	0.897403	0.965154
ENSMUSG00000000628	Hk2	-1.12072	-0.0775506	0.0549005	4.70858e-06	0.834508	0.951594
ENSMUSG00000000753	Serpinf1	-1.00073	-0.602858	-0.533559	0.000454903	0.054576	0.238037
ENSMUSG00000000782	Tcf7	-1.07687	-0.471191	-0.226573	0.0088714	0.36392	0.851622
ENSMUSG00000000792	Slc5a5	-1.77915	-1.32084	-1.07885	0.00354666	0.052892	0.253473
ENSMUSG00000000805	Car4	-1.00171	-0.544207	-0.249627	0.00912129	0.260983	0.809639
ENSMUSG00000000811	Txnrd3	-1.32231	-0.307919	-0.0569195	0.00118178	0.522038	0.969747
ENSMUSG00000001020	S100a4	2.88561	0.909467	-0.490414	0.00911503	0.673416	0.948018
ENSMUSG00000001036	Epn2	-1.00834	-0.430674	-0.0483832	9.3531e-05	0.104248	0.963079
ENSMUSG00000001128	Cfp	2.73326	-0.538791	-1.11304	0.0012124	0.787047	0.72589
ENSMUSG00000001260	Gabrg1	-2.38182	-1.96942	-1.87906	0.0121434	0.108435	0.282453
ENSMUSG00000001348	Acp5	6.84345	0.483476	-0.0907563	6.46155e-08	0.789875	0.986025
ENSMUSG00000001403	Ube2c	5.18399	-0.940221	-0.477178	0.00233161	0.858786	0.968662
ENSMUSG00000001467	Cyp51	1.22459	0.247541	0.193999	0.035521	0.849355	0.952195
ENSMUSG00000001517	Foxm1	2.81816	-0.14907	-0.0998872	0.00333736	0.95729	0.98737
ENSMUSG00000001525	Tubb5	1.61394	0.358143	0.106636	6.98789e-05	0.474704	0.947108
ENSMUSG00000001542	Ell2	1.95652	0.512857	0.466687	0.000941574	0.604355	0.795109
ENSMUSG00000001783	Rtcb	1.66791	0.553006	0.23584	8.44625e-07	0.0544564	0.69048
ENSMUSG00000001864	Aif1l	-1.14812	-0.321062	0.117042	0.0478988	0.723221	0.962624
ENSMUSG00000001870	Ltbp1	-1.49404	-1.08082	-1.08863	0.0128879	0.133256	0.300936
ENSMUSG00000001918	Slc1a5	1.44755	0.309619	0.0608888	0.0113832	0.794391	0.984999
ENSMUSG00000002006	Pdzd4	-1.47707	-0.574981	-0.764005	0.0225266	0.486944	0.548948
ENSMUSG00000002055	Spag5	3.574	-0.971109	-1.15894	0.0124751	0.826364	0.903993
ENSMUSG00000002076	Hsf2bp	-2.95821	-1.04948	-0.468878	0.000237422	0.0878949	0.66628
ENSMUSG00000002265	Peg3	-1.36197	-1.2274	-1.6414	0.0415568	0.160263	0.211765
ENSMUSG00000002297	Dbf4	1.29774	0.341911	0.203957	0.00705048	0.715957	0.93521
ENSMUSG00000002343	Armc6	1.07184	0.406156	-0.159963	0.00321337	0.474448	0.933706
ENSMUSG00000002345	Borcs8	1.44753	0.302781	0.465295	0.00100665	0.714744	0.695675
ENSMUSG00000002475	Abhd3	-1.04823	0.125826	-0.287621	0.00235094	0.807146	0.703908
ENSMUSG00000002731	Prkra	1.02386	0.368484	0.120798	0.0108801	0.596939	0.958684
ENSMUSG00000002900	Lamb1	-1.24941	-1.47134	-0.963348	0.0302631	0.0602653	0.388696
ENSMUSG00000003032	Klf4	-1.05028	-0.116658	0.192323	0.00140044	0.85228	0.8606
ENSMUSG00000003273	Car11	-2.06534	-1.50889	-1.65256	0.0043067	0.059257	0.139716
ENSMUSG00000003476	Crhr2	-2.42707	-1.28066	-1.59305	0.0116648	0.215499	0.303698
ENSMUSG00000003484	Cyp4f18	2.95546	0.47866	-0.190463	0.00104965	0.803138	0.970942
ENSMUSG00000003779	Kif20a	3.07436	-0.559444	-0.864893	0.00468324	0.857077	0.897507
ENSMUSG00000003863	Ppfia3	-1.26156	-1.07862	-1.35843	0.0246467	0.131684	0.17162
ENSMUSG00000003948	Mmd	1.04367	-0.0157554	-0.0703429	0.000703308	0.983209	0.96467
ENSMUSG00000004187	Kifc2	-1.13665	-0.899053	-0.732273	0.00123823	0.0251391	0.172786
ENSMUSG00000004296	Il12b	4.16937	2.28649	1.70338	0.0176789	0.408714	0.759452
ENSMUSG00000004552	Ctse	2.47674	1.53845	0.776489	0.000795754	0.10342	0.712527
ENSMUSG00000004665	Cnn2	1.05144	-0.330634	-0.202511	0.000751539	0.475405	0.84262
ENSMUSG00000004709	Cd244	2.78984	1.31185	1.18645	0.00480577	0.39684	0.664633
ENSMUSG00000004891	Nes	1.60709	0.060245	-0.0359155	0.00175452	0.958491	0.988901
ENSMUSG00000004892	Bcan	-1.67968	-0.586992	-0.224803	0.012377	0.449726	0.92635
ENSMUSG00000004902	Slc25a18	-2.03568	-1.18269	-0.338679	0.0355918	0.2943	0.91287
ENSMUSG00000005087	Cd44	2.37764	0.626719	0.00452861	0.000659084	0.586945	0.998452
ENSMUSG00000005233	Spc25	3.52903	1.34562	1.89895	0.0146128	0.627231	0.622838
ENSMUSG00000005267	Zfp287	-1.67281	-0.337041	-0.483297	0.00417555	0.64383	0.678804
ENSMUSG00000005360	Slc1a3	-1.70377	-0.231929	0.009598	8.9463e-05	0.665379	0.996273
ENSMUSG00000005410	Mcm5	1.96595	-0.303378	-0.268524	0.0422876	0.909903	0.96467
ENSMUSG00000005413	Hmox1	-1.43692	-0.501911	-0.508348	2.89463e-06	0.076955	0.184218
ENSMUSG00000005470	Asf1b	2.68538	0.111692	-0.27707	0.0136016	0.972183	0.969747
ENSMUSG00000005483	Dnajb1	-1.30543	-0.233116	-0.476529	0.00126538	0.729274	0.5888
ENSMUSG00000005947	Itgae	-2.06123	-1.02419	-1.33068	0.00271775	0.138146	0.184218
ENSMUSG00000005968	Tuft1	-1.67158	-0.509	-0.754187	0.00224896	0.3942	0.386886
ENSMUSG00000006235	Epor	-2.11882	-0.93717	-1.11573	0.00982328	0.305958	0.41271
ENSMUSG00000006273	Atp6v1b2	1.0352	0.274986	0.167341	1.27733e-06	0.15913	0.655313
ENSMUSG00000006281	Tep1	1.15518	0.360839	0.181758	5.59512e-07	0.0571058	0.611835
ENSMUSG00000006398	Cdc20	3.76735	-0.2609	-0.159175	0.00343313	0.947236	0.98506
ENSMUSG00000006445	Epha2	-1.05363	-0.910598	-0.259549	1.48906e-05	0.000443653	0.544634
ENSMUSG00000006517	Mvd	1.03362	0.224063	-0.0466705	0.00289209	0.727994	0.979182
ENSMUSG00000006576	Slc4a3	-1.12995	-0.879866	-0.849993	0.00627315	0.0756185	0.226879
ENSMUSG00000006585	Cdt1	1.06759	-0.29216	-0.321783	0.00335451	0.669659	0.785441
ENSMUSG00000006589	Aprt	1.18327	0.316879	0.253768	0.00278963	0.637168	0.86047
ENSMUSG00000006715	Gmnn	2.76497	1.06491	1.01714	0.00838615	0.571832	0.758261
ENSMUSG00000006720	Zfp184	-1.32431	-0.843809	-0.765047	0.0154353	0.217203	0.464267
ENSMUSG00000006731	B4galnt1	1.01029	0.721683	0.35541	0.000205102	0.0164852	0.495469
ENSMUSG00000006800	Sulf2	1.86864	0.359424	-0.145933	0.000142861	0.634227	0.949805
ENSMUSG00000007030	Vwa7	-1.58662	-0.533186	-0.602707	0.00711413	0.445584	0.592722
ENSMUSG00000007033	Hspa1l	-1.70417	-0.837169	-0.79821	0.00110357	0.114629	0.301399
ENSMUSG00000007050	Lsm2	1.11522	0.237416	-0.209054	0.042806	0.850516	0.948815
ENSMUSG00000007080	Pole	2.41278	-0.494932	-0.134007	0.0375671	0.886899	0.986573
ENSMUSG00000007097	Atp1a2	-1.13519	-0.399916	-0.385316	0.00311667	0.433883	0.664633
ENSMUSG00000007739	Cct4	1.05908	0.368413	0.206317	2.64421e-06	0.0802525	0.593379
ENSMUSG00000008393	Carhsp1	1.08396	0.183109	-0.0706156	4.41053e-05	0.637464	0.952195
ENSMUSG00000008668	Rps18	1.12865	0.595638	0.310411	1.93596e-06	0.00505784	0.318934
ENSMUSG00000009145	Dqx1	-1.21695	-0.677747	-0.765092	0.0274401	0.351947	0.494634
ENSMUSG00000009248	Ascl2	-1.87454	-1.06692	-1.0302	0.00707279	0.170247	0.367796
ENSMUSG00000009376	Met	2.66369	0.596482	0.00634749	0.000287873	0.650603	0.998369
ENSMUSG00000009585	Apobec3	1.11598	0.920146	0.232936	1.7399e-05	0.00083827	0.667902
ENSMUSG00000009687	Fxyd5	2.02854	0.305548	0.00925207	3.85755e-05	0.684456	0.996825
ENSMUSG00000009739	Pou6f1	-1.00197	0.0113948	-0.13264	0.0126075	0.990476	0.941123
ENSMUSG00000010080	Epn3	-1.67104	-1.34437	-2.16078	0.0493744	0.23028	0.240724
ENSMUSG00000010476	Ebf3	-1.24855	-0.0925651	-0.0705791	0.000805125	0.882136	0.964059
ENSMUSG00000010911	Apip	1.00565	0.161024	0.19582	0.00812332	0.848272	0.919046
ENSMUSG00000011263	Exoc3l2	-1.92991	-0.638446	-0.574644	0.000130185	0.143077	0.374357
ENSMUSG00000011267	Zfp296	-1.87762	-0.712251	-0.5195	0.0211858	0.464523	0.776923
ENSMUSG00000012017	Scarf2	-1.72979	-0.623542	-0.120795	2.89463e-06	0.0368004	0.896208
ENSMUSG00000012405	Rpl15	1.0985	0.479012	0.250635	2.64421e-06	0.0232989	0.477888
ENSMUSG00000012428	Steap4	1.7113	-0.0658089	-0.576744	0.0022393	0.964623	0.783807
ENSMUSG00000012443	Kif11	3.76331	-1.06924	-0.675166	0.0100637	0.811507	0.948815
ENSMUSG00000012483	Rpa3	1.35449	0.485751	0.517209	0.0103976	0.608594	0.748371
ENSMUSG00000012519	Mlkl	2.19246	0.701933	-0.362536	0.00112635	0.53222	0.927928
ENSMUSG00000012640	Zfp715	-1.05304	-0.311674	-0.130057	0.00178463	0.482913	0.926423
ENSMUSG00000012819	Cdh23	-2.10169	-0.510164	-0.602631	1.13674e-05	0.22519	0.310043
ENSMUSG00000013089	Etv5	-1.00143	-0.240202	-0.0615199	2.66035e-05	0.380123	0.946709
ENSMUSG00000014164	Klhl3	-1.06741	-0.465661	0.0539363	0.0216043	0.461662	0.976834
ENSMUSG00000014498	Ankrd52	1.10912	0.526931	0.14447	0.00104173	0.22519	0.92762
ENSMUSG00000014602	Kif1a	-1.14621	-0.611984	-0.898198	0.048386	0.442147	0.443433
ENSMUSG00000014633	Cmc2	1.50665	0.244858	0.124625	0.000798594	0.786509	0.961078
ENSMUSG00000014773	Dll1	-2.60486	-1.31576	-1.14731	0.00247194	0.0951221	0.304733
ENSMUSG00000014905	Dnajb9	-1.42608	-0.169764	0.225802	5.19513e-05	0.727994	0.770102
ENSMUSG00000015027	Galns	1.1139	0.422035	0.0307526	0.00377549	0.476209	0.988099
ENSMUSG00000015112	Slc25a13	1.39618	0.66409	0.66804	0.0275156	0.537585	0.723293
ENSMUSG00000015217	Hmgb3	2.32116	0.182926	-0.192732	0.0270732	0.951463	0.976834
ENSMUSG00000015335	Zdhhc12	1.0566	0.256026	0.0388134	0.0036536	0.708256	0.984325
ENSMUSG00000015340	Cybb	1.74523	0.244546	-0.268859	0.000257313	0.758361	0.87071
ENSMUSG00000015377	Dennd6b	-1.16751	-0.216444	-0.494853	0.000926324	0.641491	0.397302
ENSMUSG00000015568	Lpl	1.48161	0.309763	0.150031	0.0367812	0.844345	0.969747
ENSMUSG00000015599	Ttbk1	-1.52665	-0.441944	-0.204057	0.00169584	0.413813	0.881546
ENSMUSG00000015672	Mrpl32	1.22298	0.323439	-0.0650706	0.000225137	0.515227	0.969747
ENSMUSG00000015839	Nfe2l2	1.25863	0.347707	0.271914	2.40903e-06	0.166786	0.515055
ENSMUSG00000015880	Ncapg	4.16539	0.610343	1.42154	0.0164641	0.897759	0.823853
ENSMUSG00000016349	Eef1a2	-2.04425	-1.19104	-0.552412	0.00795517	0.16235	0.720196
ENSMUSG00000016493	Cd46	-2.10914	-1.26934	-2.46273	0.0287732	0.268183	0.167789
ENSMUSG00000016496	Cd274	1.26162	0.877971	0.762888	0.00017261	0.0187026	0.139716
ENSMUSG00000016529	Il10	-1.2825	-1.44624	-0.833967	0.0229485	0.0531738	0.450299
ENSMUSG00000016756	Cmah	-2.12813	-0.709052	-0.536219	0.00396032	0.345441	0.690085
ENSMUSG00000016758	Bik	1.8456	0.760095	1.41167	0.0441123	0.667824	0.508842
ENSMUSG00000016763	Scube1	-1.46154	-0.7062	-0.0315236	0.00161116	0.156204	0.98537
ENSMUSG00000016918	Sulf1	-1.42251	-1.60741	-1.72135	0.0272625	0.0682293	0.172786
ENSMUSG00000017667	Zfp334	-2.51315	-0.912955	-0.616398	0.00572658	0.294339	0.691368
ENSMUSG00000017677	Wsb1	-1.24225	-0.516839	0.0510027	0.000298374	0.21038	0.972623
ENSMUSG00000017716	Birc5	3.5699	-1.43726	-0.774784	0.0152986	0.760277	0.942749
ENSMUSG00000017740	Slc12a5	-2.00678	-1.81193	-1.19555	0.0123848	0.0718605	0.380619
ENSMUSG00000017861	Mybl2	2.41152	-0.58704	-0.115466	0.0380231	0.864848	0.988059
ENSMUSG00000018012	Rac3	-1.21378	-0.729886	-0.370313	0.000584407	0.0507626	0.561499
ENSMUSG00000018143	Mafk	-1.23289	-0.313112	-0.234867	0.000238972	0.484053	0.783807
ENSMUSG00000018362	Kpna2	1.42256	0.116301	0.0824783	0.0113613	0.934431	0.977392
ENSMUSG00000018405	Mrm1	-1.04086	-0.332927	-0.25523	0.00044953	0.321978	0.677993
ENSMUSG00000018733	Pex12	-1.00977	-0.540801	-0.169409	0.00335451	0.185918	0.879634
ENSMUSG00000018819	Lsp1	1.19541	0.617092	0.300104	4.38091e-05	0.0419987	0.593806
ENSMUSG00000018858	Mrpl58	1.03254	-0.0860993	-0.168051	4.39095e-05	0.856768	0.823053
ENSMUSG00000018882	Mrpl45	1.03824	0.085826	-0.199709	0.000101653	0.866525	0.795826
ENSMUSG00000018983	E2f2	1.33088	0.0843697	-0.000658932	0.0362881	0.960796	0.999519
ENSMUSG00000019320	Noxo1	-1.59647	-0.478457	-0.549778	0.0023506	0.424389	0.566718
ENSMUSG00000019478	Rab4a	-1.66035	-0.547405	-0.353552	0.00028607	0.209849	0.659217
ENSMUSG00000019528	Gyg	1.0261	0.057681	0.00486854	0.000245703	0.924263	0.997077
ENSMUSG00000019813	Cep57l1	1.07294	0.427625	0.477737	0.02362	0.615109	0.731742
ENSMUSG00000019818	Cd164	-1.23248	-0.736289	-0.406703	8.38183e-07	0.00102584	0.164946
ENSMUSG00000019843	Fyn	1.11271	0.181604	-0.0396722	0.00217098	0.795404	0.982953
ENSMUSG00000019845	Tube1	2.57811	0.890907	1.55651	0.0186342	0.684184	0.576953
ENSMUSG00000019866	Crybg1	1.17966	0.500139	0.279091	0.000784658	0.303235	0.790148
ENSMUSG00000019874	Fabp7	-3.23555	-1.02704	-0.377121	0.0036317	0.318706	0.882711
ENSMUSG00000019942	Cdk1	3.11433	0.415872	-0.288382	0.00386164	0.874006	0.968364
ENSMUSG00000019961	Tmpo	1.01076	0.205791	0.0369599	0.00578117	0.754531	0.983373
ENSMUSG00000019979	Apaf1	1.11677	0.543241	0.440636	3.13026e-06	0.0173073	0.167789
ENSMUSG00000019992	Mtfr2	2.87759	-1.0997	-0.381167	0.00587607	0.665379	0.958658
ENSMUSG00000020023	Tmcc3	-1.03601	-0.17016	-0.0586723	0.000245981	0.694074	0.964059
ENSMUSG00000020063	Sirt1	-1.21375	-0.300061	0.0964425	0.000175996	0.408316	0.933706
ENSMUSG00000020099	Unc5b	-1.13462	-0.559329	-0.197693	0.0114554	0.326923	0.903209
ENSMUSG00000020121	Srgap1	-1.53129	-0.536221	-0.372518	0.0339514	0.59685	0.864437
ENSMUSG00000020142	Slc1a4	-1.4391	-0.710995	-0.37478	0.00922663	0.269834	0.770102
ENSMUSG00000020181	Nav3	-1.34471	-0.377499	-0.128027	4.30323e-05	0.302488	0.911698
ENSMUSG00000020212	Mdm1	1.32697	0.0423484	-0.0130261	0.0165742	0.976401	0.997024
ENSMUSG00000020234	4930404N11Rik	1.04087	0.579108	0.343747	0.000196405	0.0775027	0.570737
ENSMUSG00000020264	Slc36a2	-1.62265	0.156841	-0.14519	0.0497972	0.908518	0.96467
ENSMUSG00000020267	Hint1	1.02723	0.0822999	0.152766	0.000177315	0.869314	0.860667
ENSMUSG00000020282	Rhbdf1	-1.17033	-0.822996	-0.367747	2.44672e-05	0.00305092	0.355678
ENSMUSG00000020330	Hmmr	3.78536	-1.06348	-1.02684	0.0232886	0.843333	0.933706
ENSMUSG00000020331	Hcn2	-1.11296	-0.849259	-0.354778	0.00485299	0.0738995	0.69048
ENSMUSG00000020359	Phykpl	-1.34495	-0.161141	0.0807164	2.41012e-05	0.682288	0.940464
ENSMUSG00000020372	Rack1	1.05678	0.501627	0.125485	2.01895e-06	0.0105681	0.77532
ENSMUSG00000020427	Igfbp3	-1.26099	-0.686765	-0.961398	0.0134892	0.2713	0.281886
ENSMUSG00000020437	Myo1g	1.31586	0.461847	0.059898	9.10297e-07	0.0464462	0.947108
ENSMUSG00000020493	Prr11	3.73551	-0.077869	0.698645	0.00498809	0.98587	0.92762
ENSMUSG00000020524	Gria1	-1.99838	-0.280245	-0.588017	0.0409491	0.855841	0.806658
ENSMUSG00000020604	Arsg	-1.093	-0.463833	-0.309958	0.0108837	0.427125	0.787073
ENSMUSG00000020635	Fkbp1b	1.3652	0.556828	0.309136	0.0154008	0.575982	0.91449
ENSMUSG00000020649	Rrm2	3.72747	-0.70263	-0.577485	0.0244486	0.897759	0.964059
ENSMUSG00000020654	Adcy3	1.23849	0.510424	0.0852725	0.00323633	0.414499	0.969747
ENSMUSG00000020717	Pecam1	-1.05472	-0.897351	-0.506642	0.000989441	0.0152161	0.364886
ENSMUSG00000020785	Camkk1	-1.79413	-0.82843	-0.569065	3.62864e-05	0.0265874	0.287177
ENSMUSG00000020808	Pimreg	3.88099	-1.42002	-0.732882	0.0110051	0.761633	0.947173
ENSMUSG00000020836	Coro6	-1.96051	-1.50524	-0.94227	0.00786158	0.0812266	0.448273
ENSMUSG00000020841	Cpd	1.63647	0.83814	0.486162	0.000810719	0.157112	0.674679
ENSMUSG00000020857	Nme2	1.05188	0.431764	0.057982	2.07166e-05	0.0915508	0.953513
ENSMUSG00000020865	Abcc3	-1.21507	-0.215114	-0.108239	0.00255892	0.761917	0.956446
ENSMUSG00000020889	Nr1d1	-1.39346	-0.782214	0.0699366	5.7548e-06	0.00550449	0.945477
ENSMUSG00000020897	Aurkb	3.80445	0.130113	0.147124	0.0128879	0.976898	0.988383
ENSMUSG00000020914	Top2a	4.22123	-0.304046	-0.460393	0.00336754	0.944645	0.964059
ENSMUSG00000020932	Gfap	-1.03577	-0.599675	-0.285278	0.0316175	0.351604	0.841263
ENSMUSG00000021047	Nova1	-1.04348	-0.0895626	0.0819271	0.0157055	0.911778	0.964443
ENSMUSG00000021175	Cdca7l	2.1822	1.9078	1.05458	0.0312372	0.1716	0.730152
ENSMUSG00000021218	Gdi2	1.08951	0.3439	0.207283	2.94634e-05	0.221033	0.703908
ENSMUSG00000021223	Papln	-1.73099	-0.886315	-0.306345	0.0171043	0.320603	0.893234
ENSMUSG00000021224	Numb	-1.06357	-0.351056	-0.287721	0.000661841	0.39092	0.695675
ENSMUSG00000021259	Cyp46a1	-1.71739	-0.432444	-0.263195	0.0139308	0.629905	0.908284
ENSMUSG00000021265	Slc25a29	-1.12394	-0.377875	0.00368266	0.0140297	0.5415	0.997829
ENSMUSG00000021270	Hsp90aa1	-1.65452	-0.746934	-0.733711	3.46679e-05	0.0769935	0.208281
ENSMUSG00000021314	Amph	-2.11682	-0.982111	-0.866002	0.0491811	0.550164	0.765887
ENSMUSG00000021356	Irf4	-1.57703	-0.911771	-0.469025	9.64951e-06	0.00398445	0.273659
ENSMUSG00000021362	Gcm2	3.76297	0.131612	-0.367405	0.00272652	0.97092	0.96467
ENSMUSG00000021391	Cenpp	2.26445	0.237661	-0.584237	0.0363331	0.938738	0.933706
ENSMUSG00000021411	Pxdc1	1.08742	0.463554	0.487422	0.000857142	0.27459	0.447648
ENSMUSG00000021485	Mxd3	2.23414	-0.897649	-1.61452	0.0319501	0.747429	0.715926
ENSMUSG00000021486	Prelid1	1.02845	0.0688254	-0.0545591	0.000195582	0.895075	0.964443
ENSMUSG00000021569	Trip13	2.35257	-0.0849598	0.429185	0.0439414	0.980171	0.949805
ENSMUSG00000021573	Tppp	-1.23089	0.210112	0.274651	0.0312112	0.838676	0.893234
ENSMUSG00000021591	Glrx	1.25827	0.482335	0.134659	0.00244766	0.443648	0.949805
ENSMUSG00000021643	Serf1	1.50458	-0.490913	-0.392404	0.0218428	0.754658	0.919525
ENSMUSG00000021660	Btf3	1.05622	0.313488	0.128832	5.59512e-07	0.066977	0.715926
ENSMUSG00000021670	Hmgcr	1.23427	0.241849	0.237686	0.00164118	0.736402	0.872478
ENSMUSG00000021699	Pde4d	-1.14989	-0.847668	-0.572538	0.0110971	0.12358	0.516889
ENSMUSG00000021714	Cenpk	1.86324	-1.34504	-0.154152	0.0366106	0.502536	0.977375
ENSMUSG00000021756	Il6st	-1.12574	-0.314703	0.00555919	0.000731527	0.499448	0.997077
ENSMUSG00000021886	Gpr65	1.59483	0.848635	0.256842	2.9109e-05	0.0406298	0.810049
ENSMUSG00000021932	Rnaseh2b	1.22369	0.383784	0.298453	0.0159113	0.693643	0.898525
ENSMUSG00000021957	Tkt	1.08574	0.204036	-0.0077762	0.000401117	0.661513	0.996273
ENSMUSG00000022021	Diaph3	2.79956	0.722263	0.410142	0.0224805	0.795998	0.958684
ENSMUSG00000022026	Olfm4	-1.06999	0.793724	0.70391	0.0283548	0.0975043	0.328396
ENSMUSG00000022033	Pbk	4.07487	-1.29548	-0.677866	0.0341014	0.836428	0.964059
ENSMUSG00000022034	Esco2	3.0301	-0.319101	0.279934	0.0263065	0.941104	0.974688
ENSMUSG00000022070	Bora	1.11512	-0.327993	-0.536338	0.0379395	0.796087	0.790012
ENSMUSG00000022099	Dmtn	-1.75954	-0.6155	-0.229748	6.24917e-05	0.111112	0.778549
ENSMUSG00000022211	Carmil3	-2.33943	-1.21948	-0.697778	0.000509913	0.0500343	0.456559
ENSMUSG00000022234	Cct5	1.09045	0.298349	0.00486718	1.03185e-05	0.257677	0.996273
ENSMUSG00000022246	Rai14	1.84181	0.7105	0.635993	0.0202944	0.624774	0.816163
ENSMUSG00000022265	Ank	1.61113	0.492575	0.10676	4.92894e-05	0.278969	0.948018
ENSMUSG00000022292	Rrm2b	-1.07286	-0.454672	-0.196785	0.000309306	0.150929	0.765887
ENSMUSG00000022311	Csmd3	-2.50077	-0.498134	0.00625925	0.000304682	0.457953	0.997501
ENSMUSG00000022322	Shcbp1	2.75378	-2.1205	-1.64162	0.0487961	0.610286	0.81482
ENSMUSG00000022346	Myc	-2.08705	-0.814175	-0.218007	4.37332e-07	0.0105822	0.755378
ENSMUSG00000022350	Washc5	1.00566	0.363017	0.186018	1.43627e-05	0.142237	0.714724
ENSMUSG00000022360	Atad2	1.78219	0.403697	0.0349955	0.00132898	0.689331	0.993129
ENSMUSG00000022385	Gtse1	3.44431	0.370707	0.064731	0.00504365	0.911424	0.995713
ENSMUSG00000022489	Pde1b	-1.21172	0.0640797	0.276829	0.001258	0.929374	0.759706
ENSMUSG00000022496	Tnfrsf17	-2.38714	-1.41063	-0.0847905	0.0305394	0.263901	0.98161
ENSMUSG00000022508	Bcl6	1.22541	0.0448636	0.292114	1.23118e-05	0.928909	0.571058
ENSMUSG00000022526	Zfp251	-1.19271	-0.282353	-0.00201723	9.04016e-06	0.248055	0.997829
ENSMUSG00000022528	Hes1	-2.34704	-0.596862	-0.0594168	3.59999e-07	0.0499681	0.961078
ENSMUSG00000022602	Arc	-1.56345	-0.526868	0.185492	0.0242942	0.576466	0.942159
ENSMUSG00000022636	Alcam	1.83347	0.626238	0.420623	0.0224598	0.692136	0.925231
ENSMUSG00000022665	Ccdc80	-1.05053	-0.984118	-0.655542	0.0356239	0.141032	0.543966
ENSMUSG00000022748	Cmss1	1.50186	1.15041	0.644967	0.0310912	0.254137	0.777541
ENSMUSG00000022758	P2rx6	-1.71768	-1.63895	-1.76891	0.0447123	0.151812	0.302147
ENSMUSG00000022843	Clcn2	-1.211	-0.791168	-0.568578	0.00502787	0.12481	0.48322
ENSMUSG00000022865	Cxadr	-2.10429	-0.670901	-0.416762	0.0153295	0.529845	0.86106
ENSMUSG00000022883	Robo1	-2.40532	-1.57437	-0.401698	0.0255479	0.215034	0.903209
ENSMUSG00000022895	Ets2	1.03696	0.0483035	-0.203323	0.000703308	0.940928	0.81018
ENSMUSG00000022900	Ildr1	-1.5505	-0.486328	-0.0400442	0.000696539	0.315946	0.979182
ENSMUSG00000022906	Parp9	1.08506	0.731912	0.357644	0.00217417	0.0984599	0.697225
ENSMUSG00000022965	Ifngr2	1.13025	0.549628	0.316847	2.89463e-06	0.0133632	0.361213
ENSMUSG00000022982	Sod1	1.08203	0.160504	0.102049	5.15194e-05	0.676409	0.924397
ENSMUSG00000022996	Wnt10b	-2.07202	-1.13842	-0.711173	0.00965185	0.220862	0.657
ENSMUSG00000023007	Prpf40b	-1.49332	-0.325152	-0.105113	3.72824e-05	0.363657	0.928833
ENSMUSG00000023009	Nckap5l	-1.16479	-0.350112	-0.421007	1.97624e-05	0.237078	0.303099
ENSMUSG00000023015	Racgap1	3.90926	0.780364	0.0604445	0.00266268	0.779332	0.996111
ENSMUSG00000023019	Gpd1	-2.25667	-0.770457	-0.204125	2.08242e-06	0.014884	0.75232
ENSMUSG00000023045	Soat2	-2.09872	-0.377446	-0.254869	0.00690677	0.678007	0.91287
ENSMUSG00000023067	Cdkn1a	1.48593	0.111535	0.043369	1.26681e-05	0.832185	0.972623
ENSMUSG00000023072	Cep89	1.24939	0.317399	0.214603	0.000784049	0.611076	0.888391
ENSMUSG00000023243	Kcnk5	-2.87728	-1.17028	-1.60269	0.013347	0.358917	0.390523
ENSMUSG00000023262	Acy1	-1.1361	-0.839493	-0.578612	0.0247313	0.188353	0.598956
ENSMUSG00000023266	Frs3	-1.53659	-0.454404	-0.3251	0.000196503	0.265152	0.663418
ENSMUSG00000023284	Zfp605	-1.96148	-0.352654	-0.0394903	0.0039997	0.665379	0.986496
ENSMUSG00000023328	Ache	-1.86644	-0.602172	-0.420626	4.41099e-05	0.136662	0.536521
ENSMUSG00000023393	Slc17a9	-1.48495	-0.284779	-0.22488	0.000462423	0.555775	0.809639
ENSMUSG00000023505	Cdca3	4.1356	-0.108809	-1.82041	0.00461395	0.980401	0.815814
ENSMUSG00000023830	Igf2r	1.33843	-0.722309	-0.531166	0.0438209	0.625059	0.864743
ENSMUSG00000023908	Pkmyt1	1.72035	-0.243339	-1.12708	0.0350275	0.916864	0.735131
ENSMUSG00000023940	Sgo1	3.01495	-0.284134	-1.58482	0.0265248	0.94692	0.809639
ENSMUSG00000024014	Pim1	1.51814	-0.186118	-0.203547	0.000119052	0.760277	0.861424
ENSMUSG00000024055	Cyp4f13	-1.5293	-0.270652	-0.0956239	0.000110546	0.552813	0.945477
ENSMUSG00000024056	Ndc80	3.4598	-0.0184511	-0.510491	0.0244148	0.997437	0.964443
ENSMUSG00000024084	Qpct	2.36809	0.884813	0.103021	0.000825992	0.411261	0.979182
ENSMUSG00000024085	Man2a1	1.10964	0.51808	0.166166	0.000167998	0.12814	0.858721
ENSMUSG00000024099	Ndufv2	1.03234	0.204091	0.308648	0.000584275	0.691309	0.689574
ENSMUSG00000024181	Mrpl28	1.09513	0.461472	0.0210619	0.00128494	0.335647	0.992963
ENSMUSG00000024193	Phf1	-1.08806	-0.425894	-0.36435	0.0029375	0.383009	0.675801
ENSMUSG00000024247	Pkdcc	-1.07705	-0.212717	-0.193451	0.000158479	0.5509	0.76353
ENSMUSG00000024268	Celf4	-1.92788	-1.35187	-0.25771	0.00422043	0.0589085	0.884208
ENSMUSG00000024301	Kifc5b	1.85717	-0.193856	0.0208289	0.0189915	0.933941	0.996606
ENSMUSG00000024371	C2	-1.32927	-0.885972	-1.00739	0.01627	0.201641	0.321133
ENSMUSG00000024423	Impact	-1.00343	-0.592906	-0.189299	0.0015909	0.124188	0.847621
ENSMUSG00000024456	Diaph1	1.04151	0.513088	0.404771	0.000133086	0.0954682	0.3938
ENSMUSG00000024462	Gabbr1	-1.28778	-0.43031	-0.186688	0.00799541	0.547275	0.931309
ENSMUSG00000024525	Impa2	1.24987	0.0515543	-0.329363	0.0440932	0.975883	0.928833
ENSMUSG00000024534	Sncaip	-1.0083	-0.146731	-0.0412946	0.0131776	0.842433	0.982197
ENSMUSG00000024556	Me2	1.04736	0.345624	0.333826	0.00227259	0.520815	0.725617
ENSMUSG00000024579	Pcyox1l	1.29856	0.329165	0.112588	0.000205102	0.523077	0.946709
ENSMUSG00000024590	Lmnb1	2.03332	0.635184	0.329064	0.000112222	0.32722	0.822218
ENSMUSG00000024598	Fbn2	4.31392	0.822328	-0.385361	0.00670841	0.833379	0.97106
ENSMUSG00000024617	Camk2a	-1.22107	-0.478568	-0.111641	0.000916591	0.241638	0.933706
ENSMUSG00000024660	Incenp	1.82276	0.116626	0.0233881	0.000674838	0.925436	0.995385
ENSMUSG00000024675	Ms4a4c	2.66508	2.02249	1.23305	0.00176955	0.0582493	0.54737
ENSMUSG00000024742	Fen1	1.03291	0.246046	0.216412	0.0433825	0.825411	0.934951
ENSMUSG00000024772	Ehd1	1.69613	-0.07511	-0.186019	0.00125259	0.947603	0.936933
ENSMUSG00000024795	Kif20b	2.44451	0.237832	0.347969	0.0050234	0.918837	0.945466
ENSMUSG00000024843	Chka	-1.09177	-0.655685	-0.467061	3.90215e-05	0.0149305	0.223982
ENSMUSG00000024871	Doc2g	-1.21061	-1.03918	-0.924544	0.0261401	0.141775	0.370816
ENSMUSG00000024901	Peli3	-1.35	-0.791575	-0.633657	0.0156752	0.254991	0.583944
ENSMUSG00000024907	Gal	-3.98639	-0.65832	-0.54237	0.000304682	0.442408	0.727366
ENSMUSG00000024942	Capn1	1.18103	0.387822	0.298357	7.27593e-05	0.292484	0.6632
ENSMUSG00000024989	Cep55	3.68062	-0.58086	-0.241409	0.00563718	0.882779	0.977375
ENSMUSG00000025059	Gk	1.30149	0.338679	-0.0027086	0.0080695	0.724292	0.998587
ENSMUSG00000025092	Hspa12a	-1.53263	-0.655623	-0.0471619	0.00144587	0.202483	0.977375
ENSMUSG00000025140	Pycr1	-1.41626	-0.84662	-0.31592	0.00418603	0.129468	0.779228
ENSMUSG00000025141	Myadml2	-1.63326	-1.07372	-0.997025	0.0039997	0.0933711	0.271334
ENSMUSG00000025161	Slc16a3	1.12183	0.262802	-0.120406	0.0293343	0.795729	0.96467
ENSMUSG00000025176	Hoga1	-1.92573	-0.446074	-0.197398	0.026656	0.70533	0.949805
ENSMUSG00000025193	Cutc	1.01737	0.15712	-0.150401	0.00250257	0.824553	0.933706
ENSMUSG00000025209	Twnk	-1.11249	-0.355882	-0.272133	0.000563254	0.331468	0.684222
ENSMUSG00000025287	Acot9	1.10972	0.400952	0.566703	0.000299522	0.337164	0.301399
ENSMUSG00000025289	Prdx4	1.71995	0.428058	0.362254	4.34768e-05	0.446397	0.726845
ENSMUSG00000025362	Rps26	1.09682	0.516336	0.270785	1.28489e-05	0.0363199	0.53187
ENSMUSG00000025375	Aatk	-1.3044	-0.121279	-0.209208	0.000873061	0.84951	0.847221
ENSMUSG00000025492	Ifitm3	1.26735	0.834049	0.00978133	0.000608302	0.0535555	0.996273
ENSMUSG00000025504	Eps8l2	-1.04498	-0.659125	-0.568297	0.0286605	0.301038	0.592049
ENSMUSG00000025534	Gusb	1.02299	0.325163	0.100903	0.000116103	0.298051	0.925231
ENSMUSG00000025574	Tk1	1.77235	0.581265	0.261931	0.00197876	0.526628	0.928833
ENSMUSG00000025597	Klhl4	-1.21377	-0.0578957	0.0409953	0.0379065	0.95916	0.987059
ENSMUSG00000025602	Zfp202	-1.23538	-0.218671	-0.00578615	0.00245147	0.700448	0.997077
ENSMUSG00000025747	Tyms	1.67994	-0.356157	-0.63068	0.0498211	0.878272	0.894894
ENSMUSG00000025758	Plk4	2.02869	0.229648	0.380887	0.00530105	0.90125	0.926423
ENSMUSG00000025781	Atp5c1	1.02491	0.332772	0.218345	4.57376e-06	0.133484	0.584242
ENSMUSG00000025804	Ccr1	1.79584	-0.186223	-0.17887	0.000175996	0.855841	0.941123
ENSMUSG00000025815	Dhtkd1	-2.76819	-0.811565	-0.0987634	0.00734527	0.425252	0.974202
ENSMUSG00000025880	Smad7	-1.08613	0.278457	0.0607704	0.00164949	0.609108	0.970448
ENSMUSG00000025889	Snca	-2.66828	-2.07164	-1.84225	0.0394341	0.253235	0.515055
ENSMUSG00000025993	Slc40a1	-1.20888	-0.461402	-0.268051	0.00445678	0.422422	0.83128
ENSMUSG00000026012	Cd28	-2.35603	-2.09142	-0.402455	0.0300281	0.125881	0.903606
ENSMUSG00000026039	Sgo2a	2.77429	-0.707236	-1.87975	0.0341284	0.85731	0.773745
ENSMUSG00000026087	Mrpl30	1.17274	0.141914	-0.0117458	0.000212704	0.808642	0.996111
ENSMUSG00000026107	Nabp1	-1.64538	-0.479847	0.797961	7.79177e-07	0.0397545	0.00197535
ENSMUSG00000026175	Vil1	-1.96903	-0.236852	0.564887	0.0229485	0.860703	0.724187
ENSMUSG00000026187	Xrcc5	-1.62158	-0.383472	0.0512928	0.000238834	0.388221	0.970942
ENSMUSG00000026196	Bard1	1.60013	-0.366515	-0.443383	0.0410634	0.86135	0.928833
ENSMUSG00000026202	Tuba4a	-1.72906	-0.560237	-0.309162	9.50801e-06	0.105629	0.633461
ENSMUSG00000026211	Obsl1	-1.3432	-0.90038	-1.08492	0.0374333	0.273151	0.38424
ENSMUSG00000026249	Serpine2	-1.72521	-0.321063	0.0595392	0.00163651	0.724807	0.98161
ENSMUSG00000026259	Ngef	-1.81281	-1.66836	-0.649996	0.0436997	0.151812	0.75232
ENSMUSG00000026303	Mlph	-2.70314	-0.89091	-0.221208	0.000195502	0.211447	0.928833
ENSMUSG00000026429	Ube2t	1.93848	-0.513956	-1.26715	0.0272508	0.829152	0.714724
ENSMUSG00000026437	Cdk18	1.43955	0.738935	0.516997	0.0396542	0.535019	0.846407
ENSMUSG00000026496	Parp1	1.08704	0.442827	0.275145	1.89933e-06	0.0284384	0.383246
ENSMUSG00000026510	Trp53bp2	-1.00654	-0.44363	0.11317	7.3128e-05	0.0915508	0.879554
ENSMUSG00000026547	Tagln2	1.11445	-0.0823299	-0.168058	0.00444262	0.924479	0.928833
ENSMUSG00000026548	Slamf9	1.00893	0.786525	0.627896	0.000245981	0.0108106	0.139716
ENSMUSG00000026564	Dusp27	-1.16181	-0.928407	-0.572616	0.0264378	0.173962	0.633738
ENSMUSG00000026576	Atp1b1	-1.25979	-1.40193	-1.46279	0.0457405	0.10342	0.248517
ENSMUSG00000026605	Cenpf	3.23734	-0.666962	-0.455415	0.00104173	0.795892	0.942822
ENSMUSG00000026622	Nek2	4.47607	0.380473	-0.559059	0.0208588	0.947812	0.969079
ENSMUSG00000026683	Nuf2	3.50307	-0.129126	-0.794408	0.0141694	0.976293	0.934963
ENSMUSG00000026707	Nsun6	-1.59465	-0.0823401	0.150173	0.000978763	0.909903	0.920723
ENSMUSG00000026708	Cenpl	1.8158	1.24148	0.605214	0.00175776	0.0963212	0.712527
ENSMUSG00000026728	Vim	2.15309	-0.115799	-0.18308	0.000512154	0.926862	0.946709
ENSMUSG00000026739	Bmi1	-1.13011	-0.485174	-0.168171	2.64421e-06	0.0170414	0.68261
ENSMUSG00000026809	Spaca9	2.06745	-1.35677	1.02026	0.0440932	0.571195	0.752798
ENSMUSG00000026821	Ralgds	-1.02529	-0.842994	-0.654716	0.000269065	0.00717972	0.114092
ENSMUSG00000026825	Dnm1	-1.33755	-0.82093	-0.593859	0.00757252	0.160111	0.534779
ENSMUSG00000026873	Phf19	2.77565	0.0400817	-0.00809072	0.0357865	0.993159	0.998587
ENSMUSG00000026875	Traf1	1.25894	-0.0440386	0.0697187	0.0412109	0.978592	0.984986
ENSMUSG00000026941	Mamdc4	-1.19663	-0.172502	-0.84035	0.0417637	0.866076	0.489643
ENSMUSG00000026950	Neb	-2.33501	0.339549	-1.18231	0.0225031	0.794391	0.538676
ENSMUSG00000026955	Sapcd2	2.77453	-1.97499	-1.69395	0.0245486	0.569884	0.776332
ENSMUSG00000026986	Hnmt	-1.6947	-0.528856	-0.477104	0.000280546	0.246871	0.521634
ENSMUSG00000027009	Itga4	1.84695	0.322135	0.156143	8.80871e-05	0.681769	0.945737
ENSMUSG00000027015	Cybrd1	-3.62954	-2.6807	-1.61434	0.00620178	0.0739711	0.428146
ENSMUSG00000027018	Hat1	1.13673	-0.035804	0.0329321	0.0100062	0.974818	0.9908
ENSMUSG00000027073	Prg2	-3.57358	-3.75307	-1.96765	0.0201809	0.0758333	0.401857
ENSMUSG00000027074	Slc43a3	1.84135	0.364376	-0.31756	0.0401608	0.866246	0.958684
ENSMUSG00000027108	Ola1	1.16116	0.180672	-0.0717649	0.00013933	0.723412	0.963399
ENSMUSG00000027199	Gatm	1.41976	0.620597	0.553007	5.59512e-07	0.0080056	0.0619187
ENSMUSG00000027203	Dut	1.62623	0.345316	-0.104	0.0196811	0.829627	0.979855
ENSMUSG00000027217	Tspan18	-1.02297	-0.0362606	0.0704578	0.000193139	0.94188	0.946709
ENSMUSG00000027224	Duoxa1	-2.49961	-0.593884	-1.00726	0.000401117	0.328435	0.234605
ENSMUSG00000027253	Lrp4	-1.1673	-0.286464	-0.260336	0.000707555	0.502219	0.730912
ENSMUSG00000027273	Snap25	-2.24459	-1.05295	0.269978	0.0338011	0.393542	0.933706
ENSMUSG00000027306	Nusap1	3.55016	-0.406603	-0.498838	0.0154843	0.931175	0.964443
ENSMUSG00000027322	Siglec1	1.20877	0.454248	0.0197255	0.00247343	0.434214	0.993461
ENSMUSG00000027326	Knl1	3.8204	0.0411884	-0.975007	0.00844799	0.993411	0.927141
ENSMUSG00000027327	1700037H04Rik	1.25987	0.298436	0.282462	0.00246031	0.699167	0.856144
ENSMUSG00000027330	Cdc25b	2.48629	0.295669	0.202782	0.0029375	0.887256	0.968262
ENSMUSG00000027331	Knstrn	4.24663	0.0338232	-0.35188	0.000319949	0.992786	0.964443
ENSMUSG00000027379	Bub1	4.10153	-0.267825	-1.37249	0.0196875	0.962729	0.919525
ENSMUSG00000027398	Il1b	2.81971	0.557543	0.240724	6.16286e-06	0.409979	0.903481
ENSMUSG00000027399	Il1a	1.46973	0.400721	0.438059	3.23464e-06	0.182629	0.303001
ENSMUSG00000027438	Napb	-1.2639	-0.322411	-0.35001	0.0170802	0.672229	0.789187
ENSMUSG00000027447	Cst3	-1.70726	-0.167288	0.173738	0.00272652	0.887441	0.948815
ENSMUSG00000027457	Snph	-1.28588	-1.12115	-0.698856	0.0128879	0.0855192	0.495469
ENSMUSG00000027469	Tpx2	4.10215	-0.224034	-0.516488	0.0115719	0.96575	0.96467
ENSMUSG00000027490	E2f1	2.30253	-0.138865	-0.6186	0.00885069	0.956549	0.903481
ENSMUSG00000027496	Aurka	3.39549	-0.210913	-1.24219	0.0151917	0.962252	0.893096
ENSMUSG00000027533	Fabp5	1.4837	0.00577551	-0.046566	0.000702786	0.996448	0.984999
ENSMUSG00000027597	Ahcy	1.44278	0.0621834	-0.110302	0.0234929	0.969929	0.975726
ENSMUSG00000027654	Fam83d	3.29599	-0.205339	0.42784	0.00562729	0.955349	0.952195
ENSMUSG00000027670	Ocstamp	4.43999	-0.623226	0.831814	0.00966779	0.904982	0.933706
ENSMUSG00000027676	Ccdc39	-1.80673	-0.834625	-1.05749	0.0409491	0.46064	0.562238
ENSMUSG00000027699	Ect2	2.46288	-1.38347	-0.464118	0.0182288	0.625548	0.948815
ENSMUSG00000027715	Ccna2	3.83603	-0.775389	-0.740724	0.00559493	0.85228	0.939017
ENSMUSG00000027784	Ppm1l	-1.78817	-0.994077	-0.187192	2.43638e-05	0.00927207	0.837375
ENSMUSG00000027787	Nmd3	-1.00061	-0.894579	-0.374363	4.30323e-05	0.000756495	0.287177
ENSMUSG00000027811	4930579G24Rik	3.00588	0.967585	1.50474	0.0036317	0.613445	0.549318
ENSMUSG00000027849	Syt6	2.43828	0.685649	0.0168548	0.000309306	0.525603	0.996281
ENSMUSG00000027875	Hmgcs2	-1.23619	0.0511472	-1.10719	0.00859416	0.953248	0.17162
ENSMUSG00000027883	Gpsm2	2.79609	-0.0257754	-0.0777099	0.0253793	0.995233	0.99394
ENSMUSG00000027952	Pmvk	1.07129	0.399651	0.00257665	0.00482021	0.512565	0.998416
ENSMUSG00000027954	Efna1	-1.03687	-0.810933	-0.722764	0.0355918	0.206999	0.476152
ENSMUSG00000027959	Sass6	1.77504	0.93224	0.525919	4.57072e-05	0.0585271	0.582736
ENSMUSG00000027961	Lrrc39	-1.1836	-0.840814	-0.322517	0.00419298	0.0826438	0.731742
ENSMUSG00000027994	Mcub	2.85818	0.815445	0.252141	0.000306821	0.520451	0.956446
ENSMUSG00000027995	Tlr2	1.80021	0.604836	0.422161	1.72876e-06	0.0644667	0.406281
ENSMUSG00000028016	Ints12	1.10516	0.116383	0.127152	0.000103265	0.825849	0.917649
ENSMUSG00000028017	Egf	-1.45969	-1.23988	-0.758224	0.0092667	0.0671052	0.457044
ENSMUSG00000028035	Dnajb4	-1.3594	-0.481911	-0.168525	0.000319263	0.2609	0.889697
ENSMUSG00000028037	Ifi44	1.12292	1.29968	0.545198	0.0431336	0.0707298	0.749996
ENSMUSG00000028044	Cks1b	2.36742	-0.00468437	-0.0365398	0.0452425	0.999147	0.996281
ENSMUSG00000028063	Lmna	1.71198	-0.0852814	-0.128899	9.82779e-05	0.926233	0.948815
ENSMUSG00000028066	Pmf1	1.4121	0.0123693	0.102039	0.0123803	0.993988	0.974902
ENSMUSG00000028099	Polr3c	1.1544	0.309908	0.190088	8.06713e-06	0.285372	0.748816
ENSMUSG00000028111	Ctsk	6.69163	-0.971286	-1.51847	1.77696e-05	0.796434	0.823853
ENSMUSG00000028121	Bcar3	1.21595	0.263024	-0.262667	0.0461683	0.852222	0.942749
ENSMUSG00000028133	Rwdd3	-2.15704	-0.327204	-0.948089	0.00156325	0.675683	0.345465
ENSMUSG00000028175	Depdc1a	3.5987	-1.58451	-0.0944166	0.0144329	0.668783	0.993822
ENSMUSG00000028195	Cyr61	-1.01148	-0.803327	-0.605747	0.00661755	0.0786123	0.375873
ENSMUSG00000028214	Gem	-1.129	-0.425915	-0.125293	0.00502787	0.469301	0.948018
ENSMUSG00000028238	Atp6v0d2	6.38099	0.745748	-0.239146	0.000523013	0.866054	0.983952
ENSMUSG00000028312	Smc2	2.11806	0.205889	0.32495	0.00554442	0.916436	0.936893
ENSMUSG00000028331	Trmo	-1.18696	-0.508172	-0.167525	0.00214421	0.254409	0.892619
ENSMUSG00000028333	Anp32b	1.21305	0.189325	0.111806	0.00041764	0.735532	0.93964
ENSMUSG00000028367	Txn1	1.37939	-0.0887853	-0.126094	0.00389787	0.940928	0.963332
ENSMUSG00000028378	Ptgr1	1.35237	0.649517	0.420429	0.000299627	0.165292	0.646293
ENSMUSG00000028389	Zfp37	-2.18068	-0.569854	0.163972	0.0107585	0.560761	0.952195
ENSMUSG00000028438	Kif24	1.4354	-0.604364	-0.561928	0.0365521	0.714407	0.863437
ENSMUSG00000028443	Nudt2	1.04867	-0.104757	0.416666	0.0153295	0.926456	0.750195
ENSMUSG00000028445	Enho	-1.07551	-0.579461	-0.289836	0.0260414	0.369015	0.839099
ENSMUSG00000028456	Unc13b	-1.25036	-0.349562	-0.218313	0.000458572	0.380011	0.783807
ENSMUSG00000028494	Plin2	1.1671	-0.129523	-0.321521	0.000218071	0.824553	0.684217
ENSMUSG00000028497	Hacd4	1.36529	0.63192	0.535158	0.00157329	0.280311	0.598868
ENSMUSG00000028517	Plpp3	-1.26701	-0.977921	-0.413039	0.00415257	0.0569473	0.659277
ENSMUSG00000028525	Pde4b	1.51525	0.00117082	-0.0275815	2.87273e-06	0.99891	0.982139
ENSMUSG00000028541	B4galt2	-1.20415	-0.397295	-0.167694	0.044282	0.657836	0.946709
ENSMUSG00000028545	Bend5	-1.4987	-0.54163	-0.0752092	0.0220557	0.527716	0.975726
ENSMUSG00000028551	Cdkn2c	3.01763	0.24388	0.120114	0.000766559	0.912848	0.981978
ENSMUSG00000028597	Gpx7	1.1523	-0.38662	-0.147282	0.0204082	0.728352	0.963079
ENSMUSG00000028639	Ybx1	1.15478	0.27364	0.152689	0.000503915	0.560951	0.903209
ENSMUSG00000028644	Ermap	-1.64477	-0.763073	-0.224071	0.000766559	0.131684	0.86047
ENSMUSG00000028678	Kif2c	3.08587	0.246859	-0.287848	0.00563718	0.938738	0.969747
ENSMUSG00000028698	Pik3r3	-1.09301	-0.176867	-0.17366	0.0153475	0.810778	0.926423
ENSMUSG00000028702	Rad54l	1.06855	0.31168	0.0801064	0.00902614	0.678834	0.970942
ENSMUSG00000028709	Mob3c	-1.31846	-0.461372	-0.135765	0.00857929	0.531156	0.954787
ENSMUSG00000028766	Alpl	-1.07634	-0.657965	-0.0724433	0.00820886	0.183463	0.965009
ENSMUSG00000028785	Hpca	-2.55454	-0.641292	-0.516963	0.00774383	0.521485	0.783807
ENSMUSG00000028792	Ak2	1.17169	0.415869	0.0195723	9.87436e-06	0.131684	0.985511
ENSMUSG00000028832	Stmn1	2.32584	-0.33803	-0.384655	0.000181888	0.76674	0.863362
ENSMUSG00000028840	Zfp593	-1.26361	-0.217421	-0.0199806	0.000118224	0.594656	0.98737
ENSMUSG00000028843	Sh3bgrl3	1.02779	0.337103	0.168064	2.65659e-05	0.196063	0.756972
ENSMUSG00000028861	Mrps15	1.03484	0.255512	-0.0388732	3.26232e-05	0.414743	0.970942
ENSMUSG00000028871	Rspo1	1.03568	1.10977	0.740659	0.0439188	0.103853	0.561021
ENSMUSG00000028873	Cdca8	4.46364	-0.852848	-0.727402	0.0110872	0.879778	0.958658
ENSMUSG00000028896	Rcc1	1.51422	0.688491	0.395807	0.0177743	0.517402	0.888391
ENSMUSG00000028919	Arhgef19	-1.20742	-1.33635	-1.6288	0.0417566	0.0982756	0.167789
ENSMUSG00000028926	Cdk14	1.04661	0.230319	0.449754	0.000158576	0.577216	0.364886
ENSMUSG00000028976	Slc2a5	-1.38761	-0.506176	-0.168711	0.000205102	0.260746	0.903209
ENSMUSG00000029066	Mrpl20	1.14933	0.521743	0.221704	0.00658789	0.417463	0.914543
ENSMUSG00000029095	Ablim2	-2.00444	-1.41433	-0.612674	0.0159882	0.149876	0.724779
ENSMUSG00000029096	Htra3	2.98014	1.00641	0.707826	3.40342e-05	0.2307	0.659575
ENSMUSG00000029163	Emilin1	1.46241	0.162494	-0.105618	0.00113505	0.86739	0.965154
ENSMUSG00000029177	Cenpa	2.48293	-0.138728	-0.698646	0.000531359	0.942022	0.801994
ENSMUSG00000029304	Spp1	2.40106	0.501351	0.061862	0.000857906	0.714407	0.988059
ENSMUSG00000029322	Plac8	1.81532	0.163424	-0.73693	0.0293343	0.943559	0.855988
ENSMUSG00000029343	Crybb1	-3.16287	-0.974462	-1.11926	4.38121e-05	0.211281	0.303698
ENSMUSG00000029366	Dck	1.36067	0.792841	0.478022	0.00171297	0.160111	0.676678
ENSMUSG00000029401	Rilpl2	1.56278	0.830136	0.280464	7.00063e-05	0.0521854	0.783068
ENSMUSG00000029413	Naaa	1.14923	0.518046	0.47895	0.000167855	0.141032	0.36424
ENSMUSG00000029414	Kntc1	3.4119	-1.33931	0.0751935	0.0426013	0.800289	0.996201
ENSMUSG00000029419	Gm996	-1.26274	-0.0795931	-0.109408	0.0361588	0.949464	0.968693
ENSMUSG00000029449	Rhof	1.34596	0.346217	0.109221	0.00895222	0.735083	0.970448
ENSMUSG00000029516	Cit	2.30145	-0.276054	-0.433586	0.010284	0.915517	0.939529
ENSMUSG00000029521	Chek2	1.5276	0.280622	-0.372972	0.00044953	0.727012	0.807203
ENSMUSG00000029581	Fscn1	-1.31679	-0.589592	-0.177841	9.15234e-07	0.0108707	0.714724
ENSMUSG00000029616	Erp29	1.3104	0.591085	0.272255	5.66549e-07	0.00701109	0.438435
ENSMUSG00000029641	Rasl11a	-1.59878	-1.29793	-1.31127	0.0145464	0.103983	0.253473
ENSMUSG00000029687	Ezh2	1.93579	0.604607	0.298647	0.00791896	0.660569	0.941686
ENSMUSG00000029718	Pcolce	-1.06584	-1.19794	-1.1318	0.0390701	0.0885467	0.260915
ENSMUSG00000029720	Gm20605	-1.45572	-0.117057	-0.0648911	0.000197821	0.857657	0.967401
ENSMUSG00000029765	Plxna4	-1.14364	-0.147263	0.0589807	0.00355275	0.838826	0.973018
ENSMUSG00000029816	Gpnmb	1.97131	0.19125	-0.748402	0.00121668	0.897731	0.734492
ENSMUSG00000029864	Gstk1	-1.39007	-0.921566	-0.214156	0.00076131	0.0331691	0.821275
ENSMUSG00000029910	Mad2l1	2.16104	-0.0884754	-0.110834	0.00726282	0.969929	0.982587
ENSMUSG00000029919	Hpgds	-1.07537	-0.338181	-0.136618	0.00173382	0.491611	0.928833
ENSMUSG00000029999	Tgfa	-1.26952	-0.0133931	0.153206	0.0185531	0.9922	0.952195
ENSMUSG00000030020	Prickle2	-2.39838	-0.554613	-0.99233	0.0144835	0.634227	0.562238
ENSMUSG00000030037	Mrpl53	1.00429	0.0631973	0.0609765	0.00483692	0.943585	0.975103
ENSMUSG00000030054	Gp9	-1.81647	-0.157176	0.157933	0.000651214	0.830447	0.927141
ENSMUSG00000030087	Klf15	-1.37962	-1.21674	-1.92457	0.0341393	0.153646	0.143156
ENSMUSG00000030091	Nup210	2.57264	0.928108	0.547078	0.000226056	0.315495	0.783807
ENSMUSG00000030117	Gdf3	2.40399	1.23677	2.12449	0.026392	0.504755	0.320634
ENSMUSG00000030124	Lag3	-2.99792	0.887477	0.421232	0.00221137	0.555731	0.926423
ENSMUSG00000030162	Olr1	2.92557	0.930215	0.878778	0.0335255	0.755294	0.893234
ENSMUSG00000030225	Dera	1.33346	0.5304	0.351182	0.00128494	0.379667	0.77532
ENSMUSG00000030249	Abcc9	-1.26158	-0.09241	0.217867	0.0158978	0.922833	0.896208
ENSMUSG00000030269	Mtmr14	1.00616	0.497479	0.363842	7.2104e-05	0.0788535	0.420962
ENSMUSG00000030352	Tspan9	-1.24869	-0.662434	-0.242063	8.70866e-06	0.00893157	0.592138
ENSMUSG00000030393	Zik1	-1.71025	0.038039	-0.106428	0.0333968	0.977066	0.971409
ENSMUSG00000030409	Dmpk	-1.25434	-0.970631	-0.789445	0.0330998	0.196063	0.51993
ENSMUSG00000030410	Dmwd	-1.44273	-0.595474	-0.738468	0.00320918	0.281981	0.364886
ENSMUSG00000030423	Pop4	1.04406	0.57989	0.274522	0.0131461	0.359564	0.871982
ENSMUSG00000030428	Ttyh1	-1.20169	-0.324917	-0.0644968	0.00949149	0.608665	0.970942
ENSMUSG00000030486	Zfp108	-2.3369	-0.479954	-0.67789	0.016021	0.693643	0.734622
ENSMUSG00000030536	Iqgap1	1.08276	-0.431437	-0.325459	0.0189028	0.580257	0.837124
ENSMUSG00000030545	Pex11a	-1.39338	-0.541714	-0.444577	0.0011066	0.241854	0.56651
ENSMUSG00000030598	Fbxo17	-1.45642	-0.593992	-0.0143136	0.00506803	0.328435	0.996111
ENSMUSG00000030600	Lrfn1	-1.04822	-0.381323	-0.160496	0.00132234	0.323882	0.869877
ENSMUSG00000030674	Qprt	-1.85169	-0.559842	-0.246761	7.11763e-05	0.170247	0.768458
ENSMUSG00000030677	Kif22	2.75316	-0.727378	-0.890987	0.00630419	0.792234	0.867992
ENSMUSG00000030701	Plekhb1	-1.20989	-0.883139	-0.897906	0.0275072	0.208909	0.388696
ENSMUSG00000030711	Sult1a1	-1.85844	-0.193266	-0.0136136	0.000246432	0.764213	0.996111
ENSMUSG00000030731	Syt3	-1.9629	-0.738523	-0.484421	0.0016042	0.234222	0.666348
ENSMUSG00000030751	Psma1	1.05451	0.0123914	0.00841175	0.000759203	0.986905	0.996273
ENSMUSG00000030757	Zkscan2	-1.8187	-0.145006	-0.139054	0.0173525	0.907544	0.963079
ENSMUSG00000030796	Tead2	-1.24891	-0.656288	-0.206741	0.0385778	0.417674	0.933706
ENSMUSG00000030823	9130019O22Rik	-1.42377	-0.231254	0.201971	0.00306426	0.723412	0.878692
ENSMUSG00000030830	Itgal	3.14068	1.05356	-0.0409216	0.002786	0.54528	0.996201
ENSMUSG00000030847	Bag3	-1.38762	-0.623446	-0.861674	1.34822e-05	0.044478	0.0250265
ENSMUSG00000030867	Plk1	3.7182	-1.54311	-0.781212	0.0132837	0.748199	0.946631
ENSMUSG00000030978	Rrm1	1.50538	-0.0632591	-0.0873202	0.0374957	0.974626	0.983373
ENSMUSG00000030994	D7Ertd443e	-2.00025	-1.21622	-0.42918	0.0115738	0.172722	0.805457
ENSMUSG00000031004	Mki67	4.22967	-0.225947	-0.470288	0.000472537	0.945659	0.948815
ENSMUSG00000031012	Cask	-1.04695	0.000760156	0.229091	0.0011066	0.999174	0.754084
ENSMUSG00000031146	Plp2	2.83444	0.249175	-0.561676	0.00196263	0.916463	0.921382
ENSMUSG00000031169	Porcn	-1.11955	-0.195843	-0.163666	0.00469009	0.739657	0.907753
ENSMUSG00000031198	Fundc2	1.15975	0.167316	0.253469	0.000285132	0.772573	0.777466
ENSMUSG00000031210	Gpr165	-3.03374	-1.40032	-0.588286	0.0249035	0.303235	0.830846
ENSMUSG00000031217	Efnb1	-1.08403	-0.551487	-0.420076	0.0016958	0.179242	0.54592
ENSMUSG00000031245	Hmgn5	1.07159	-0.620119	-0.253224	0.0269418	0.518314	0.928833
ENSMUSG00000031262	Cenpi	2.95396	-1.76202	-0.990344	0.0131506	0.578397	0.883254
ENSMUSG00000031311	Nono	1.01737	0.269667	0.137326	1.01407e-06	0.147293	0.714724
ENSMUSG00000031375	Bgn	-1.06892	-0.524551	-0.388616	0.024365	0.407187	0.73972
ENSMUSG00000031379	Pir	-1.3373	-0.761838	-0.358723	0.0415669	0.370114	0.855693
ENSMUSG00000031383	Dusp9	2.64395	1.02382	0.511967	0.0239355	0.655011	0.93964
ENSMUSG00000031385	Plxnb3	-1.45119	-0.177423	-0.246142	0.0481155	0.893915	0.933706
ENSMUSG00000031398	Plxna3	-1.05631	-0.172156	-0.151971	0.0033322	0.74924	0.903481
ENSMUSG00000031428	Zcchc18	-1.53712	-0.549536	-0.895917	0.0169074	0.504943	0.457677
ENSMUSG00000031480	Thsd1	-1.00224	-0.304268	-0.263162	0.0057055	0.532263	0.769571
ENSMUSG00000031530	Dusp4	-1.81725	-0.530552	-0.188496	7.90876e-07	0.0549145	0.75232
ENSMUSG00000031574	Star	-1.33685	-0.857162	-0.326558	0.00703153	0.141032	0.779723
ENSMUSG00000031616	Ednra	-2.26322	-1.15261	-0.753762	0.0155426	0.255645	0.671156
ENSMUSG00000031618	Nr3c2	-1.74012	-0.165145	0.218996	0.000121052	0.756518	0.786694
ENSMUSG00000031661	Nkd1	-1.00513	-0.760124	-0.193088	0.0177256	0.158481	0.903481
ENSMUSG00000031740	Mmp2	1.27077	0.311285	-0.146342	9.89753e-07	0.203006	0.789693
ENSMUSG00000031785	Adgrg1	-2.11465	0.0158822	0.0623933	0.00175607	0.992786	0.984986
ENSMUSG00000031799	Tpm4	1.36457	0.217878	0.100278	0.000156497	0.699532	0.949213
ENSMUSG00000031827	Cotl1	1.22461	0.351975	0.177198	2.01895e-06	0.13313	0.703908
ENSMUSG00000031837	Necab2	-2.43588	-1.0051	0.249279	0.0411042	0.534148	0.956292
ENSMUSG00000031838	Ifi30	1.56318	0.60818	0.343168	4.00196e-06	0.0539577	0.538894
ENSMUSG00000031840	Rab3a	-1.17364	-0.350371	-0.269115	0.00286147	0.474131	0.770441
ENSMUSG00000031883	Car7	-1.38463	-0.578721	-0.790349	0.0100621	0.381285	0.41271
ENSMUSG00000031907	Zfp90	-1.31554	-0.104517	-0.0251091	0.0100579	0.917814	0.993129
ENSMUSG00000031958	Ldhd	-1.11455	-0.0643339	-0.0710087	0.000584407	0.905111	0.95605
ENSMUSG00000031971	Ccsap	1.25043	0.661728	-0.620777	0.0450143	0.534148	0.793899
ENSMUSG00000032010	Usp2	-1.12709	-0.180665	-0.105406	0.000443208	0.718254	0.93521
ENSMUSG00000032121	Tmem218	-1.15319	-0.352759	-0.158042	0.00245996	0.452587	0.903606
ENSMUSG00000032186	Tmod2	-1.44812	-0.938814	-0.653951	0.0279161	0.248377	0.648816
ENSMUSG00000032192	Gnb5	-1.19272	-0.548845	-0.322659	0.00714643	0.308336	0.759452
ENSMUSG00000032193	Ldlr	1.08063	-0.315844	-0.282134	0.0284221	0.755104	0.903993
ENSMUSG00000032218	Ccnb2	4.94676	0.103256	-0.592457	0.00492912	0.985686	0.96467
ENSMUSG00000032245	Cln6	1.16754	0.171148	0.0479179	6.91317e-05	0.716365	0.970942
ENSMUSG00000032254	Kif23	2.6072	-1.37978	-1.42916	0.00661755	0.584842	0.7419
ENSMUSG00000032308	Ulk3	-1.24276	-0.32442	-0.476119	0.000298374	0.407729	0.382265
ENSMUSG00000032322	Pstpip1	2.22301	0.81872	0.107398	6.37777e-05	0.239909	0.969079
ENSMUSG00000032334	Loxl1	-1.29451	-1.43059	-1.05524	0.0409491	0.100731	0.3938
ENSMUSG00000032368	Zic1	-1.0966	-0.699304	-0.331335	0.0211858	0.253675	0.787073
ENSMUSG00000032377	Plscr4	-1.21254	-0.363652	0.153851	0.0283548	0.658657	0.942888
ENSMUSG00000032392	Parp16	-1.26266	-0.394673	-0.368538	0.00670841	0.515227	0.730912
ENSMUSG00000032487	Ptgs2	1.37299	0.808618	0.541023	0.00425725	0.200457	0.652498
ENSMUSG00000032491	Nradd	-1.40329	-0.159321	-0.359874	0.00464723	0.833356	0.734622
ENSMUSG00000032492	Pth1r	-1.09343	-0.234436	-0.639728	0.0478396	0.801043	0.615057
ENSMUSG00000032514	Ttc21a	-1.17119	-0.668405	-0.608468	0.0423169	0.39241	0.648816
ENSMUSG00000032518	Rpsa	1.43264	0.541484	0.175502	5.59512e-07	0.0185232	0.714724
ENSMUSG00000032526	Ss18l2	-1.16185	-0.582172	-0.632954	0.00142719	0.153855	0.287177
ENSMUSG00000032528	Vipr1	-1.38515	-0.225189	0.0135707	0.000424764	0.655011	0.993822
ENSMUSG00000032531	Amotl2	-1.14221	-0.282881	-0.338003	0.000721622	0.492201	0.606387
ENSMUSG00000032549	Rab6b	-1.32864	-0.21714	0.0576274	0.0191031	0.841253	0.982724
ENSMUSG00000032554	Trf	-1.06402	0.233445	0.268765	0.0331833	0.817804	0.901413
ENSMUSG00000032584	Mst1r	3.797	0.698763	-0.578578	0.00456039	0.824553	0.946709
ENSMUSG00000032589	Bsn	-1.47325	-0.797131	-0.40733	4.00196e-06	0.00408592	0.291388
ENSMUSG00000032640	Chsy1	-1.11439	-0.798449	-0.406784	6.34873e-05	0.00693328	0.364886
ENSMUSG00000032649	Colgalt2	-1.20636	-0.583469	-0.248687	0.036155	0.445368	0.903481
ENSMUSG00000032666	1700025G04Rik	1.34766	0.174678	-0.298574	0.000319293	0.811507	0.812364
ENSMUSG00000032725	Folr2	-1.28813	-0.638783	-0.571703	0.000985583	0.129421	0.361644
ENSMUSG00000032740	Ccdc88a	1.13234	0.387186	0.33688	2.5655e-05	0.203006	0.495469
ENSMUSG00000032744	Heyl	-1.09177	-0.513978	-0.378432	0.0426619	0.485394	0.786535
ENSMUSG00000032783	Troap	2.76307	-1.40245	-1.7422	0.0174033	0.658688	0.757436
ENSMUSG00000032841	Prr5l	1.28485	0.64615	0.388325	1.35971e-05	0.0363199	0.459385
ENSMUSG00000032872	Cyb5r4	1.04299	0.0964272	0.0205613	9.23946e-05	0.843333	0.987059
ENSMUSG00000032892	Rangrf	1.55383	0.267959	0.821164	0.0151608	0.858786	0.627096
ENSMUSG00000032968	Inha	-2.64637	-2.27382	-0.351151	0.02754	0.136846	0.933706
ENSMUSG00000033006	Sox10	-2.28101	-0.242983	0.727284	0.0409351	0.890177	0.698395
ENSMUSG00000033031	C330027C09Rik	3.06765	-0.993712	-0.103913	0.00823818	0.758239	0.9908
ENSMUSG00000033066	Gas7	1.37023	-0.297569	-0.69762	0.0114165	0.807146	0.695675
ENSMUSG00000033174	Mgll	-1.83843	-0.725445	-0.548411	6.43333e-06	0.0367536	0.277429
ENSMUSG00000033227	Wnt6	2.863	0.599025	1.08226	0.00198875	0.757891	0.683531
ENSMUSG00000033255	Gm5134	-1.85177	-0.415287	-0.247108	0.0114995	0.663413	0.925231
ENSMUSG00000033318	Gstt2	-1.01985	-0.49459	-0.205525	0.00265465	0.215499	0.810887
ENSMUSG00000033355	Rtp4	1.69043	1.3803	0.178386	0.0033387	0.0551775	0.958658
ENSMUSG00000033439	Trmt13	-1.09961	-0.113413	-0.526538	0.00433342	0.86038	0.456704
ENSMUSG00000033450	Tagap	-1.22317	0.023804	0.0934121	0.00128235	0.976164	0.959243
ENSMUSG00000033577	Myo6	-1.10061	-0.524037	-0.217749	0.000304682	0.104766	0.74519
ENSMUSG00000033589	Reep4	1.27074	0.389308	0.185417	0.000124485	0.372089	0.871157
ENSMUSG00000033596	Rfwd3	1.04961	0.522541	0.413672	7.11763e-05	0.0769173	0.364886
ENSMUSG00000033597	Caskin1	-1.2383	-0.587378	-0.680457	0.0100398	0.320603	0.44264
ENSMUSG00000033644	Piwil2	1.70626	-0.0431914	-0.335954	0.0341496	0.986367	0.948355
ENSMUSG00000033717	Adra2a	-2.79953	-1.32534	-0.766771	0.00362214	0.124101	0.58596
ENSMUSG00000033752	Mnd1	3.35011	0.869797	-0.225221	0.0121727	0.76955	0.977375
ENSMUSG00000033781	Asb13	-1.02351	0.316696	0.061083	0.000546555	0.335441	0.9609
ENSMUSG00000033852	Gm28042	-3.40769	-0.261893	-0.446511	0.0142232	0.863339	0.880436
ENSMUSG00000033857	Engase	-1.02402	-0.725951	-0.402347	0.00898015	0.146101	0.675803
ENSMUSG00000033883	D3Ertd254e	-1.08	-0.711927	-0.821831	0.0053684	0.124793	0.207653
ENSMUSG00000033952	Aspm	3.95277	-1.69956	-1.01591	0.00665007	0.699692	0.924499
ENSMUSG00000034107	Ano7	-1.46219	-0.782098	0.134264	0.0161603	0.288826	0.952195
ENSMUSG00000034117	Ptgdr2	-1.10227	-0.152217	-0.557571	0.0106769	0.833553	0.51993
ENSMUSG00000034227	Foxj1	-1.29818	-0.731115	-0.844917	0.0232525	0.315495	0.440647
ENSMUSG00000034265	Zdhhc14	-1.03176	-0.225284	-0.19956	0.0250401	0.779332	0.920188
ENSMUSG00000034271	Jdp2	1.07657	-0.472669	-0.584657	0.0124773	0.529935	0.632074
ENSMUSG00000034311	Kif4	3.88371	-0.733422	-0.828067	0.0129722	0.881103	0.942749
ENSMUSG00000034317	Trim59	3.3022	1.29505	1.40555	0.0011804	0.414743	0.578142
ENSMUSG00000034329	Brip1	2.41832	-0.423812	-1.71485	0.0164871	0.881766	0.694127
ENSMUSG00000034349	Smc4	2.29605	0.676157	-0.159426	0.000515836	0.504943	0.96467
ENSMUSG00000034427	Myo15b	2.05833	1.07519	0.0937544	0.025749	0.489735	0.98737
ENSMUSG00000034452	Slc24a1	1.81903	0.532534	0.799693	0.02681	0.762314	0.758472
ENSMUSG00000034593	Myo5a	1.69516	0.864843	0.559528	6.73421e-06	0.0175254	0.317809
ENSMUSG00000034708	Grn	1.00893	0.577556	0.213432	0.000731527	0.100002	0.783807
ENSMUSG00000034833	Tespa1	2.81465	1.65942	-0.12896	0.011283	0.328435	0.985511
ENSMUSG00000034854	Mfsd12	1.11449	0.530166	0.205778	1.69283e-05	0.0402297	0.703908
ENSMUSG00000034855	Cxcl10	2.1282	0.594507	0.166472	0.000487584	0.47894	0.952195
ENSMUSG00000034880	Mrpl34	1.05053	0.284377	-0.191744	0.000575157	0.54711	0.872888
ENSMUSG00000034881	Tbxa2r	-1.29984	-0.494955	-0.238865	0.0176235	0.500157	0.903209
ENSMUSG00000035105	Egln3	1.05227	0.232834	0.38905	0.0218725	0.817296	0.795257
ENSMUSG00000035187	Nkx6-1	-1.32151	-0.657316	-0.310358	0.0213308	0.363657	0.847221
ENSMUSG00000035202	Lars2	1.82756	1.39429	1.09753	0.00714463	0.103569	0.401857
ENSMUSG00000035246	Pcyt1b	-1.99763	-1.84682	-0.755157	0.0464723	0.160111	0.749996
ENSMUSG00000035283	Adrb1	-1.34698	1.04729	0.158143	0.0142478	0.0622355	0.943516
ENSMUSG00000035298	Klhl35	-1.10899	0.00927769	-0.559326	0.0380816	0.993678	0.664633
ENSMUSG00000035311	Gnptab	1.57979	0.895171	0.564744	1.89933e-06	0.00366524	0.18167
ENSMUSG00000035314	Gdpd5	1.08324	0.43892	0.21192	0.000621304	0.308154	0.839206
ENSMUSG00000035390	Brsk1	-1.88241	-0.769527	-0.716077	0.00503107	0.280725	0.531151
ENSMUSG00000035439	Haus8	1.36784	0.279952	-0.030031	0.000126823	0.617066	0.986774
ENSMUSG00000035621	Midn	-1.10779	-0.395367	0.00597852	2.14307e-05	0.148475	0.996273
ENSMUSG00000035678	Tnfsf9	1.62906	0.664156	0.620315	0.00231043	0.39684	0.648816
ENSMUSG00000035683	Melk	4.03643	-0.888476	-0.29178	0.0134958	0.862271	0.978885
ENSMUSG00000035692	Isg15	1.20739	1.0507	0.357135	0.00742514	0.0691589	0.810049
ENSMUSG00000035745	Grin3b	-1.34974	-1.22991	-1.29797	0.0198868	0.094822	0.220066
ENSMUSG00000035759	Bbs10	1.79753	1.86154	0.386076	0.0346851	0.0954682	0.933706
ENSMUSG00000035824	Tk2	-1.45052	-0.47792	-0.158604	4.34768e-05	0.182347	0.87071
ENSMUSG00000035900	Gramd4	-1.32256	-0.56594	-0.261559	0.000105956	0.0915508	0.690671
ENSMUSG00000036067	Slc2a6	3.26483	1.26345	0.326776	0.00182819	0.427125	0.958684
ENSMUSG00000036086	Zranb3	1.17619	0.362572	0.2964	0.032894	0.747429	0.919497
ENSMUSG00000036223	Ska1	3.73596	0.25845	-1.01342	0.00990056	0.951427	0.91287
ENSMUSG00000036353	P2ry12	-1.27528	-0.292574	-0.0521819	0.00956877	0.74343	0.982953
ENSMUSG00000036362	P2ry13	-1.61025	-0.434761	-0.0690449	8.31642e-06	0.254194	0.96115
ENSMUSG00000036381	P2ry14	1.98055	1.34171	0.397046	0.00791291	0.199993	0.921382
ENSMUSG00000036390	Gadd45a	-1.12668	-0.895028	0.0292894	0.0133746	0.115921	0.988016
ENSMUSG00000036427	Gpi1	1.1161	0.411813	0.0959277	2.08242e-06	0.0491727	0.873811
ENSMUSG00000036432	Siah2	-1.59516	-0.57984	-0.508133	8.95518e-06	0.0971141	0.321357
ENSMUSG00000036560	Lgi4	-1.68406	-0.825882	-0.449552	0.000991156	0.110924	0.622804
ENSMUSG00000036585	Fgf1	-1.14859	-0.256805	-0.0433301	0.0220682	0.738019	0.983372
ENSMUSG00000036611	Eepd1	-1.09384	-0.712012	-0.426931	0.000322203	0.0281993	0.387682
ENSMUSG00000036752	Tubb4b	1.0724	-0.301418	0.0507982	0.0386249	0.7819	0.985511
ENSMUSG00000036768	Kif15	4.51774	1.67586	1.63916	0.0101479	0.604625	0.773745
ENSMUSG00000036777	Anln	2.89958	-0.212309	-1.15285	0.0154106	0.955182	0.873704
ENSMUSG00000036781	Rps27l	1.06858	-0.0557434	-0.181524	0.000939048	0.94146	0.893129
ENSMUSG00000036875	Dna2	2.92668	1.15019	0.275904	1.26699e-05	0.132744	0.928833
ENSMUSG00000036894	Rap2b	1.28586	0.575831	0.0788766	0.000102919	0.141775	0.961084
ENSMUSG00000036904	Fzd8	-1.56095	-0.0730185	-0.256434	8.95518e-06	0.866054	0.633461
ENSMUSG00000036913	Trim67	-1.57516	-1.17672	-1.00115	0.0375671	0.223143	0.493798
ENSMUSG00000036928	Stag3	1.11386	0.211988	0.232039	0.0404554	0.866076	0.936908
ENSMUSG00000036957	Lrfn3	-1.04312	-0.238911	-0.635492	0.00972845	0.693643	0.396799
ENSMUSG00000036983	Tfb1m	1.16786	0.440148	1.09739	0.0298836	0.664441	0.293041
ENSMUSG00000037020	Wdr62	1.23035	-0.0537939	0.18414	0.00705048	0.963881	0.938922
ENSMUSG00000037035	Inhbb	-2.46858	-1.017	-0.832721	0.0172484	0.391133	0.695675
ENSMUSG00000037086	Prr32	-2.05415	-1.45439	-2.14405	0.0273685	0.207083	0.244704
ENSMUSG00000037148	Arhgap10	1.3161	0.0872267	-0.215577	0.0151509	0.951724	0.946709
ENSMUSG00000037206	Islr	-1.10634	-0.593896	-0.50626	0.0355692	0.397371	0.683574
ENSMUSG00000037254	Itih2	-1.22109	-0.433472	-1.56165	0.0366778	0.617172	0.17162
ENSMUSG00000037313	Tacc3	2.38437	-0.157004	-0.180233	0.0131526	0.955671	0.975726
ENSMUSG00000037321	Tap1	1.17548	0.862975	0.226253	0.000328741	0.0192588	0.792641
ENSMUSG00000037474	Dtl	2.56659	-0.84629	-0.748722	0.0302918	0.803925	0.928078
ENSMUSG00000037544	Dlgap5	4.08406	-1.49988	-1.19316	0.0106655	0.762314	0.924134
ENSMUSG00000037594	BC022687	-1.27355	-0.280197	-0.161416	0.0100161	0.69401	0.933706
ENSMUSG00000037628	Cdkn3	3.55245	0.694615	0.192023	0.0146132	0.849305	0.983553
ENSMUSG00000037664	Cdkn1c	-1.13817	-0.857681	-0.429148	0.000424539	0.0148876	0.422523
ENSMUSG00000037709	Fam13a	-1.00792	-0.534654	-0.346285	0.00767015	0.251668	0.69048
ENSMUSG00000037725	Ckap2	4.16292	-0.288363	0.310811	0.0145101	0.958413	0.976834
ENSMUSG00000037762	Slc16a9	-1.09606	-0.605824	-0.577337	0.00896484	0.246135	0.479681
ENSMUSG00000037771	Slc32a1	-2.19798	-2.23933	-2.49084	0.0144329	0.0518181	0.130412
ENSMUSG00000037801	Iqch	-2.49195	-1.82717	-1.87834	0.0066772	0.0726863	0.172318
ENSMUSG00000037833	Sh2d4b	1.90875	0.173183	-0.561584	0.0456664	0.948505	0.92762
ENSMUSG00000037855	Zfp365	-1.86364	-0.729736	-0.780503	0.049469	0.569403	0.714724
ENSMUSG00000037868	Egr2	-1.74936	-0.0340168	0.0234539	8.98555e-06	0.95729	0.986573
ENSMUSG00000037894	H2afz	1.28734	-0.0345806	0.105922	0.000746868	0.965384	0.949805
ENSMUSG00000037905	Bri3bp	1.20827	0.471552	0.22555	0.000368636	0.28567	0.83128
ENSMUSG00000037940	Inpp4b	-1.35212	-0.161792	0.0802268	6.0942e-05	0.720068	0.947496
ENSMUSG00000037972	Snn	-1.74374	-0.033843	0.0676178	0.00485402	0.9787	0.980894
ENSMUSG00000037994	Slc9b2	3.82029	0.167532	-0.347563	0.00478864	0.966776	0.970448
ENSMUSG00000038026	Kcnj9	-1.99648	0.211032	0.33611	0.0178865	0.857157	0.871982
ENSMUSG00000038059	Smim3	1.38294	0.520342	0.274139	2.79344e-05	0.137798	0.695675
ENSMUSG00000038132	Rbm24	-1.04942	-0.876602	-1.01017	0.049469	0.224776	0.338714
ENSMUSG00000038155	Gstp2	1.29836	0.256494	-0.023241	0.0422818	0.866054	0.996273
ENSMUSG00000038175	Mylip	-1.16519	-0.490917	0.140867	0.0030864	0.361059	0.936106
ENSMUSG00000038180	Spag4	-1.61709	-1.09456	-0.864034	0.0197551	0.185682	0.496228
ENSMUSG00000038201	Kcna7	-1.60983	-1.12824	-0.898545	0.00326992	0.0605692	0.301108
ENSMUSG00000038204	Asb10	-1.20325	-0.435707	-0.255367	0.00883287	0.463781	0.844855
ENSMUSG00000038224	Serpinf2	-1.84099	-0.915682	-0.706164	0.000185499	0.0426299	0.271334
ENSMUSG00000038248	Sobp	-1.08512	-0.4607	-0.624847	0.0354189	0.522038	0.576596
ENSMUSG00000038252	Ncapd2	2.46572	-0.0359917	-0.0425775	0.00554643	0.989159	0.995713
ENSMUSG00000038267	Slc22a23	-1.11664	-1.22102	-0.613115	0.042092	0.105469	0.633461
ENSMUSG00000038352	Arl5c	1.45957	0.730234	0.514006	0.000816937	0.177435	0.598492
ENSMUSG00000038379	Ttk	3.46799	-0.170772	-0.151946	0.0126075	0.969327	0.987386
ENSMUSG00000038393	Txnip	-1.89435	-0.933599	-0.633893	0.000970838	0.194606	0.629827
ENSMUSG00000038415	Foxq1	-1.0107	-0.861327	-0.336943	0.00786445	0.0671052	0.714724
ENSMUSG00000038418	Egr1	-2.19519	0.11044	0.0541524	0.000851395	0.940109	0.986496
ENSMUSG00000038462	Uqcrfs1	1.16929	0.290694	0.105581	5.59512e-07	0.16329	0.845804
ENSMUSG00000038496	Slc19a3	-1.26402	-0.881909	-0.0995123	0.00407735	0.0851001	0.955483
ENSMUSG00000038517	Tbkbp1	-1.59924	-0.432581	-0.318864	1.01407e-06	0.12825	0.495149
ENSMUSG00000038550	Ciart	-3.06651	-1.05019	-0.508141	0.000127982	0.138855	0.716945
ENSMUSG00000038665	Dgki	3.10007	-0.33901	-0.495648	0.00790008	0.921315	0.947108
ENSMUSG00000038738	Shank1	-1.31228	-0.676739	-0.44327	0.0151627	0.318943	0.717998
ENSMUSG00000038775	Vill	1.91172	-0.13114	-0.654801	0.00104173	0.932421	0.756734
ENSMUSG00000038777	Sema6c	-1.81202	-0.841334	-0.934598	0.000154324	0.0639953	0.139028
ENSMUSG00000038793	Lefty1	-1.5832	-0.190311	-0.130117	0.000313572	0.74356	0.932569
ENSMUSG00000038797	Zscan2	-1.18317	-0.400487	-0.272151	0.00674667	0.478162	0.805509
ENSMUSG00000038943	Prc1	2.96724	-0.763055	-0.164985	0.0127388	0.827493	0.983373
ENSMUSG00000039004	Bmp6	-1.23134	-1.07327	-1.31634	0.0268558	0.135287	0.202104
ENSMUSG00000039137	Whrn	-2.17585	-0.80766	-0.769127	0.000326549	0.280725	0.521388
ENSMUSG00000039163	Cmc1	1.46517	0.360302	0.205031	0.000487584	0.609774	0.920723
ENSMUSG00000039187	Fanci	2.05611	0.66975	0.195303	0.00393857	0.600704	0.964443
ENSMUSG00000039209	Rpl39l	1.73362	1.12698	0.434806	0.022669	0.333178	0.91287
ENSMUSG00000039220	Ppp1r10	-1.64828	-0.970756	-0.171849	5.93545e-09	7.99267e-06	0.611768
ENSMUSG00000039231	Suv39h1	1.01742	0.145918	0.0262858	0.0189291	0.884095	0.993129
ENSMUSG00000039278	Pcsk1n	-1.51698	-0.703838	-0.0835103	0.0307377	0.435721	0.975726
ENSMUSG00000039328	Rnf122	-1.77096	-0.593906	-0.298787	0.0002975	0.206999	0.749996
ENSMUSG00000039396	Neil3	4.03683	-0.0640118	-1.04432	0.0100444	0.99052	0.926423
ENSMUSG00000039452	Snx22	1.04356	0.415246	0.099711	0.000474949	0.289498	0.943516
ENSMUSG00000039470	Zdhhc2	3.76383	1.24169	1.17735	0.00556094	0.631054	0.805457
ENSMUSG00000039474	Wfs1	-1.04318	0.298313	-0.113938	0.0225905	0.629284	0.956292
ENSMUSG00000039481	Nrtn	-2.3607	-1.6082	-2.98219	0.0225168	0.193045	0.147406
ENSMUSG00000039521	Foxp3	1.10761	0.627602	0.45043	0.0101971	0.326923	0.714724
ENSMUSG00000039546	Ajap1	-2.42465	-0.773645	-0.659348	0.0053192	0.413799	0.695675
ENSMUSG00000039697	Ncoa7	1.03628	0.699984	0.331659	0.0115719	0.22485	0.805457
ENSMUSG00000039745	Htatip2	1.13977	0.51963	0.553006	0.000440237	0.220952	0.368673
ENSMUSG00000039810	Zc3h10	-1.50115	-0.551978	-0.538745	1.29417e-05	0.100731	0.260915
ENSMUSG00000039814	Xkr5	3.54402	0.375409	0.174059	0.0180494	0.929845	0.985952
ENSMUSG00000039842	Mcph1	1.01883	0.597546	-0.17962	0.00558666	0.245496	0.928833
ENSMUSG00000039942	Ptger4	2.19769	0.606233	0.371957	1.57527e-05	0.30251	0.758529
ENSMUSG00000039976	Tbc1d16	1.0845	0.425506	0.357546	2.43638e-05	0.109354	0.370816
ENSMUSG00000039989	Cbx4	-1.03469	0.0548801	0.348761	0.00843078	0.949263	0.734622
ENSMUSG00000039994	Timeless	1.74887	-0.078373	-0.208731	0.0196726	0.970567	0.96467
ENSMUSG00000040084	Bub1b	3.36581	0.0376492	-0.354732	0.00566213	0.992786	0.96473
ENSMUSG00000040128	Pnrc1	-1.05665	-0.1611	-0.122522	0.00129293	0.78387	0.933706
ENSMUSG00000040204	Pclaf	3.83603	-1.23986	-0.489522	0.0259909	0.831245	0.969747
ENSMUSG00000040212	Emp3	2.04898	0.269041	0.143872	5.15194e-05	0.755294	0.951472
ENSMUSG00000040297	Suco	-1.03246	-0.885234	-0.354384	0.000230026	0.00484447	0.479229
ENSMUSG00000040339	Fam102b	-1.01187	-0.430851	-0.111957	5.7548e-06	0.0422163	0.839057
ENSMUSG00000040415	Dtx3	-1.00568	-0.605771	-0.655539	0.00305832	0.147791	0.270932
ENSMUSG00000040424	Hipk4	-3.29701	-0.39794	0.746992	0.00109801	0.68161	0.450732
ENSMUSG00000040528	Milr1	1.20661	0.387169	0.00977759	0.000382754	0.421026	0.996273
ENSMUSG00000040653	Ppp1r14c	-2.26201	-1.66536	-1.46346	0.036659	0.2713	0.551007
ENSMUSG00000040694	Apobec2	-1.80182	-1.801	-1.96242	0.0219714	0.0775622	0.167789
ENSMUSG00000040711	Sh3pxd2b	1.87642	0.739814	0.0161543	0.0019077	0.412475	0.996281
ENSMUSG00000040767	Snrnp25	1.17313	0.384081	0.262986	0.00398107	0.580257	0.871157
ENSMUSG00000040824	Snrpd2	1.03959	0.00921928	-0.0832224	4.65733e-05	0.986853	0.938922
ENSMUSG00000040841	Six5	-1.43873	-0.905008	-0.839815	0.00335918	0.0984182	0.289143
ENSMUSG00000040907	Atp1a3	1.93176	0.945809	0.51779	0.000397613	0.148136	0.695675
ENSMUSG00000040952	Rps19	1.06219	0.46124	0.149552	4.70858e-06	0.0331875	0.750867
ENSMUSG00000040957	Cables1	-1.57681	-0.519743	-0.519704	1.28441e-05	0.158102	0.329237
ENSMUSG00000040963	Asgr2	-2.83494	-1.5058	-1.3783	0.00993388	0.170858	0.386439
ENSMUSG00000040978	Gm11992	-2.37619	-1.52916	-0.777516	0.0362881	0.262652	0.757162
ENSMUSG00000040987	Mill2	-1.21115	-0.97175	0.276653	0.048288	0.23917	0.884613
ENSMUSG00000041064	Pif1	2.59552	-2.01233	-0.302743	0.0151608	0.494197	0.96473
ENSMUSG00000041096	Tspyl2	-1.32188	-0.523766	-0.245625	4.93614e-05	0.0971641	0.695675
ENSMUSG00000041238	Rbbp8	1.25239	0.11186	0.164711	0.00276365	0.911023	0.939529
ENSMUSG00000041362	Shtn1	1.56033	0.10984	0.180391	0.00533392	0.94108	0.957293
ENSMUSG00000041431	Ccnb1	4.6303	-0.980257	-0.515348	0.0142478	0.873539	0.969747
ENSMUSG00000041498	Kif14	3.58366	-1.64578	0.521846	0.017618	0.721242	0.958658
ENSMUSG00000041736	Tspo	1.34593	0.236052	0.195642	1.82586e-05	0.556709	0.793899
ENSMUSG00000041774	Ydjc	1.68743	0.517069	0.236698	0.00076678	0.522004	0.928833
ENSMUSG00000041797	Abca9	-1.18857	-0.017096	0.166574	0.0400986	0.991108	0.956446
ENSMUSG00000041801	Phlda3	1.1239	-0.441903	-0.763752	0.0146132	0.649922	0.605695
ENSMUSG00000041827	Oasl1	1.57822	1.16353	0.186114	0.0115396	0.17511	0.960912
ENSMUSG00000041959	S100a10	1.45773	0.308273	0.0490685	0.0106433	0.801754	0.988301
ENSMUSG00000042010	Acacb	-1.02788	-0.333474	-0.773199	0.0269559	0.63261	0.396799
ENSMUSG00000042029	Ncapg2	1.60993	-0.159613	-0.168105	0.00874051	0.924141	0.96467
ENSMUSG00000042082	Arsb	1.38461	0.87397	0.567477	3.04293e-06	0.00193864	0.116409
ENSMUSG00000042106	Fam212a	-1.38789	-0.319183	-0.416896	6.73365e-05	0.389402	0.43552
ENSMUSG00000042213	Zfand4	1.70931	1.28425	1.00986	0.0197535	0.21951	0.5888
ENSMUSG00000042275	Pelo	-2.03227	-0.475601	-0.236178	2.08242e-06	0.168161	0.735616
ENSMUSG00000042282	Gucy2f	-2.71192	-0.62787	0.684784	0.0362881	0.729274	0.783807
ENSMUSG00000042388	Dlgap3	-1.44057	-0.296256	-0.0417981	0.0333968	0.769292	0.987442
ENSMUSG00000042489	Clspn	3.79267	-0.521967	0.139888	0.0196222	0.921315	0.991641
ENSMUSG00000042579	4632404H12Rik	-1.21168	-0.460475	-0.365554	0.00323794	0.345918	0.677943
ENSMUSG00000042826	Fgf11	-2.01627	-0.850446	-0.486053	5.07619e-05	0.0387071	0.448273
ENSMUSG00000042851	Zc3h6	-1.15209	-0.582389	-0.187761	0.0235717	0.39092	0.928833
ENSMUSG00000042961	Egflam	-1.01091	-0.472364	-0.288493	0.0404283	0.495241	0.848395
ENSMUSG00000042988	Notum	-1.62127	-0.91441	-0.341977	0.00102386	0.0738649	0.726429
ENSMUSG00000043067	Dpy19l1	1.03317	0.518978	0.281147	2.87407e-05	0.0422163	0.542403
ENSMUSG00000043091	Tuba1c	1.04809	0.145969	0.164212	5.67556e-05	0.69957	0.794955
ENSMUSG00000043372	Hexim2	-1.06736	-0.108521	0.564812	0.0481367	0.916864	0.568653
ENSMUSG00000043384	Gprasp1	-1.63669	-0.527884	-0.202181	2.07166e-05	0.136662	0.794815
ENSMUSG00000043415	Otud1	-2.00473	-0.9885	-0.858681	4.63501e-06	0.0153158	0.116931
ENSMUSG00000043419	Chd3os	-1.31336	-0.425402	-0.49332	0.00839381	0.504755	0.636766
ENSMUSG00000043460	Elfn2	-2.55962	-2.40008	-1.33142	0.0212749	0.0857744	0.478786
ENSMUSG00000043487	Acot6	-1.46235	-0.690147	-0.686976	0.0115719	0.322059	0.543966
ENSMUSG00000043510	Hscb	1.34381	0.804692	0.235681	0.00578557	0.237078	0.92762
ENSMUSG00000043664	Tmem221	-1.13837	-0.0649359	-0.159208	0.00974576	0.938738	0.928833
ENSMUSG00000043671	Dpy19l3	-2.11299	-0.699543	-0.10505	0.000321682	0.186136	0.955987
ENSMUSG00000043770	Gm12481	1.21801	0.29865	-0.00468417	0.00409059	0.68866	0.997829
ENSMUSG00000043822	Adamtsl5	-1.79202	-1.55191	-1.59936	0.00802492	0.0531463	0.147205
ENSMUSG00000043881	Kbtbd7	-1.12193	-0.725292	-0.387886	0.000305041	0.0301363	0.479229
ENSMUSG00000044068	Zrsr1	-1.07499	-0.118306	0.0322584	0.00568173	0.858207	0.983553
ENSMUSG00000044139	Prss53	-1.76479	-0.692165	0.101562	0.0112074	0.408714	0.967781
ENSMUSG00000044199	S1pr4	-2.60418	-0.722769	-0.391125	7.76453e-08	0.00976394	0.355678
ENSMUSG00000044201	Cdc25c	4.75274	-0.321845	0.524038	0.0101279	0.954776	0.96467
ENSMUSG00000044211	Gm7887	3.1771	2.38204	2.05212	0.00889777	0.149801	0.434027
ENSMUSG00000044231	Nhlrc1	-1.65255	-0.714306	-0.830356	0.0103452	0.344045	0.46524
ENSMUSG00000044285	Gm1821	-1.09778	0.0568831	-0.103265	0.000158569	0.902059	0.917649
ENSMUSG00000044303	Cdkn2a	4.10946	2.49492	2.25033	0.0271269	0.394442	0.672676
ENSMUSG00000044337	Ackr3	-1.2747	-0.904526	-0.757316	0.0142478	0.15206	0.437584
ENSMUSG00000044433	Camsap3	-1.44639	-2.03697	-1.96648	0.0439944	0.0533927	0.175537
ENSMUSG00000044533	Rps2	1.24452	0.42377	0.190749	1.80591e-05	0.153646	0.761279
ENSMUSG00000044636	Csrnp2	-1.31078	-0.438311	0.47537	0.00224896	0.389151	0.470571
ENSMUSG00000044678	Ly6k	-3.29385	-2.09356	-0.579352	0.0233519	0.2265	0.883254
ENSMUSG00000044701	Il27	-1.83405	0.0373724	-0.354096	0.00179543	0.967474	0.765887
ENSMUSG00000044703	Phf11a	1.52231	1.57232	0.415925	0.0186296	0.057641	0.886581
ENSMUSG00000044770	Scml4	2.23027	1.63903	1.73319	0.0237175	0.250022	0.401857
ENSMUSG00000044788	Fads6	-1.46948	-0.345296	-0.222928	0.00141144	0.532357	0.855988
ENSMUSG00000044813	Shb	-1.10718	-0.510751	-0.348127	2.7155e-05	0.0413505	0.364886
ENSMUSG00000044881	Coa4	1.08235	0.393204	0.305582	0.00415435	0.522038	0.79913
ENSMUSG00000044927	H1fx	3.00182	-0.752077	0.287365	0.00314176	0.779508	0.964443
ENSMUSG00000045038	Prkce	-1.26937	-0.718015	-0.509122	0.000386102	0.0556175	0.367796
ENSMUSG00000045055	Rpsa-ps2	2.48508	0.480677	-0.722547	0.0221574	0.857601	0.91449
ENSMUSG00000045075	Gm9796	-1.18388	-0.125371	0.0456479	0.0126489	0.877209	0.981151
ENSMUSG00000045103	Dmd	-1.38029	-0.754158	-0.665639	0.0023353	0.128476	0.36424
ENSMUSG00000045193	Cirbp	-1.5229	-0.403783	-0.160192	0.000423386	0.432126	0.920723
ENSMUSG00000045287	Rtn4rl1	-1.01015	-0.0709513	-0.0109099	0.0057299	0.928666	0.996273
ENSMUSG00000045328	Cenpe	5.27262	1.45652	0.704098	0.0129634	0.745262	0.959243
ENSMUSG00000045333	Zfp423	-1.13709	-1.07438	-0.847067	0.0140946	0.0671052	0.312758
ENSMUSG00000045382	Cxcr4	1.41428	-0.178149	-0.576866	0.00208675	0.863339	0.682936
ENSMUSG00000045502	Hcar2	1.7087	0.490849	0.627833	0.000295533	0.464523	0.527908
ENSMUSG00000045509	Gpr150	-1.31528	-1.29366	-0.202334	0.027633	0.0960653	0.930128
ENSMUSG00000045664	Cdc42ep2	1.40085	0.176817	-0.0119486	0.0125991	0.89905	0.997077
ENSMUSG00000045679	Pqlc3	1.61946	-0.18709	-0.0225212	0.00328825	0.89562	0.996111
ENSMUSG00000045751	Mms22l	1.62982	0.72982	0.233865	0.0212653	0.552813	0.957335
ENSMUSG00000045777	Ifitm10	-1.95692	-0.79747	-0.358264	0.000167998	0.112949	0.719885
ENSMUSG00000045790	Ccdc149	-1.37988	-1.0994	-1.18645	0.0150186	0.126867	0.253473
ENSMUSG00000045932	Ifit2	1.82578	1.85829	0.527486	0.0292047	0.0921011	0.887094
ENSMUSG00000046058	Eid2	-1.35651	-0.849986	-0.580143	0.000254473	0.0242341	0.278653
ENSMUSG00000046169	Adamts6	-1.01074	-0.903073	-0.352755	0.0185175	0.104871	0.74356
ENSMUSG00000046179	E2f8	3.73167	0.489387	-2.08907	0.00511019	0.88796	0.753345
ENSMUSG00000046186	Cd109	3.71668	-0.749144	-1.22582	0.000589964	0.791437	0.787073
ENSMUSG00000046204	Pnma2	-3.2026	-1.81343	-2.64082	0.0289632	0.297545	0.329237
ENSMUSG00000046223	Plaur	1.01709	0.008185	0.284332	0.0036035	0.992864	0.773731
ENSMUSG00000046245	Pilra	2.47694	1.08697	0.593307	8.87325e-06	0.0592149	0.595851
ENSMUSG00000046295	Ankle1	4.45919	-0.827496	-0.886838	0.019261	0.895468	0.949259
ENSMUSG00000046341	Gm11223	2.78304	1.47641	0.776853	0.0152086	0.427273	0.880591
ENSMUSG00000046351	Zfp322a	1.15161	0.959935	0.739173	0.0317942	0.200119	0.586894
ENSMUSG00000046447	Camk2n1	-1.07317	-0.351778	-0.230222	2.10492e-06	0.0817087	0.496228
ENSMUSG00000046546	Fam43a	-1.78184	-0.924279	-0.616215	2.07384e-06	0.00198098	0.0898909
ENSMUSG00000046591	Ticrr	2.71783	0.229675	-1.23709	0.0392537	0.953936	0.873445
ENSMUSG00000046603	Tcaim	-1.11073	-0.313574	0.130066	0.00305098	0.509532	0.926423
ENSMUSG00000046714	Foxc2	-1.66227	-0.977068	-0.324128	0.0222051	0.2609	0.879554
ENSMUSG00000047045	Tmem164	1.10153	0.33339	0.0628107	8.84954e-08	0.0347008	0.909531
ENSMUSG00000047085	Lrrc4b	-1.5395	-1.46838	-0.573625	0.0468244	0.148153	0.756972
ENSMUSG00000047150	1700001C19Rik	-1.58848	-1.64087	-0.729173	0.028783	0.0915508	0.650305
ENSMUSG00000047181	Samd14	-1.43555	-0.918702	-0.523024	0.0468889	0.331579	0.766321
ENSMUSG00000047261	Gap43	-1.98291	-1.92329	-1.04848	0.0434214	0.138746	0.602848
ENSMUSG00000047342	Zfp286	-1.55985	-0.204773	-0.313184	0.019237	0.848272	0.880591
ENSMUSG00000047419	Cmya5	-2.17464	-0.734105	-0.678179	0.000137511	0.127486	0.341312
ENSMUSG00000047534	Mis18bp1	3.41404	0.742549	-0.187916	0.000779323	0.713923	0.975726
ENSMUSG00000047583	Tyw3	-1.00384	-0.270078	-0.353095	0.0210594	0.682638	0.747671
ENSMUSG00000047586	Nccrp1	1.77199	0.529939	0.18041	0.00894467	0.689282	0.96467
ENSMUSG00000047675	Rps8	1.05419	0.53117	0.157175	3.74444e-06	0.0112737	0.720345
ENSMUSG00000047786	Lix1	-1.9486	-1.01689	-0.328423	0.0196875	0.310072	0.903481
ENSMUSG00000047875	Gpr157	-1.02489	-0.510255	-0.254237	0.00869155	0.34681	0.837702
ENSMUSG00000047880	Cxcr5	2.05813	-0.847969	-0.414634	0.00732498	0.623345	0.928833
ENSMUSG00000047959	Kcna3	2.51835	0.764184	-0.0101958	0.00010651	0.395373	0.99745
ENSMUSG00000048027	Rgmb	-1.52594	-0.176437	-0.11597	2.5128e-05	0.700448	0.927141
ENSMUSG00000048109	Rbm15	-1.28252	-0.555482	-0.536653	2.28462e-07	0.00364242	0.0189343
ENSMUSG00000048240	Gng7	-1.41385	-0.522884	0.111656	0.00337388	0.352039	0.948815
ENSMUSG00000048327	Ckap2l	2.07483	-1.00368	-0.444719	0.00742133	0.574246	0.927141
ENSMUSG00000048330	Ric3	-1.45605	-0.556096	-0.057458	6.21191e-05	0.0941791	0.963465
ENSMUSG00000048376	F2r	1.16178	-0.353638	-0.732455	0.00623092	0.692353	0.572517
ENSMUSG00000048385	Scrt1	-1.68737	-0.806858	-0.816476	0.04954	0.478068	0.677943
ENSMUSG00000048498	Cd300e	3.33344	0.890358	1.27936	0.03103	0.805422	0.820613
ENSMUSG00000048731	Ggnbp1	-1.68849	0.0626698	-0.0654761	0.00207073	0.943238	0.972341
ENSMUSG00000048922	Cdca2	4.02059	-0.304213	-0.301619	0.0267838	0.958973	0.981151
ENSMUSG00000048978	Nrsn1	-2.16052	-0.821687	-1.23771	0.0262271	0.485394	0.495149
ENSMUSG00000049044	Rapgef4	-1.26159	-0.623731	-0.388698	0.00371911	0.213341	0.676135
ENSMUSG00000049230	Gm9833	2.15061	1.18277	1.51606	0.0265248	0.457953	0.496228
ENSMUSG00000049321	Zfp2	-1.86534	-0.151263	-0.598823	0.00965185	0.891853	0.689262
ENSMUSG00000049327	Kmt5a	1.05913	0.303355	0.217755	0.00104965	0.534148	0.83128
ENSMUSG00000049401	Ogfr	1.00876	0.638742	0.217634	3.26232e-05	0.0105847	0.672883
ENSMUSG00000049436	Upk1b	-2.20052	-1.14576	-0.238142	0.00645989	0.209921	0.934951
ENSMUSG00000049502	Dtx3l	1.08334	0.831475	0.229219	0.00186957	0.0491934	0.843006
ENSMUSG00000049532	Sall2	-1.51433	-0.455358	-0.0888354	3.75273e-05	0.171252	0.937632
ENSMUSG00000049536	Tceal1	-1.23286	-0.31134	-0.0803286	0.0120295	0.661964	0.968662
ENSMUSG00000049577	Zfpm1	-1.06822	-0.455708	-0.334296	2.41012e-05	0.0769935	0.401857
ENSMUSG00000049588	Ccdc69	1.76367	0.859864	0.494455	0.00897734	0.418367	0.846563
ENSMUSG00000049649	Gpr3	-1.57004	-0.710958	-1.04306	0.00191956	0.187332	0.167789
ENSMUSG00000049734	Trex1	1.05335	0.401825	-0.111535	0.00883284	0.526494	0.960543
ENSMUSG00000049744	Arhgap15	1.45774	0.744838	0.597681	0.00190487	0.255645	0.60952
ENSMUSG00000049775	Tmsb4x	1.09794	0.0545599	0.10358	7.10219e-05	0.913168	0.92207
ENSMUSG00000049916	2610318N02Rik	3.56387	1.5675	0.76195	0.0141718	0.545276	0.928833
ENSMUSG00000049932	H2afx	2.12221	0.213056	0.42202	0.00107121	0.882267	0.86047
ENSMUSG00000049939	Lrrc4	-2.15368	-0.667888	-1.31917	0.00260452	0.346755	0.178625
ENSMUSG00000049960	Mrps16	1.19663	0.329306	0.0312202	0.00019445	0.476196	0.984325
ENSMUSG00000049969	Plekhf2	1.09978	0.702099	0.359207	9.87436e-06	0.00553021	0.365335
ENSMUSG00000050064	Zfp697	-2.21519	-0.885688	-0.546656	2.2922e-06	0.0079152	0.226879
ENSMUSG00000050103	Agmo	-1.29493	-0.234008	0.128771	0.0203189	0.804484	0.958684
ENSMUSG00000050232	Cxcr3	-2.03466	-0.320093	-0.2632	0.0127388	0.778809	0.928833
ENSMUSG00000050270	Tmem220	-1.17533	-0.698398	0.322752	0.0344562	0.35615	0.813582
ENSMUSG00000050295	Foxc1	-1.06817	-0.789601	-0.65526	0.00885356	0.123496	0.396264
ENSMUSG00000050370	Ch25h	2.70401	0.486884	0.489961	0.00206687	0.803138	0.91449
ENSMUSG00000050390	C77080	1.26743	-0.843266	-0.650898	0.00893041	0.366108	0.695675
ENSMUSG00000050394	Armcx6	-2.78091	-0.595085	-0.390383	0.000230026	0.306526	0.717488
ENSMUSG00000050397	Foxl2	-1.43673	-0.80275	-0.721959	0.00220715	0.122423	0.345472
ENSMUSG00000050410	Tcf19	2.21282	-0.326401	-0.247173	0.0132959	0.897759	0.96473
ENSMUSG00000050473	Slc35d3	-3.30358	-1.8177	-1.72074	0.0044927	0.0889294	0.253473
ENSMUSG00000050503	Fbxl22	-1.12828	-0.290236	-0.543145	0.0461316	0.750266	0.68993
ENSMUSG00000050549	Fam241a	1.18973	0.885403	0.499333	0.00875999	0.147428	0.695769
ENSMUSG00000050721	Plekho2	1.27408	0.208336	0.256603	2.18019e-05	0.58519	0.672417
ENSMUSG00000050786	Ccdc126	-1.27812	0.140258	0.086447	0.00533545	0.841253	0.961897
ENSMUSG00000051034	Zfp11	-1.25275	-1.05123	-0.278772	0.00727895	0.060757	0.810887
ENSMUSG00000051212	Gpr183	-1.17288	-0.208443	0.0138855	8.56065e-06	0.483684	0.988901
ENSMUSG00000051235	Gen1	1.90378	-0.0451006	-0.181404	0.0157426	0.985381	0.970448
ENSMUSG00000051378	Kif18b	3.62298	-1.24203	-1.38295	0.0145037	0.788522	0.891619
ENSMUSG00000051457	Spn	1.70108	-0.0426014	-0.275037	0.0290703	0.98587	0.958658
ENSMUSG00000051502	Ufsp1	-1.84525	-0.925683	-0.208361	0.00148757	0.110278	0.897507
ENSMUSG00000051517	Arhgef39	2.68413	1.05234	0.473834	0.00081084	0.380864	0.898154
ENSMUSG00000051550	Zfp579	-1.18092	-0.2751	-0.502892	0.00617755	0.68161	0.592049
ENSMUSG00000052423	B4galt3	-1.14125	-0.497302	-0.399361	3.9251e-06	0.0215195	0.176274
ENSMUSG00000052684	Jun	-1.62093	-0.163534	-0.20698	0.0117881	0.909596	0.948815
ENSMUSG00000052688	Rab7b	2.6074	-0.196163	0.145039	0.000349845	0.915476	0.970942
ENSMUSG00000052942	Glis3	-1.09819	-0.742701	-0.423122	0.00707567	0.135287	0.633461
ENSMUSG00000053310	Nrgn	-1.90996	-0.616961	-0.43524	0.0190786	0.538623	0.825342
ENSMUSG00000053317	Sec61b	1.07514	0.382277	0.334089	4.83984e-05	0.220952	0.515055
ENSMUSG00000053411	Cbx7	-1.01121	0.00227353	0.0590356	0.0013176	0.997641	0.96467
ENSMUSG00000053552	Ebf4	-1.19381	-1.17462	-1.3205	0.0465255	0.151812	0.254783
ENSMUSG00000053603	4930442H23Rik	-2.4757	-0.704894	0.0494882	0.00175607	0.364248	0.983373
ENSMUSG00000053613	Notumos	-1.76898	-1.07406	-0.707318	0.00693685	0.14606	0.560038
ENSMUSG00000053684	BC048403	-1.35054	-0.00110051	-0.220024	0.000245981	0.998943	0.77532
ENSMUSG00000053706	B430305J03Rik	1.13877	0.38516	-0.114448	0.00188456	0.497123	0.95511
ENSMUSG00000053931	Cnn3	-1.04068	-0.747449	-0.513839	0.0076442	0.115013	0.507697
ENSMUSG00000053985	Zfp14	-1.82716	-0.397733	-0.491273	0.0168705	0.702249	0.783807
ENSMUSG00000054381	Zfp747	-1.19852	-0.221525	-0.0458121	0.000420579	0.597978	0.970942
ENSMUSG00000054648	Zfp869	-1.0307	-0.562196	-0.344112	0.00974207	0.266251	0.724187
ENSMUSG00000054708	Ankrd24	-1.49176	-0.800639	-0.825865	0.00031175	0.0521854	0.145177
ENSMUSG00000054931	Zkscan4	-2.16787	-0.0514413	-0.0402387	0.0082404	0.967474	0.988123
ENSMUSG00000055313	Pgbd1	-2.21638	-0.312362	-1.32389	0.0210104	0.817534	0.440899
ENSMUSG00000055632	Hmcn2	2.34734	1.15471	0.0588867	0.0379326	0.571832	0.995385
ENSMUSG00000055723	Rras2	1.37849	0.831072	0.693374	0.000196405	0.0531738	0.277844
ENSMUSG00000055862	Izumo4	-1.16725	-0.0127412	-0.481952	0.0481367	0.9922	0.747176
ENSMUSG00000056014	A430033K04Rik	-1.1017	-0.496344	-0.40883	0.0281439	0.463774	0.740414
ENSMUSG00000056121	Fez2	-1.05593	-0.252726	0.0422945	8.2856e-06	0.311324	0.963513
ENSMUSG00000056145	AI504432	2.63675	0.737323	0.0289664	1.35191e-06	0.203006	0.992478
ENSMUSG00000056260	Lrif1	-1.1649	-0.599838	-0.0491367	0.0023353	0.175958	0.974688
ENSMUSG00000056394	Lig1	1.4618	-0.247353	-0.277369	0.0365286	0.889391	0.946709
ENSMUSG00000056413	Adap1	1.35133	0.731645	0.261182	6.43333e-06	0.011209	0.659217
ENSMUSG00000056418	BC043934	-1.26985	-0.200647	-0.11745	0.0419411	0.852863	0.96467
ENSMUSG00000056481	Cd248	-1.53702	-0.946496	-0.124349	0.012583	0.19501	0.959243
ENSMUSG00000056598	Drc3	-1.53249	-0.948306	-1.21778	0.0260249	0.264641	0.338714
ENSMUSG00000056708	Ier5	-1.39556	-0.135052	-0.332404	0.00192921	0.882283	0.792582
ENSMUSG00000056735	A930024E05Rik	-1.22191	-1.22151	-0.847101	0.0260217	0.0929334	0.43111
ENSMUSG00000056737	Capg	2.29224	0.488954	0.277728	0.00019445	0.581571	0.908476
ENSMUSG00000056752	Dnah9	-1.08626	-0.640293	-0.865762	0.0384702	0.366108	0.401857
ENSMUSG00000056888	Glipr1	2.43478	0.899319	0.734902	2.07384e-06	0.0845331	0.365311
ENSMUSG00000057157	Gm6054	-1.84635	-1.05184	-0.772365	0.0120263	0.227588	0.601137
ENSMUSG00000057191	AB124611	2.26472	0.589467	-0.258134	3.85745e-06	0.296059	0.883254
ENSMUSG00000057406	Nsd2	1.51945	0.556066	0.281436	0.000807842	0.380138	0.86047
ENSMUSG00000057666	Gapdh	1.09969	0.113195	0.0370667	0.00187938	0.866054	0.982139
ENSMUSG00000057706	Mex3b	-1.10644	-0.341603	-0.179468	0.00341976	0.488077	0.884613
ENSMUSG00000057789	Bak1	1.27457	0.352923	0.105731	0.00147661	0.577216	0.959243
ENSMUSG00000057841	Rpl32	1.27069	0.688153	0.265905	6.16286e-06	0.00928842	0.581429
ENSMUSG00000057897	Camk2b	-1.6725	-0.873118	-0.10951	0.00137137	0.10342	0.952195
ENSMUSG00000058022	Adtrp	-2.43518	-2.2955	-0.851026	0.0367812	0.133256	0.72589
ENSMUSG00000058070	Eml1	-1.02197	-0.514926	-0.834938	0.047522	0.476952	0.422523
ENSMUSG00000058385	Hist1h2bg	1.30491	0.249283	0.667486	0.0261745	0.856768	0.691368
ENSMUSG00000058603	Rpl28-ps1	1.03133	0.375054	0.149444	0.0401608	0.704628	0.959732
ENSMUSG00000058773	Hist1h1b	2.57704	0.0786899	-0.015197	0.0367812	0.982919	0.997829
ENSMUSG00000058799	Nap1l1	1.06666	0.422184	0.293172	1.89483e-05	0.0997651	0.495149
ENSMUSG00000058806	Col13a1	-1.74283	-1.13706	-1.02557	0.0128991	0.171252	0.405225
ENSMUSG00000058818	Pirb	1.12975	0.272059	0.289728	0.00245142	0.676638	0.797255
ENSMUSG00000058922	Gm10052	1.35517	0.382899	1.06371	0.00356897	0.652419	0.192948
ENSMUSG00000059187	Fam19a1	4.20602	2.38692	0.683968	0.0250763	0.438742	0.954324
ENSMUSG00000059213	Ddn	-1.06199	-0.307302	0.127589	0.0111571	0.607191	0.936908
ENSMUSG00000059336	Slc14a1	-1.8637	-0.451958	0.337351	0.00261179	0.517402	0.770102
ENSMUSG00000059412	Fxyd2	1.48132	1.25159	0.494474	0.0269418	0.178994	0.849579
ENSMUSG00000059852	Kcng2	-1.77213	-2.0352	-2.59717	0.031998	0.0805666	0.140038
ENSMUSG00000059970	Hspa2	-1.0627	-0.160737	0.456771	9.23912e-05	0.636597	0.17162
ENSMUSG00000059994	Fcrl1	-2.08647	-0.756887	-0.490423	0.000246432	0.146101	0.586894
ENSMUSG00000060032	H2afj	1.35951	0.231156	-0.128927	6.82478e-06	0.526628	0.896208
ENSMUSG00000060143	Gm10076	1.02434	0.525842	0.247212	2.43638e-05	0.0372276	0.614063
ENSMUSG00000060227	Casc4	-1.06632	-0.44706	0.00625996	0.00170688	0.254194	0.996281
ENSMUSG00000060639	Hist1h4i	1.29643	-0.344501	-0.0668394	0.0125438	0.773673	0.982905
ENSMUSG00000061046	Haghl	-1.15832	-0.36308	-0.691404	0.0203783	0.618573	0.495964
ENSMUSG00000061360	Phf5a	1.00792	-0.0405399	0.0289086	0.00105294	0.956255	0.985511
ENSMUSG00000061533	Cep128	1.44758	0.263698	-0.0134602	0.000543134	0.735649	0.996273
ENSMUSG00000061815	Rufy4	5.24298	-0.492578	0.201407	5.04268e-05	0.873598	0.976834
ENSMUSG00000061882	Ccdc62	-1.43419	-0.352153	-0.379606	0.00222487	0.529935	0.695159
ENSMUSG00000062070	Pgk1	1.10428	0.144711	-0.104319	0.00506803	0.854488	0.958842
ENSMUSG00000062098	Btbd3	-1.13001	-0.45723	-0.193842	0.00121653	0.248377	0.831218
ENSMUSG00000062175	Tgif2	-1.49958	-0.744042	-0.326947	0.00240532	0.23104	0.812045
ENSMUSG00000062210	Tnfaip8	1.491	0.429142	0.17406	9.0761e-06	0.239909	0.855693
ENSMUSG00000062554	Gm12751	1.40082	0.652622	-0.135254	0.00995264	0.448055	0.965154
ENSMUSG00000062661	Ncs1	-1.05904	-0.882919	-0.562907	0.012053	0.0926373	0.507697
ENSMUSG00000062683	Atp5g2	1.19069	0.545643	0.335806	1.94199e-05	0.0509881	0.468409
ENSMUSG00000062743	Zfp677	-1.62473	-0.474572	-0.420948	0.0346509	0.648927	0.839206
ENSMUSG00000062997	Rpl35	1.0204	0.559599	0.265981	1.26681e-05	0.0141379	0.491767
ENSMUSG00000063382	Bcl9l	-1.08965	-0.390335	-0.295108	5.59512e-07	0.0264439	0.249251
ENSMUSG00000063524	Eno1	1.0532	0.180243	0.0873103	0.00400655	0.784422	0.961084
ENSMUSG00000063535	Zfp773	-1.98224	0.212112	0.177852	0.0172611	0.851972	0.948815
ENSMUSG00000063568	Jazf1	2.84325	2.29842	2.24566	0.00680024	0.0960653	0.253473
ENSMUSG00000063605	Ccdc102a	1.11747	0.847646	0.64632	0.000368636	0.0195026	0.226879
ENSMUSG00000063704	Mapk15	-1.78185	-1.84335	-0.628649	0.0319107	0.0984256	0.729607
ENSMUSG00000063873	Slc24a3	-1.39343	-0.148753	-0.0493187	4.70858e-06	0.658512	0.961084
ENSMUSG00000066838	Zfp772	-1.32305	-0.435698	-0.684608	0.00979156	0.507152	0.485703
ENSMUSG00000066878	Gm10184	2.99788	0.234291	0.553983	0.0467616	0.957652	0.952195
ENSMUSG00000067430	Zfp763	-1.04053	-0.71872	-0.408228	0.0477794	0.315946	0.770441
ENSMUSG00000068101	Cenpm	3.64878	-0.0487317	-0.72621	0.00395208	0.990915	0.931882
ENSMUSG00000068220	Lgals1	2.32446	0.103752	-0.0880781	0.00339738	0.959912	0.984986
ENSMUSG00000068744	Psrc1	4.47022	0.0160814	0.0408259	0.000654343	0.997324	0.996273
ENSMUSG00000068749	Psma5	1.34471	0.300274	0.0847228	4.70858e-06	0.3797	0.942749
ENSMUSG00000068758	Il3ra	2.60837	0.69094	0.274103	2.89463e-06	0.271031	0.883254
ENSMUSG00000068859	Sp9	1.93014	1.39526	1.76014	0.0487191	0.352776	0.383246
ENSMUSG00000069117	Gm10260	1.28236	1.0113	0.592801	0.0318353	0.237485	0.749743
ENSMUSG00000069310	Hist1h3c	2.99864	-0.321845	-0.225221	0.0182065	0.927543	0.975739
ENSMUSG00000069763	Tmem100	-1.16529	0.257278	0.0465373	0.00778459	0.668412	0.978533
ENSMUSG00000069804	Gm10277	-1.97539	-1.19905	-1.71225	0.00959039	0.153646	0.155679
ENSMUSG00000069910	Spdl1	2.61275	0.807842	0.16422	0.0112887	0.699149	0.978885
ENSMUSG00000070509	Rgma	-1.81713	-0.20571	-0.405977	0.0422818	0.882544	0.878866
ENSMUSG00000070691	Runx3	1.94458	0.848738	-0.0483203	0.00641927	0.448711	0.993068
ENSMUSG00000070705	Eid2b	-1.08623	-0.460062	-0.337763	0.0095241	0.39241	0.735075
ENSMUSG00000070822	Zscan18	-1.34708	-0.411728	-0.380163	0.00954845	0.546955	0.758529
ENSMUSG00000070858	Gm1673	2.31898	0.558387	0.00527013	0.0172083	0.802188	0.998587
ENSMUSG00000071103	1700029J07Rik	-1.42878	-0.934177	-0.332999	0.0261068	0.254194	0.86696
ENSMUSG00000071547	Nt5dc2	1.12945	-0.268497	-0.27369	0.00956877	0.766305	0.887495
ENSMUSG00000072082	Ccnf	2.63533	-0.599175	-0.246541	0.0100621	0.836707	0.970942
ENSMUSG00000072214	2018-09-05	-1.59703	-1.84308	-0.38558	0.0350795	0.0787262	0.86047
ENSMUSG00000072612	Gm10382	-1.49182	0.0388003	-0.0526365	0.000220093	0.954065	0.970942
ENSMUSG00000072620	Slfn2	1.52492	0.770006	0.36387	1.23643e-05	0.0253665	0.569411
ENSMUSG00000072653	Zfp783	-1.11987	0.179368	-0.275999	0.0316148	0.830578	0.863437
ENSMUSG00000072875	Gpr27	-2.36981	-1.7729	-0.881285	0.0261192	0.161011	0.659217
ENSMUSG00000072980	Oip5	3.21184	0.722138	0.543724	0.0162835	0.818931	0.946709
ENSMUSG00000073155	1810058I24Rik	1.1477	0.133525	0.0756442	0.000362694	0.836428	0.964443
ENSMUSG00000073405	H2-T-ps	2.10235	0.339303	-0.261606	0.0227336	0.886522	0.96467
ENSMUSG00000073415	Gm10501	-2.57751	-0.628116	-1.31377	0.000584407	0.427499	0.201262
ENSMUSG00000073418	C4b	-1.53566	0.068411	-0.60039	0.00109832	0.937427	0.476152
ENSMUSG00000073490	Ifi207	1.19907	-0.0509683	-0.0727594	0.000441001	0.947812	0.965009
ENSMUSG00000073590	3222401L13Rik	-1.93992	-0.010045	0.013307	0.00104173	0.992072	0.996111
ENSMUSG00000073599	Ecscr	-1.95511	-0.541024	-0.102932	6.69578e-05	0.245584	0.948815
ENSMUSG00000073650	Catip	-1.5206	-0.326801	0.177351	0.0384702	0.771964	0.948815
ENSMUSG00000074093	Svip	-1.15114	0.193529	0.353609	0.00973635	0.767435	0.701612
ENSMUSG00000074141	Il4i1	-1.25526	0.052807	-0.0929834	0.000691898	0.932355	0.945737
ENSMUSG00000074170	Plekhf1	1.41035	0.337392	-0.479137	0.0380231	0.829764	0.891619
ENSMUSG00000074203	G430095P16Rik	1.10341	-0.0758977	0.474951	0.0415795	0.959658	0.784206
ENSMUSG00000074264	Amy1	-1.72148	-0.536888	-1.2572	0.0308797	0.630917	0.414456
ENSMUSG00000074361	C5ar2	-1.07835	-0.0845685	-0.0541617	0.000452956	0.868742	0.96467
ENSMUSG00000074398	Gm15441	-1.72836	-0.910131	-0.496214	0.00102386	0.129468	0.664842
ENSMUSG00000074476	Spc24	3.78143	-1.16288	-1.45416	0.0303555	0.835723	0.906027
ENSMUSG00000074607	Tox2	-1.4009	-1.34009	-0.576277	0.0143954	0.0640711	0.638308
ENSMUSG00000074622	Mafb	-1.15049	0.241993	0.11159	0.0151917	0.794607	0.964443
ENSMUSG00000074657	Kif5a	-1.71948	-0.66813	-0.41382	0.00307867	0.318148	0.747176
ENSMUSG00000074733	Zfp950	-1.17638	-0.470877	-0.633869	0.00156325	0.267923	0.299127
ENSMUSG00000074802	Gas2l3	1.15705	-0.969419	-0.194063	0.00846719	0.218698	0.934951
ENSMUSG00000074813	Gm14005	1.81207	0.427942	-0.232427	0.0186452	0.804367	0.964059
ENSMUSG00000074874	Ctla2b	1.26009	0.0979101	0.302794	0.000483178	0.902229	0.768458
ENSMUSG00000074896	Ifit3	1.53611	1.60263	0.48769	0.0329207	0.0915508	0.867803
ENSMUSG00000074899	Sptbn5	-2.20506	-0.769334	-0.461992	0.00533545	0.35796	0.773745
ENSMUSG00000075256	Cerkl	1.25601	-0.1138	-0.126961	0.0264149	0.942498	0.970942
ENSMUSG00000075266	Cenpw	3.1347	0.91932	-0.184794	0.00858847	0.710053	0.980507
ENSMUSG00000075271	Ttc30a1	-1.32442	-0.673604	-0.0776014	0.0151907	0.325761	0.970942
ENSMUSG00000075327	Zbtb2	-1.41389	-0.50026	-0.200461	0.00170803	0.408714	0.913241
ENSMUSG00000075569	Rsph10b	-2.25933	-0.504426	-1.58917	0.00979578	0.636299	0.277844
ENSMUSG00000075593	Gal3st4	-1.21098	-0.375734	-0.386888	0.00101259	0.447034	0.636766
ENSMUSG00000075702	Selenom	-1.0021	-0.172369	-0.272553	0.00156325	0.704824	0.695202
ENSMUSG00000076431	Sox4	-1.90333	-0.88661	-0.435075	9.50801e-06	0.0319663	0.56035
ENSMUSG00000076437	Selenoh	1.4026	0.0155866	-0.130968	4.44426e-05	0.984025	0.933706
ENSMUSG00000078137	Ankrd63	-2.67271	-0.781956	-0.587594	0.0129409	0.523006	0.797357
ENSMUSG00000078161	Erich3	-2.22076	-0.88677	-0.225172	0.0233268	0.451044	0.948815
ENSMUSG00000078193	Gm2000	1.66427	1.24669	0.462063	0.0102279	0.153278	0.849235
ENSMUSG00000078202	Nrarp	-1.08813	-0.415673	-0.620091	0.000989545	0.265165	0.233196
ENSMUSG00000078453	Abracl	1.00877	0.113513	0.315724	0.000181888	0.822778	0.598956
ENSMUSG00000078490	Cfap74	-2.19548	-0.136463	-0.0719412	0.000555188	0.8857	0.974202
ENSMUSG00000078521	Aunip	2.90348	1.17671	-0.225221	0.0461316	0.68855	0.979182
ENSMUSG00000078607	1810010H24Rik	-1.36634	-0.746069	-0.583269	0.0323449	0.366108	0.697919
ENSMUSG00000079056	Kcnip3	-2.40999	-0.969137	-0.305135	0.00019664	0.0782308	0.789461
ENSMUSG00000079083	Jrkl	-1.04234	-0.124294	-0.12496	0.0214813	0.879378	0.948815
ENSMUSG00000079139	Gm4204	1.61305	0.649871	0.257986	0.000145033	0.239365	0.869206
ENSMUSG00000079165	Sap25	-1.43749	-0.260984	-0.533548	8.3049e-05	0.535221	0.312897
ENSMUSG00000079168	Cd209g	-2.47855	-1.73438	-1.53616	0.0253383	0.181153	0.391676
ENSMUSG00000079298	Klrb1b	2.28007	1.26283	0.387187	0.00216318	0.226676	0.924721
ENSMUSG00000079402	Gm3020	-2.68475	-1.11701	-0.726548	0.00175776	0.153646	0.57258
ENSMUSG00000079419	Ms4a6c	1.40992	0.573662	0.165781	5.42862e-05	0.158102	0.903481
ENSMUSG00000079445	B3gnt7	1.05437	0.64265	0.61158	0.00623092	0.233753	0.464373
ENSMUSG00000079470	Utp14b	-1.48453	-0.431826	0.0191826	1.91252e-05	0.149876	0.985952
ENSMUSG00000079484	Phyhd1	-1.03634	-0.0995014	-0.166926	0.035814	0.929113	0.945422
ENSMUSG00000079523	Tmsb10	1.27742	0.463188	0.292831	0.00044953	0.352776	0.77532
ENSMUSG00000079553	Kifc1	3.65982	0.258562	0.197865	0.00651724	0.947376	0.981978
ENSMUSG00000079598	Clec2l	2.77662	0.323314	-0.463243	0.00594475	0.903242	0.943516
ENSMUSG00000079625	Tm4sf19	3.38624	-0.321845	1.02898	0.0075249	0.927526	0.83128
ENSMUSG00000079685	Ulbp1	2.74337	0.936362	0.648199	0.000696539	0.45952	0.809639
ENSMUSG00000080316	Spaca6	-1.411	-0.922165	-0.449743	0.0271446	0.262119	0.779261
ENSMUSG00000080776	Gm12174	1.3673	1.07716	0.900093	0.0498809	0.295485	0.626562
ENSMUSG00000080848	Gm9385	1.00944	0.179179	0.581903	0.0126489	0.842271	0.547385
ENSMUSG00000082044	Snrpert	1.35032	-0.0497294	0.662061	0.0453901	0.977739	0.748379
ENSMUSG00000083621	Gm14586	1.2441	0.942971	0.820067	0.0377867	0.2816	0.5888
ENSMUSG00000083899	Gm12346	-2.30845	-1.41622	-0.696146	0.00274919	0.0705247	0.568806
ENSMUSG00000084166	Gm6451	1.6406	-0.0816125	1.22037	0.0487191	0.973373	0.541107
ENSMUSG00000084416	Rpl10a-ps1	1.02082	0.569782	0.257168	0.0176687	0.39092	0.896208
ENSMUSG00000085042	Abhd11os	2.84195	1.04219	0.351101	0.0126489	0.634305	0.961084
ENSMUSG00000085078	C030013C21Rik	-3.35983	-1.64347	-0.518759	0.00181892	0.0726863	0.741986
ENSMUSG00000085227	6330418K02Rik	-1.07736	-0.285384	-0.316165	0.00774107	0.640662	0.759706
ENSMUSG00000085241	Snhg3	1.11351	0.475581	0.166611	0.00461545	0.430031	0.933706
ENSMUSG00000085498	Gm14023	1.44577	1.16527	0.627339	0.0350275	0.237485	0.777473
ENSMUSG00000085714	Gm13008	1.9995	1.24781	2.10651	0.0123061	0.293128	0.124184
ENSMUSG00000085733	Arhgap27os1	-1.16949	-0.13353	-0.418212	0.0122413	0.866076	0.695675
ENSMUSG00000085741	5430405H02Rik	-1.40747	-0.739187	-0.348363	0.00548818	0.254194	0.804028
ENSMUSG00000085802	Gm16059	-1.37494	-0.0186026	0.110921	0.0390497	0.989159	0.965154
ENSMUSG00000086322	E130218I03Rik	-1.36475	-0.222347	-0.000566788	0.000352238	0.636914	0.999321
ENSMUSG00000086481	Gm11707	2.50658	1.8083	0.253315	0.0440237	0.342685	0.972623
ENSMUSG00000086688	Gm11560	2.02338	0.730382	0.888265	0.0287512	0.689146	0.761517
ENSMUSG00000087052	Gm8093	1.08074	0.224293	0.154274	0.0330998	0.848272	0.959243
ENSMUSG00000087088	Gm16638	-1.9064	-0.598825	-0.877887	0.0330343	0.618508	0.633461
ENSMUSG00000087107	AI662270	1.36336	0.0858582	0.39868	0.00189458	0.938738	0.761111
ENSMUSG00000087109	4930474H06Rik	-1.0233	-0.635597	-0.353346	0.0178865	0.257677	0.742377
ENSMUSG00000087150	BC064078	-1.84468	-0.473662	0.303158	0.0418118	0.725586	0.927141
ENSMUSG00000087179	Gm14230	-1.80374	-1.23492	-1.55166	0.0174632	0.185821	0.253473
ENSMUSG00000087193	Gm14820	1.81361	1.49434	0.902487	0.0114984	0.116211	0.641285
ENSMUSG00000087366	Junos	-1.27763	0.15783	-0.0498159	0.0456355	0.890057	0.985511
ENSMUSG00000087403	Kantr	-1.2567	0.138544	-0.426524	0.0357607	0.893594	0.780997
ENSMUSG00000087408	Cers1	-1.81601	-1.05687	-1.98893	0.0142678	0.221033	0.124184
ENSMUSG00000087444	Gm5475	-1.53897	-0.520566	-0.502509	0.00216719	0.358135	0.58596
ENSMUSG00000087528	9830144P21Rik	-1.08292	-0.109753	-0.205483	0.0130105	0.887651	0.890662
ENSMUSG00000089726	Mir17hg	-1.2634	-0.332513	0.659403	0.0265248	0.690403	0.44994
ENSMUSG00000089796	Gm16575	-1.273	0.221496	-0.0452164	0.00487068	0.713746	0.978885
ENSMUSG00000089837	Npcd	3.68322	2.235	0.563716	0.0336696	0.427125	0.961078
ENSMUSG00000089857	Zfp882	-1.08663	0.094752	0.210929	0.0475128	0.927526	0.920723
ENSMUSG00000089929	Bcl2a1b	1.22762	0.146441	0.136005	3.46679e-05	0.735532	0.883254
ENSMUSG00000089936	Gm16199	1.55569	1.04565	-0.764471	0.0414863	0.380864	0.809639
ENSMUSG00000089942	Pira2	3.041	1.04516	1.54366	0.0111571	0.66007	0.633461
ENSMUSG00000090069	E430024P14Rik	-1.06322	0.20505	0.230998	0.00617755	0.720068	0.812108
ENSMUSG00000090071	Cdk5r2	-2.45296	-0.354479	0.0340268	0.0227641	0.797553	0.99341
ENSMUSG00000090077	Lime1	-1.04213	-0.102774	0.0110179	0.0141043	0.895875	0.996273
ENSMUSG00000090125	Pou3f1	-2.336	-1.07272	-0.30119	0.0024284	0.147643	0.861173
ENSMUSG00000090173	Fbxw10	-2.03013	-0.000726517	0.132461	0.00364677	0.999528	0.953513
ENSMUSG00000090231	Cfb	2.62142	1.79285	-0.380013	0.00263904	0.118196	0.946709
ENSMUSG00000090293	Gm17034	-2.66148	0.554993	0.239458	0.00715754	0.496698	0.928833
ENSMUSG00000090386	Mir99ahg	-1.25345	-0.746076	-0.28313	0.00563718	0.156041	0.795096
ENSMUSG00000090458	Gm17122	1.36861	0.832427	0.184978	0.0135075	0.311731	0.954903
ENSMUSG00000090553	Snrpe	1.18538	0.253205	0.0963607	6.69578e-05	0.556709	0.942888
ENSMUSG00000090641	Zfp712	-1.87821	-0.559764	-0.372372	0.00956877	0.515227	0.833128
ENSMUSG00000090691	Gm3667	-3.26288	-0.977701	-0.603501	0.00191865	0.259552	0.703908
ENSMUSG00000090799	Klhl33	1.74505	-0.781037	-0.847038	0.0484805	0.720856	0.823853
ENSMUSG00000090872	Gm3239	-3.41777	-2.39543	-1.75357	0.0089088	0.0797032	0.353787
ENSMUSG00000090877	Hspa1b	-2.92467	-0.867285	-1.79665	0.000145059	0.381909	0.116931
ENSMUSG00000091055	Siglec15	3.51683	-0.553291	0.0596015	0.0222415	0.909764	0.996273
ENSMUSG00000091086	Rpl6l	1.25832	-0.378415	0.305003	0.0134892	0.742478	0.897507
ENSMUSG00000091154	Proscos	-1.43402	-0.759378	-0.657386	0.00544606	0.202471	0.479229
ENSMUSG00000091275	Gm3248	-1.62123	-0.978492	-0.273514	0.0154458	0.226704	0.903481
ENSMUSG00000091311	Spata31d1b	-2.07536	-1.76822	-1.12316	0.0194712	0.108435	0.495469
ENSMUSG00000091418	Gm3164	-2.4357	-1.54439	-0.865229	0.00952157	0.133485	0.593379
ENSMUSG00000091472	Gm3739	-3.66961	-1.2604	-0.816033	0.00044953	0.0641708	0.421408
ENSMUSG00000091649	Phf11b	1.25444	0.992667	0.571768	0.00611515	0.0949322	0.629827
ENSMUSG00000091754	Gm3636	-2.20435	-0.790045	0.0783724	0.000689982	0.184473	0.968658
ENSMUSG00000091957	Rps2-ps10	1.13513	0.317393	0.482006	0.00115061	0.581407	0.543966
ENSMUSG00000091971	Hspa1a	-2.85198	-0.979445	-1.56766	0.000196405	0.311483	0.184868
ENSMUSG00000092074	Dynlt1a	2.3327	-1.92356	-0.132981	0.013347	0.427362	0.982953
ENSMUSG00000092349	Platr17	3.38243	1.29134	1.00994	0.00142105	0.447647	0.762639
ENSMUSG00000092595	Gm20427	-1.31143	-0.733838	-0.966201	0.0111369	0.259674	0.301399
ENSMUSG00000092609	Gm20481	-2.59116	-0.651794	-1.6196	0.00158453	0.560567	0.213494
ENSMUSG00000093674	Rpl41	1.4876	0.661086	0.334099	3.73856e-06	0.024593	0.508594
ENSMUSG00000093930	Hmgcs1	1.0224	0.210538	0.0988304	0.0260217	0.832499	0.968693
ENSMUSG00000093938	Evi2b	1.64464	0.379459	0.0817075	1.43038e-05	0.431939	0.964059
ENSMUSG00000093979	Gm2237	-1.85532	-0.957273	-0.292626	0.00205206	0.130821	0.837413
ENSMUSG00000094628	Gm3252	-2.77275	-0.975512	-0.281057	0.00197459	0.203952	0.889697
ENSMUSG00000094634	Gm3468	-2.96636	-0.855985	-0.593303	0.00408822	0.346859	0.720345
ENSMUSG00000094777	Hist1h2ap	2.89649	-0.0260118	-0.163108	0.00249771	0.992786	0.975726
ENSMUSG00000095195	Gm3005	-4.63498	-2.28313	-1.42894	0.00571084	0.0809722	0.38424
ENSMUSG00000095295	Gm3488	-1.57744	-0.593026	-0.346067	0.00291167	0.321809	0.768458
ENSMUSG00000096199	Ptrhd1	1.11405	0.410858	0.228573	0.000495301	0.358624	0.82027
ENSMUSG00000096210	H1f0	1.59634	0.0731351	-0.135606	6.42556e-06	0.898043	0.905489
ENSMUSG00000096218	Gm2916	-1.87549	-1.26661	-0.88673	0.005493	0.093138	0.428146
ENSMUSG00000096255	Dynlt1b	1.29854	0.365387	0.00847487	0.00161136	0.597332	0.997024
ENSMUSG00000096472	Cdkn2d	1.20823	0.0414052	-0.301243	0.000309148	0.95729	0.765389
ENSMUSG00000096488	Gm10409	-2.68475	-1.11701	-0.726548	0.00175776	0.153646	0.57258
ENSMUSG00000096574	Gm2956	-3.22538	-0.765854	0.0321618	0.00278963	0.403566	0.992963
ENSMUSG00000096904	Gm3591	-2.8917	-0.987939	-0.869825	0.000167685	0.0739711	0.271334
ENSMUSG00000096942	Rps19-ps6	1.50243	0.694565	0.637294	0.00381903	0.380053	0.648816
ENSMUSG00000096969	4930535I16Rik	-1.02463	-0.00791118	0.091032	0.0145037	0.993181	0.9609
ENSMUSG00000097021	4933433G15Rik	-1.98463	-0.184852	0.0722841	0.00551957	0.852863	0.975726
ENSMUSG00000097026	Gm26786	-1.22338	-0.16291	-0.316409	0.0107353	0.846905	0.805682
ENSMUSG00000097060	Gm26759	1.52253	0.771014	0.0230033	0.000751539	0.185375	0.993461
ENSMUSG00000097125	Gm26885	1.43636	0.12188	-0.13733	0.0013301	0.909596	0.958952
ENSMUSG00000097131	D230017M19Rik	-1.44757	0.0133799	-0.133542	0.0127748	0.990856	0.95605
ENSMUSG00000097224	Gm26716	2.99086	2.43852	1.48919	0.00286113	0.0539577	0.534779
ENSMUSG00000097242	Gm16907	1.0365	-0.548881	-0.173194	0.0472182	0.623342	0.958684
ENSMUSG00000097321	1700028E10Rik	-3.19178	-0.440693	0.00931725	0.00411166	0.704873	0.997404
ENSMUSG00000097331	F420014N23Rik	-2.22329	-0.373476	-0.423619	0.00326698	0.672253	0.777243
ENSMUSG00000097336	Fendrr	-1.1664	-0.36497	-0.0897755	0.0347059	0.662803	0.969747
ENSMUSG00000097343	9030407P20Rik	-1.52807	-0.491308	-0.188629	0.0300179	0.618973	0.946709
ENSMUSG00000097346	Gm26619	1.29232	0.818343	0.242922	0.00627315	0.214184	0.920723
ENSMUSG00000097365	C030034L19Rik	1.18911	0.605182	-0.0624083	0.0128761	0.419169	0.982197
ENSMUSG00000097415	AU020206	1.35588	0.681813	0.235363	8.06713e-06	0.0189198	0.695675
ENSMUSG00000097429	Gm26520	1.46402	0.362151	0.532628	0.00354757	0.713213	0.708426
ENSMUSG00000097440	Gm6277	-1.82886	-0.531068	-0.546583	3.49887e-06	0.147791	0.297778
ENSMUSG00000097461	Gm26735	-1.64506	-0.888112	-0.197292	0.000605303	0.0794854	0.893234
ENSMUSG00000097472	Gm26586	2.60878	1.64833	0.66539	0.0103976	0.267793	0.883308
ENSMUSG00000097487	Ptges3l	1.63537	-0.204307	-0.272408	0.0297999	0.923821	0.955987
ENSMUSG00000097537	2610020C07Rik	-1.23651	-0.173518	-0.425307	0.0305917	0.859278	0.763902
ENSMUSG00000097558	Gm26902	2.24049	0.806543	-0.964633	0.0313502	0.702932	0.845369
ENSMUSG00000097582	Gm26527	1.38083	0.892075	0.604662	2.89463e-06	0.0016056	0.0883879
ENSMUSG00000097614	Gm26508	-1.16629	0.1939	0.335497	0.00401735	0.753039	0.703908
ENSMUSG00000097680	Gm26642	-1.6463	-0.551016	-0.619964	0.0185531	0.543531	0.689959
ENSMUSG00000097743	Gm16973	-1.19485	-0.146722	-0.186669	0.0154106	0.861631	0.926423
ENSMUSG00000097769	Snhg4	1.50168	0.899926	0.229776	0.00161939	0.152898	0.92762
ENSMUSG00000097798	Gm26898	-2.19402	-1.84177	-0.240432	0.0408142	0.172772	0.949805
ENSMUSG00000097819	Gm26813	-2.27485	-0.896486	-0.421621	0.009651	0.367371	0.851622
ENSMUSG00000097827	5330439K02Rik	-3.09212	-1.86998	-0.459	0.0151871	0.183705	0.884517
ENSMUSG00000097855	A930007I19Rik	-1.39309	-0.21032	-0.0516707	0.0268102	0.840245	0.983373
ENSMUSG00000097872	Gm26702	-1.40229	-0.0564222	-0.233912	0.0247043	0.964447	0.931309
ENSMUSG00000098041	Gm26981	-1.66024	-1.34233	-0.607364	0.0311121	0.178456	0.734622
ENSMUSG00000098178	Gm42418	1.6202	0.981495	0.660713	0.0216158	0.326597	0.725284
ENSMUSG00000098234	Snhg6	1.05442	0.0227701	-0.404416	0.0274372	0.986706	0.830846
ENSMUSG00000098318	Lockd	2.65794	-0.549623	-0.469888	0.0127823	0.856768	0.946631
ENSMUSG00000099098	1110035H17Rik	-1.13795	-0.630295	-0.648807	0.0235717	0.346859	0.54592
ENSMUSG00000099757	BE692007	1.06197	0.218103	0.0880388	0.00729767	0.788629	0.968519
ENSMUSG00000099881	2810013P06Rik	-1.02987	-0.454257	-0.367608	0.00453098	0.310115	0.639792
ENSMUSG00000099931	Gm29358	1.3692	-0.230806	-0.258471	0.0292188	0.891853	0.946709
ENSMUSG00000100075	1700018L02Rik	1.15444	0.238289	0.344239	0.0235614	0.838467	0.87071
ENSMUSG00000101249	Gm29216	1.83782	-0.409059	-0.593556	0.0133206	0.810778	0.847221
ENSMUSG00000101585	1600010M07Rik	1.23026	0.898768	0.801762	0.044552	0.33292	0.619074
ENSMUSG00000102037	Bcl2a1a	2.20695	0.841528	0.805011	2.07384e-06	0.0628738	0.207073
ENSMUSG00000102323	Gm37790	-1.57606	-0.086492	-0.135781	0.00387655	0.927865	0.948815
ENSMUSG00000102380	Gm38140	-2.71168	0.374272	-0.822757	0.0278467	0.80287	0.749996
ENSMUSG00000102418	Sh2d1b1	2.10785	1.27001	0.637882	0.000406777	0.0882414	0.694127
ENSMUSG00000102505	1600017P15Rik	-2.49554	-1.78789	-0.0232757	0.0440328	0.252622	0.996273
ENSMUSG00000102644	Thap6	-1.09095	-0.921048	-0.314006	6.98789e-05	0.00193864	0.477888
ENSMUSG00000102748	Pcdhgb2	-1.20575	-0.280877	0.0713754	0.000309306	0.478068	0.956648
ENSMUSG00000102752	Gm7694	-1.19578	-0.66705	-0.385868	0.000401117	0.0622355	0.524113
ENSMUSG00000102894	Gm37851	-2.40365	0.241544	-0.296992	0.0206654	0.864208	0.932847
ENSMUSG00000103041	Gm37305	-1.00558	-0.230427	-0.118691	0.00497096	0.709231	0.943516
ENSMUSG00000103144	Pcdhga1	-2.18737	-0.353272	-0.16017	0.00846013	0.730057	0.95605
ENSMUSG00000103217	Gm38287	-1.57841	-0.91043	-0.707874	0.000783598	0.0560857	0.304733
ENSMUSG00000103382	Gm37755	-2.02627	-0.587877	-0.884234	0.0477794	0.676163	0.695675
ENSMUSG00000103585	Pcdhgb4	-1.05199	-0.589852	0.0672316	0.01304	0.2713	0.969747
ENSMUSG00000103864	Gm37415	-1.3095	0.0135964	-0.369459	0.0151799	0.99001	0.779228
ENSMUSG00000104208	Gm37401	1.21672	0.346967	0.381331	8.46144e-05	0.408073	0.568074
ENSMUSG00000104213	Ighd	-3.20226	-1.09103	-0.348723	0.00234359	0.203998	0.860827
ENSMUSG00000104641	Gm43290	-2.2085	-1.27098	-0.521773	0.0464266	0.368356	0.867992
ENSMUSG00000104835	Gm5547	-1.65477	-0.601189	-0.309545	0.00278276	0.320667	0.803352
ENSMUSG00000105135	Gm43667	-1.65592	-0.338496	-0.325462	0.0401608	0.783888	0.907858
ENSMUSG00000105283	Gm33370	1.67854	-0.407579	0.91731	0.0248636	0.828622	0.659217
ENSMUSG00000105361	AY036118	1.72473	0.87406	0.708586	0.0224452	0.427041	0.723293
ENSMUSG00000105987	AI506816	1.7358	0.0625877	-0.0433254	0.00177277	0.960502	0.987567
ENSMUSG00000106106	CT010467.1	1.59285	0.984655	0.664606	0.0248636	0.328435	0.72589
ENSMUSG00000106825	2510016D11Rik	1.36532	0.633802	0.0619039	0.0124225	0.471497	0.984321
ENSMUSG00000106847	Peg13	-1.3253	-0.075198	-0.0381355	2.43638e-05	0.866076	0.970942
ENSMUSG00000106933	Gm43621	-1.93997	-0.489746	-0.41431	0.00265026	0.485282	0.739689
ENSMUSG00000107000	Gm43481	-1.08745	0.231297	-0.557087	0.0333949	0.761562	0.627564
ENSMUSG00000107002	0610012G03Rik	1.12623	0.0695325	-0.320336	1.49989e-05	0.875977	0.524639
ENSMUSG00000107096	Gm43597	-1.62756	-0.404002	-0.776044	0.012068	0.646106	0.538894
ENSMUSG00000107215	Gm43197	1.91108	1.13083	1.50011	0.0416764	0.463958	0.478786
ENSMUSG00000107227	Gm42559	-1.49535	0.112264	-0.264561	0.049187	0.935054	0.928833
ENSMUSG00000107335	Gm43372	-1.27547	-0.329624	-0.414438	0.0114554	0.64662	0.725065
ENSMUSG00000107383	Gm4366	1.20418	0.588128	0.647565	0.00913539	0.411788	0.568074
ENSMUSG00000107722	2900060B14Rik	-3.71029	-0.447585	-0.44816	0.00043229	0.68161	0.818729
ENSMUSG00000107749	Gm44321	-2.05589	0.095225	-0.00815986	0.013195	0.94183	0.997515
ENSMUSG00000107868	Gm5112	-1.42825	-0.352623	-0.56818	0.0255479	0.715957	0.705179
ENSMUSG00000107879	9330102E08Rik	-1.83573	-0.502619	-0.169485	0.028762	0.667881	0.9609
ENSMUSG00000108199	Gm44249	-3.25394	-0.691166	-1.32606	0.00574787	0.571195	0.458957
ENSMUSG00000108368	Gm45053	-2.15829	-0.427353	-0.158656	0.000344696	0.450584	0.928833
ENSMUSG00000108655	Gm44949	-1.92407	-0.354743	-0.526289	0.00865967	0.713331	0.731091
ENSMUSG00000108934	Gm44732	-1.68096	-0.924031	-0.931913	0.0110281	0.237003	0.44994
ENSMUSG00000109015	Gm31024	-1.71717	-0.71902	-0.482759	0.0405484	0.519092	0.83128
ENSMUSG00000109555	Gm44891	-1.66117	-0.554311	-1.02944	0.0129409	0.515227	0.388696
ENSMUSG00000109764	Klkb1	-1.54188	-1.51112	-0.640372	0.0185016	0.0786123	0.660331
ENSMUSG00000109787	Gm45286	-2.19382	-0.0702711	-0.0703464	0.0357453	0.967405	0.984999
ENSMUSG00000109847	Gm45278	-2.65387	-0.153193	-0.53502	0.0158065	0.927526	0.837124
ENSMUSG00000110344	Gm45716	1.26598	0.139242	0.226906	0.0149467	0.917091	0.936837
ENSMUSG00000110388	Gm30329	-1.18805	-0.318883	-0.262964	0.011671	0.631976	0.846266
ENSMUSG00000110397	Gm45540	-2.45138	-0.177368	-0.478568	0.0188178	0.904982	0.84262
ENSMUSG00000110537	Gm4316	3.85482	1.07807	0.43625	8.89426e-05	0.468408	0.932094
ENSMUSG00000110588	Gm45774	-2.42006	-2.42584	-1.82238	0.0379326	0.131684	0.405744
ENSMUSG00000110622	Gm16486	-1.95956	-0.389393	0.288506	0.027538	0.754484	0.92018
ENSMUSG00000110631	Gm42047	2.40288	0.307699	0.291098	4.65733e-05	0.752962	0.892619
ENSMUSG00000110656	Gm20735	-1.11306	-0.256621	-0.431279	0.0399169	0.771964	0.755378
ENSMUSG00000111116	AC153955.2	2.36646	0.667247	0.29888	0.0366106	0.795729	0.96467
ENSMUSG00000111312	AC122428.3	-1.16375	-0.420918	-0.525375	0.000258241	0.220582	0.274563
ENSMUSG00000111497	Raver1	-1.79643	-0.642306	-0.581308	0.0160427	0.500577	0.730854
ENSMUSG00000112441	AC122860.2	-2.53046	-1.99696	-2.6389	0.0369551	0.189276	0.273736
ENSMUSG00000112478	AC153370.2	2.22184	0.688202	0.265731	0.0132435	0.709528	0.963399
ENSMUSG00000112640	Gm32687	-2.31143	-0.664571	-0.688935	0.0396866	0.639504	0.784791
ENSMUSG00000112895	AC122317.3	1.77313	-0.671086	0.242127	0.0381201	0.748242	0.964059
ENSMUSG00000112964	E430024I08Rik	-1.64956	-0.851293	-1.09524	0.0370218	0.414317	0.510129
ENSMUSG00000113061	Gm11361	2.25393	0.666178	1.12516	0.00461767	0.662592	0.568074
ENSMUSG00000113068	AC122828.1	-3.02074	-0.258491	-2.69469	0.00419298	0.848272	0.114671
ENSMUSG00000113216	Gm40841	-2.19262	-0.188275	-0.316086	0.013543	0.882283	0.904989
ENSMUSG00000113361	AC152827.1	-1.20675	-0.854106	-0.213752	0.0208786	0.198471	0.915455
ENSMUSG00000113647	AC131739.1	1.37595	0.655437	0.425122	0.000133273	0.117378	0.578142
ENSMUSG00000114255	AC175538.1	-2.03033	-0.795703	-0.132392	0.00829392	0.339839	0.960912
ENSMUSG00000114547	AC154767.3	2.71219	0.952124	2.28921	0.045278	0.74049	0.436276
ENSMUSG00000114593	AC123534.1	-1.81925	-0.00771585	0.222523	0.0291593	0.996448	0.940681
ENSMUSG00000114934	AC123738.2	1.76442	1.20354	0.630786	0.0210004	0.282879	0.812045
ENSMUSG00000114968	AC130217.2	-2.24812	-0.514751	-1.01701	0.0471443	0.737046	0.664842
ENSMUSG00000114996	AC131586.1	-2.31532	-0.0180543	-0.288261	0.0278962	0.992513	0.933706

## Sheet: Supp table 1c medium return
ensembl_id	gene	Log2FC[4D vs Ctrl]	Log2FC[14D vs Ctrl]	Log2FC[1Mo vs Ctrl]	FDR[4D vs Ctrl]	FDR[14D vs Ctrl]	FDR[1Mo vs Ctrl]
ENSMUSG00000040502	2018-03-09	-1.67936	-1.08601	-0.770323	0.00043332	0.0251391	0.253473
ENSMUSG00000035085	1700020L24Rik	-1.77919	-1.51871	-1.20512	0.000299448	0.00461153	0.0577491
ENSMUSG00000087259	2610035D17Rik	-1.48589	-2.01644	-1.06918	0.00511539	0.00717972	0.220634
ENSMUSG00000079388	2610042L04Rik	-2.17378	-2.01501	-1.53305	0.00759632	0.0396281	0.248517
ENSMUSG00000072949	Acot1	-1.03758	-1.74366	-1.54586	0.0290593	0.0153158	0.0883678
ENSMUSG00000022893	Adamts1	-1.74393	-1.15739	-0.476034	4.00196e-06	0.00190396	0.397302
ENSMUSG00000049538	Adamts16	-2.72077	-1.19946	-0.708538	2.14307e-05	0.0112737	0.277844
ENSMUSG00000036040	Adamtsl2	-2.25818	-1.73054	-1.14935	0.000144406	0.0035942	0.0904646
ENSMUSG00000022376	Adcy8	-3.49459	-1.66017	-0.739421	3.15767e-05	0.00342954	0.282453
ENSMUSG00000061577	Adgrg5	3.76643	3.75303	1.2817	0.000677551	0.00425985	0.67885
ENSMUSG00000028989	Angptl7	-4.03212	-1.65732	-0.905552	1.96817e-05	0.0032079	0.167789
ENSMUSG00000022237	Ankrd33b	-1.06444	-1.76562	-1.00554	0.0304661	0.0158776	0.277339
ENSMUSG00000019467	Arhgef25	-1.95991	-1.69524	-0.919943	7.02079e-06	0.000117857	0.0299639
ENSMUSG00000037683	Armc3	-1.31444	-1.3571	-0.784026	0.00265164	0.0112737	0.260915
ENSMUSG00000074794	Arrdc3	-1.3989	-1.10091	0.0121841	5.15194e-05	0.00280271	0.994197
ENSMUSG00000039529	Atp8b1	-2.2654	-1.73258	-1.27292	0.00218209	0.0289809	0.213494
ENSMUSG00000037922	Bank1	-1.72467	-1.29125	-0.642731	2.89463e-06	0.000180117	0.0898909
ENSMUSG00000094796	BC147527	1.57817	1.55661	0.0269451	0.00340425	0.018147	0.995168
ENSMUSG00000013523	Bcas1	-1.9948	-2.36029	-2.69301	0.0159535	0.0385029	0.0996253
ENSMUSG00000099974	Bcl2a1d	2.82665	1.45741	1.02504	4.66531e-06	0.0170222	0.271334
ENSMUSG00000097352	C920009B18Rik	2.68072	1.45441	0.539039	3.40342e-05	0.0445156	0.764471
ENSMUSG00000025150	Cbr2	-1.43874	-1.28008	-0.836558	0.000130415	0.00193864	0.0865142
ENSMUSG00000075225	Ccdc162	-4.08595	-2.20878	-1.20838	2.28257e-05	0.000756495	0.0564492
ENSMUSG00000004814	Ccl24	-2.20599	-2.21592	-1.49268	0.00298218	0.0156829	0.169636
ENSMUSG00000035373	Ccl7	-1.73342	-1.81951	-0.995522	0.0131461	0.0393362	0.401857
ENSMUSG00000065987	Cd209b	-4.52151	-2.94854	-3.42426	0.00359058	0.0392106	0.117392
ENSMUSG00000035914	Cd276	-1.12838	-1.23228	-0.975576	7.34699e-05	0.000225466	0.00579379
ENSMUSG00000047798	Cd300lf	2.32136	1.84609	0.691063	0.00135037	0.0364677	0.747176
ENSMUSG00000029084	Cd38	-1.98094	-1.67333	-0.424189	0.000179946	0.00280271	0.586894
ENSMUSG00000023274	Cd4	-1.93547	-2.8629	-1.79357	0.0223001	0.030491	0.253473
ENSMUSG00000000682	Cd52	2.25612	1.32517	0.822714	8.41285e-07	0.00129685	0.124184
ENSMUSG00000030156	Cd69	3.39311	2.53889	2.07679	3.52565e-05	0.00445343	0.078902
ENSMUSG00000036533	Cdc42ep3	-1.27133	-1.07549	-0.322005	0.0014792	0.019589	0.705179
ENSMUSG00000030865	Chp2	-4.02755	-1.80667	-1.12821	4.1528e-05	0.00790447	0.167789
ENSMUSG00000033350	Chst2	1.58536	1.5742	0.844791	0.00734527	0.032914	0.538894
ENSMUSG00000060402	Chst8	-3.38016	-1.17708	-0.527043	6.64699e-05	0.043308	0.601219
ENSMUSG00000044006	Cilp2	-1.93425	-2.1839	-2.0816	0.00962851	0.030065	0.130412
ENSMUSG00000047230	Cldn2	-1.29138	-1.94971	-1.81703	0.0151479	0.0133796	0.0716619
ENSMUSG00000079293	Clec7a	3.03815	1.69248	0.882738	1.39424e-07	0.000354399	0.147205
ENSMUSG00000025064	Col17a1	-2.75076	-2.95438	-1.9936	0.00784212	0.0297306	0.233196
ENSMUSG00000048126	Col6a3	-2.10805	-1.73938	-0.735789	3.7641e-06	9.19031e-05	0.116931
ENSMUSG00000022240	Ctnnd2	-1.14598	-1.4049	-0.745451	9.54744e-05	0.000143591	0.0522464
ENSMUSG00000063455	D630045J12Rik	-1.91588	-1.22484	-0.766019	6.21191e-05	0.00561798	0.165583
ENSMUSG00000036862	Dchs1	-1.1557	-1.26596	-0.948713	0.00073456	0.00280135	0.0564492
ENSMUSG00000017830	Dhx58	1.52842	1.03535	0.232895	0.000401907	0.0402785	0.892619
ENSMUSG00000028610	Dmrtb1	1.4422	1.28535	0.916045	0.000764277	0.0108707	0.22235
ENSMUSG00000039716	Dock3	-2.07834	-2.58448	-0.794831	0.0146128	0.0261302	0.633461
ENSMUSG00000022122	Ednrb	-1.02887	-1.36566	-1.06057	0.00966111	0.0105822	0.124184
ENSMUSG00000039095	En2	-2.6017	-1.69099	-0.979915	0.00013686	0.0064919	0.17162
ENSMUSG00000042379	Esm1	-3.47354	-2.54059	-2.42771	0.00281785	0.0380015	0.14433
ENSMUSG00000035104	Eva1a	-2.41134	-1.19487	-0.499323	0.000387572	0.0491727	0.641603
ENSMUSG00000039109	F13a1	-1.9885	-1.2612	-0.924983	1.09627e-05	0.00244476	0.0629296
ENSMUSG00000009216	Fam163b	-2.00612	-2.9599	-1.76238	0.0374817	0.0368004	0.336691
ENSMUSG00000051515	Fam181b	-1.35475	-1.25563	-0.22882	0.00436996	0.0270254	0.864721
ENSMUSG00000091017	Fam71a	-1.89361	-1.15025	-0.725423	6.24917e-05	0.00894868	0.209336
ENSMUSG00000059089	Fcgr4	1.75552	1.60252	0.864862	0.00343898	0.0301363	0.538676
ENSMUSG00000015852	Fcrls	-1.30034	-1.09514	-0.814647	2.08242e-06	7.90421e-05	0.00572517
ENSMUSG00000039899	Fgl2	1.47336	1.76507	1.109	0.000201605	0.000195106	0.0540758
ENSMUSG00000024222	Fkbp5	1.31878	1.01988	0.591347	0.000102919	0.00624106	0.277429
ENSMUSG00000078302	Foxd1	-2.48121	-1.08947	-1.1821	4.65733e-05	0.018147	0.0526537
ENSMUSG00000057092	Fxyd3	-1.31258	-1.43365	-0.498401	0.0142478	0.0386405	0.675801
ENSMUSG00000041075	Fzd7	-1.92452	-1.29535	-0.67099	5.66549e-07	7.4021e-05	0.0526537
ENSMUSG00000021453	Gadd45g	-1.80746	-1.62714	-0.73941	5.59512e-07	4.79548e-06	0.0309934
ENSMUSG00000038508	Gdf15	-2.02671	-1.29957	-0.671642	2.89463e-06	0.00146855	0.22229
ENSMUSG00000037660	Gdf7	-2.24762	-2.66218	-2.39455	0.00658611	0.0158776	0.0883879
ENSMUSG00000084821	Gm15880	-2.26521	-2.00107	-1.09301	0.00132115	0.0117557	0.260915
ENSMUSG00000073902	Gm1966	1.9158	1.40266	1.06984	2.45788e-05	0.004146	0.106932
ENSMUSG00000101555	Gm28731	2.20138	2.50219	1.04712	0.0268102	0.0476739	0.727677
ENSMUSG00000096793	Gm3002	-3.194	-1.78519	-0.446617	0.000584275	0.023994	0.732349
ENSMUSG00000104918	Gm42944	-5.16148	-1.47784	-0.622906	7.02079e-06	0.00136767	0.260736
ENSMUSG00000094258	Gm8159	-4.09218	-3.19023	-0.269613	0.0014974	0.0301363	0.937632
ENSMUSG00000054061	Gm9934	-1.27801	-1.71732	-0.607805	0.0240078	0.0315111	0.626562
ENSMUSG00000072966	Gprasp2	-2.99401	-1.77371	-0.997458	6.118e-05	0.00364242	0.158507
ENSMUSG00000051043	Gprc5c	-1.59489	-1.06324	-1.06831	0.00119483	0.0413505	0.13778
ENSMUSG00000024486	Hbegf	-2.35692	-1.9017	-0.712102	5.66549e-07	9.46612e-06	0.0564492
ENSMUSG00000027580	Helz2	1.67338	1.43776	0.555329	7.66131e-05	0.00245486	0.507854
ENSMUSG00000003949	Hlf	-1.76136	-1.80902	-0.915069	0.000181888	0.0010544	0.131887
ENSMUSG00000021379	Id4	-1.29058	-1.34549	-0.64935	0.00979156	0.0349124	0.498871
ENSMUSG00000073489	Ifi204	2.57047	1.89036	0.820229	1.1824e-05	0.00193864	0.40655
ENSMUSG00000043263	Ifi209	2.11524	2.18397	1.35717	0.00347098	0.0130838	0.345465
ENSMUSG00000026536	Ifi211	1.72088	1.11488	0.192532	0.000118118	0.0292379	0.928833
ENSMUSG00000073491	Ifi213	1.27337	1.9102	0.21943	0.0488759	0.0164852	0.95411
ENSMUSG00000079017	Ifi27l2a	3.91586	1.826	0.187223	9.90871e-07	0.0112034	0.956292
ENSMUSG00000048583	Igf2	-1.39991	-1.45799	-1.59824	0.00985156	0.0342408	0.0898909
ENSMUSG00000025498	Irf7	1.99511	1.90582	0.496938	0.00233836	0.0158997	0.813582
ENSMUSG00000030789	Itgax	1.68708	1.90511	0.955006	0.000349845	0.00075607	0.220634
ENSMUSG00000031990	Jam3	-2.41686	-1.70639	-0.743343	8.56065e-06	0.000354399	0.142211
ENSMUSG00000025318	Jph3	-2.19042	-1.60231	-0.969675	0.000189849	0.0060333	0.167789
ENSMUSG00000042529	Kcnj12	-2.66099	-1.90934	-1.31935	0.000758608	0.0149714	0.164958
ENSMUSG00000032609	Klhdc8b	-1.67935	-1.19628	-0.555987	6.82478e-06	0.000945325	0.249238
ENSMUSG00000071537	Klrg2	1.69384	1.18321	0.479247	0.000647944	0.0468778	0.724187
ENSMUSG00000025216	Lbx1	-2.1739	-1.27392	-0.885365	0.00113505	0.0454786	0.315515
ENSMUSG00000033880	Lgals3bp	1.52337	1.88866	0.701642	0.000664398	0.000689384	0.372994
ENSMUSG00000004707	Ly9	1.29956	1.30083	0.97333	0.000130185	0.000865381	0.0386611
ENSMUSG00000050447	Lypd6	-2.88928	-2.73576	-1.5651	0.00379686	0.023866	0.262474
ENSMUSG00000030787	Lyve1	-1.16621	-1.41978	-0.61625	0.00465795	0.00802539	0.402053
ENSMUSG00000035342	Lzts2	-1.68032	-1.39784	-0.670123	5.66549e-07	1.11665e-05	0.0254623
ENSMUSG00000059401	Mamld1	-1.42211	-1.16043	-0.555206	0.00347489	0.0388218	0.536521
ENSMUSG00000037337	Map4k1	2.62686	1.56585	0.602897	6.30729e-07	0.0014281	0.495149
ENSMUSG00000067878	Map7d3	2.41032	2.59101	1.93279	0.0191995	0.047451	0.365335
ENSMUSG00000032717	Mdfi	-2.1702	-1.58274	-1.34768	0.000393615	0.010384	0.0865142
ENSMUSG00000000901	Mmp11	-1.1852	-1.41622	-1.14436	0.024671	0.049343	0.253473
ENSMUSG00000032517	Mobp	-1.70602	-2.59003	-2.15858	0.0320559	0.0380108	0.164946
ENSMUSG00000026712	Mrc1	-1.86372	-1.23654	-0.815625	1.80695e-06	0.000429716	0.0425188
ENSMUSG00000099398	Ms4a14	-2.89059	-2.83517	-1.44749	0.00914994	0.0372131	0.378075
ENSMUSG00000031762	Mt2	-1.21912	-1.30157	-0.884424	0.000217979	0.00103031	0.0473264
ENSMUSG00000000386	Mx1	1.92988	1.8482	0.639304	0.00265465	0.0179628	0.735131
ENSMUSG00000009214	Mymk	-2.21609	-1.40322	-0.66744	0.000164482	0.00927207	0.361213
ENSMUSG00000072720	Myo18b	-3.64661	-3.32908	-2.0449	0.000381618	0.00305092	0.0846977
ENSMUSG00000041120	Nbl1	-1.50544	-1.08033	-0.904796	0.000158576	0.0080056	0.0846685
ENSMUSG00000059493	Nhs	-2.96711	-3.47769	-2.35155	0.00239192	0.00790447	0.0883678
ENSMUSG00000079481	Nhsl2	-1.27519	-1.05363	-0.841594	0.000169774	0.00408662	0.0586224
ENSMUSG00000051790	Nlgn2	-1.16696	-1.45301	-0.795156	0.000245094	0.000367613	0.0729303
ENSMUSG00000074151	Nlrc5	1.40366	1.49457	0.63586	0.00596349	0.0171357	0.626562
ENSMUSG00000040998	Npnt	2.07854	1.34828	0.787827	2.08242e-06	0.00114287	0.147205
ENSMUSG00000052776	Oas1a	2.48272	1.78162	0.77577	2.07384e-06	0.000544112	0.321133
ENSMUSG00000066861	Oas1g	2.76587	2.52577	0.760495	0.00044953	0.0063661	0.736733
ENSMUSG00000032690	Oas2	2.02528	1.7502	0.106064	0.00354131	0.0429731	0.978073
ENSMUSG00000032661	Oas3	1.62501	1.96758	0.486355	0.0178478	0.0217299	0.860827
ENSMUSG00000029561	Oasl2	1.7973	1.85722	0.306707	0.000766559	0.00358674	0.885171
ENSMUSG00000074063	Osgin1	-1.96441	-1.22696	-0.306409	1.49368e-06	0.000469452	0.590726
ENSMUSG00000006931	P3h4	-1.46529	-1.16219	-0.651114	0.000311144	0.00754068	0.253473
ENSMUSG00000102428	Pcdhga12	-1.05904	-1.15745	-0.65271	0.00206848	0.00717972	0.249251
ENSMUSG00000022844	Pdia5	1.5211	1.1292	0.717939	1.91543e-05	0.00297218	0.171489
ENSMUSG00000050860	Phospho1	-1.17087	-1.74707	-0.390857	0.0025659	0.00154247	0.619651
ENSMUSG00000041202	Pla2g2d	-2.66296	-2.85642	-1.47127	0.000906565	0.00423339	0.132663
ENSMUSG00000031425	Plp1	-1.86429	-1.35784	-1.15063	0.000672806	0.0160535	0.116931
ENSMUSG00000034845	Plvap	-1.48751	-1.13364	-1.07477	0.00265164	0.0448336	0.158507
ENSMUSG00000033152	Podxl2	-1.59173	-1.27472	-0.85026	0.000753151	0.0133632	0.207073
ENSMUSG00000061718	Ppp1r1b	-1.1336	-1.6558	-1.53207	0.037993	0.0342582	0.147205
ENSMUSG00000035829	Ppp1r26	-1.98711	-1.10614	-0.437659	0.000306132	0.028723	0.602506
ENSMUSG00000026778	Prkcq	-1.08207	-1.65069	-1.47481	0.0165419	0.0117557	0.085565
ENSMUSG00000032648	Pygm	-1.2233	-1.44962	-0.912898	0.00137776	0.00300944	0.11523
ENSMUSG00000034472	Rasd2	-4.60547	-2.20268	-0.965572	2.74107e-05	0.000689384	0.139028
ENSMUSG00000030589	Rasgrp4	-1.4256	-1.03658	-0.75915	4.57072e-05	0.00320862	0.0833008
ENSMUSG00000070327	Rnf213	1.56003	1.3584	0.584811	8.95518e-06	0.000225466	0.222895
ENSMUSG00000062309	Rpp25	-2.31883	-2.90544	-1.14113	0.00821379	0.0164852	0.420962
ENSMUSG00000020641	Rsad2	1.73453	1.41471	0.541466	0.0018165	0.0385595	0.736733
ENSMUSG00000021838	Samd4	-1.26993	-1.04339	-0.593823	0.00148818	0.0217432	0.361644
ENSMUSG00000047735	Samd9l	1.21911	1.15386	0.442977	0.00193489	0.0149893	0.672883
ENSMUSG00000023927	Satb1	-1.47847	-1.06563	-0.38575	8.89426e-05	0.00563447	0.521483
ENSMUSG00000057135	Scimp	2.08678	1.82661	1.0734	0.000454809	0.00895603	0.353787
ENSMUSG00000025743	Sdc3	2.05134	1.62546	0.880209	6.46155e-08	2.31433e-06	0.00579379
ENSMUSG00000026589	Sec16b	-2.63239	-1.23678	-0.57409	3.72759e-05	0.00947759	0.388263
ENSMUSG00000030539	Sema4b	-3.02197	-2.04886	-0.91052	5.11059e-08	1.05308e-06	0.00551741
ENSMUSG00000024548	Setbp1	-2.4677	-1.09532	-0.916915	8.79042e-05	0.025614	0.165583
ENSMUSG00000061186	Sfmbt2	-2.08408	-2.67097	-1.64304	0.0141739	0.0296203	0.253473
ENSMUSG00000015316	Slamf1	-2.98413	-1.86294	-0.752027	0.000194779	0.0080056	0.388696
ENSMUSG00000036949	Slc39a12	-1.88652	-1.02693	-0.46245	0.000383708	0.0422163	0.591796
ENSMUSG00000042371	Slc5a10	-4.44893	-3.79801	-2.73644	0.00148642	0.00895603	0.0864331
ENSMUSG00000054404	Slfn5	1.39095	1.15378	0.149094	0.00222487	0.0365406	0.947108
ENSMUSG00000069793	Slfn9	1.81277	1.14665	0.500399	0.000150972	0.0377426	0.683531
ENSMUSG00000026222	Sp100	1.50875	1.07125	0.560144	4.38542e-05	0.00693328	0.374357
ENSMUSG00000056222	Spock1	4.75469	3.34051	2.49314	7.48789e-05	0.0117557	0.198141
ENSMUSG00000002007	Srpk3	-2.81566	-1.31721	-0.551316	4.93614e-05	0.0125204	0.483089
ENSMUSG00000030255	Sspn	-1.37731	-1.00849	-0.649643	0.00154077	0.0377692	0.361213
ENSMUSG00000030283	St8sia1	4.40957	3.34189	1.98385	7.2104e-05	0.00654067	0.303698
ENSMUSG00000026104	Stat1	1.27202	1.06803	0.349742	0.00022183	0.0060333	0.646049
ENSMUSG00000007207	Stx1a	-1.85722	-1.45705	-0.88341	0.000941574	0.0156236	0.271334
ENSMUSG00000034771	Tle2	-1.82348	-1.20288	-0.768813	0.000290578	0.0155194	0.249251
ENSMUSG00000079164	Tlr5	-2.71258	-1.30812	-0.183767	1.7069e-05	0.00561798	0.869877
ENSMUSG00000024168	Tmem204	-2.51592	-1.86297	-0.991125	1.19371e-06	5.02981e-05	0.0238924
ENSMUSG00000036019	Tmtc2	-1.22771	-1.37761	-0.350883	0.0144761	0.0373251	0.783442
ENSMUSG00000028362	Tnfsf8	2.26827	2.09088	1.53123	0.000441001	0.00596519	0.15101
ENSMUSG00000071068	Treml2	1.44933	1.31056	0.583672	3.60957e-05	0.000746702	0.314754
ENSMUSG00000067377	Tspan6	-2.0455	-2.42265	-1.80354	0.0234392	0.0481941	0.263206
ENSMUSG00000030107	Usp18	1.14627	1.6046	0.371107	0.0108545	0.00420524	0.79931
ENSMUSG00000040483	Xaf1	1.18134	1.00215	0.0474509	0.0013176	0.0239692	0.979977
ENSMUSG00000027514	Zbp1	1.98206	1.55307	0.324339	0.00103797	0.0344164	0.913241
ENSMUSG00000069114	Zbtb10	-2.18106	-1.65632	-0.770791	5.93545e-09	4.31665e-07	0.00269009
ENSMUSG00000074682	Zcchc3	-1.11671	-1.47122	-0.923826	0.0291442	0.0395375	0.345472

## Sheet: Supp table 1d slow return
ensembl_id	gene	Log2FC[4D vs Ctrl]	Log2FC[14D vs Ctrl]	Log2FC[1Mo vs Ctrl]	FDR[4D vs Ctrl]	FDR[14D vs Ctrl]	FDR[1Mo vs Ctrl]
ENSMUSG00000027318	Adam33	-1.33336	-1.18738	-1.50052	0.00223219	0.0217432	0.0309679
ENSMUSG00000002602	Axl	3.14013	2.66911	1.57097	5.11059e-08	9.1441e-07	0.00164621
ENSMUSG00000027358	Bmp2	-3.89582	-2.8457	-1.82499	6.46155e-08	6.61509e-07	3.63871e-05
ENSMUSG00000035640	Cbarp	-1.26159	-1.28399	-1.0584	0.000230026	0.0015347	0.0212713
ENSMUSG00000008845	Cd163	-3.3833	-2.46213	-1.57314	3.27154e-06	5.72212e-05	0.00517365
ENSMUSG00000051906	Cd209f	-4.71433	-4.1654	-1.93781	3.40342e-05	0.000203575	0.00583488
ENSMUSG00000000318	Clec10a	-1.63838	-1.47687	-1.70356	0.000273852	0.00305092	0.00551741
ENSMUSG00000042589	Cux2	-2.39179	-1.70998	-1.22174	3.66757e-06	0.000180117	0.00627457
ENSMUSG00000078794	Dact3	-1.54312	-1.32885	-1.16014	2.08242e-06	5.02981e-05	0.000961145
ENSMUSG00000001300	Efnb2	-1.51475	-1.47441	-1.05716	3.28008e-06	2.84167e-05	0.00218985
ENSMUSG00000005958	Ephb3	-2.29369	-1.72315	-1.05116	2.64421e-06	9.45151e-05	0.0129571
ENSMUSG00000042377	Fam83g	-1.76161	-1.73268	-1.37843	0.000230026	0.00190396	0.0252837
ENSMUSG00000087006	Gm13889	-3.72176	-2.79823	-1.38802	1.39424e-07	2.31433e-06	0.00579379
ENSMUSG00000047061	Gm9817	-1.7494	-1.43148	-1.71916	0.000130185	0.00341984	0.00484429
ENSMUSG00000000673	Haao	1.60052	1.45349	1.21579	7.80521e-05	0.00154497	0.0289964
ENSMUSG00000004951	Hspb1	-1.87802	-1.58309	-1.71665	7.02079e-06	0.000225466	0.000961145
ENSMUSG00000022332	Khdrbs3	-2.49332	-2.23396	-1.10008	7.90876e-07	5.24594e-06	0.00579379
ENSMUSG00000031790	Mmp15	-1.55952	-1.59414	-1.451	9.42625e-05	0.000596076	0.00484429
ENSMUSG00000020682	Mmp28	-2.06871	-1.48136	-1.24104	3.23464e-06	0.000195018	0.00311316
ENSMUSG00000110195	Pde2a	-1.90311	-1.9879	-1.29958	8.41285e-07	2.31433e-06	0.000961145
ENSMUSG00000029373	Pf4	-1.71154	-1.23249	-1.21016	0.000214365	0.0080056	0.0365841
ENSMUSG00000040016	Ptger3	-2.91233	-2.83364	-2.44358	9.72258e-05	0.00075607	0.00579379
ENSMUSG00000002059	Rab34	-2.21913	-1.46486	-1.1531	5.66549e-07	5.42107e-05	0.00197535
ENSMUSG00000017009	Sdc4	-1.69994	-1.72239	-0.809861	8.41285e-07	2.70758e-06	0.0142918
ENSMUSG00000027200	Sema6d	-2.07767	-1.83202	-1.41597	3.39437e-06	5.48642e-05	0.00197535
ENSMUSG00000022537	Tmem44	-2.05763	-1.32934	-1.10119	6.16637e-06	0.00112532	0.0183232
ENSMUSG00000031497	Tnfsf13b	1.2265	1.69565	1.52452	7.97353e-06	9.1441e-07	2.6839e-05
ENSMUSG00000026885	Ttll11	-1.62847	-1.60958	-1.85618	3.41712e-05	0.000251704	0.000961145

## Sheet: Supp table 1e delayed response
ensembl_id	gene	Log2FC[4D vs Ctrl]	Log2FC[14D vs Ctrl]	Log2FC[1Mo vs Ctrl]	FDR[4D vs Ctrl]	FDR[14D vs Ctrl]	FDR[1Mo vs Ctrl]
ENSMUSG00000074217	2210011C24Rik	-1.11313	-2.10633	-1.08995	0.0715213	0.0306153	0.391313
ENSMUSG00000029299	Abcg3	-0.325511	-1.51317	-0.915267	0.41695	0.0160804	0.273659
ENSMUSG00000015143	Actn1	-0.586398	-1.13089	-0.711571	0.0742106	0.0122828	0.263206
ENSMUSG00000026407	Cacna1s	0.872116	1.43505	0.630634	0.130744	0.0454615	0.695675
ENSMUSG00000078144	Capns2	0.652105	1.09788	0.481383	0.136743	0.0445156	0.695675
ENSMUSG00000027562	Car2	-0.706479	-1.41717	-1.27729	0.109632	0.0340036	0.154788
ENSMUSG00000048038	Ccdc187	-0.970501	-1.89672	-1.16113	0.0984231	0.0391235	0.353787
ENSMUSG00000035042	Ccl5	1.23485	2.79729	1.31063	0.263857	0.0291414	0.636709
ENSMUSG00000030708	Dnajb13	0.635203	1.42886	1.17904	0.173067	0.0116884	0.139028
ENSMUSG00000042156	Dzip1	-0.949085	-1.45368	-0.941712	0.060479	0.0463837	0.355678
ENSMUSG00000022425	Enpp2	-0.987366	-1.50567	-1.82225	0.0903505	0.0488003	0.0619187
ENSMUSG00000024912	Fosl1	-0.683149	-2.19724	-0.678742	0.219872	0.0301363	0.63357
ENSMUSG00000104713	Gbp6	0.679469	1.46769	0.731756	0.256708	0.0402138	0.619074
ENSMUSG00000047867	Gimap6	-0.561415	-1.18969	-0.744001	0.057167	0.00550449	0.17162
ENSMUSG00000085069	Gm13111	-1.12735	-2.2853	-1.84325	0.0808927	0.028723	0.17162
ENSMUSG00000102975	Gm37347	0.520612	1.73273	-0.200809	0.484858	0.0331691	0.961084
ENSMUSG00000102717	Gm37759	0.425187	1.19115	0.642649	0.352795	0.0251391	0.515055
ENSMUSG00000026271	Gpr35	0.563929	1.01784	0.616841	0.0268256	0.00193864	0.169636
ENSMUSG00000018339	Gpx3	0.852201	-2.40884	-2.27554	0.00433237	0.000566991	0.00327421
ENSMUSG00000073411	H2-D1	0.754887	1.31084	0.5679	0.0137256	0.00146855	0.328606
ENSMUSG00000016206	H2-M3	0.60744	1.1835	0.649246	0.0416237	0.0024019	0.250145
ENSMUSG00000031304	Il2rg	0.953972	1.07263	0.245758	0.0117275	0.0232989	0.868609
ENSMUSG00000038319	Kcnh2	-0.617718	-1.54167	-1.73881	0.21328	0.0490919	0.122732
ENSMUSG00000079436	Kcnj13	-0.933469	-1.99506	-1.76052	0.105895	0.0375659	0.164946
ENSMUSG00000020310	Madcam1	0.227011	3.21531	1.27689	0.896141	0.0241267	0.705181
ENSMUSG00000001053	N4bp3	-0.968978	-1.03089	-0.784764	0.000354458	0.00162599	0.0388921
ENSMUSG00000026285	Pdcd1	1.29395	1.97445	1.67242	0.103038	0.0445156	0.253473
ENSMUSG00000019851	Perp	-0.855294	-1.01477	-1.06173	0.0147831	0.0264439	0.0871529
ENSMUSG00000098488	Pla2g4b	-0.404907	-1.47937	-1.47318	0.342306	0.0264439	0.0990944
ENSMUSG00000023913	Pla2g7	-0.0999029	-1.54816	-1.41637	0.689757	0.000195106	0.00197535
ENSMUSG00000032739	Pram1	0.0485264	-3.44375	-0.221802	0.948658	0.0251391	0.942749
ENSMUSG00000052920	Prkg1	-0.711789	-1.2298	-0.369712	0.0978961	0.049343	0.755378
ENSMUSG00000055945	Prr18	-0.477792	-1.45384	-0.898171	0.284267	0.0375659	0.355678
ENSMUSG00000026475	Rgs16	-0.589867	-1.49523	-0.56013	0.182342	0.0305029	0.611539
ENSMUSG00000028278	Rragd	-0.909077	-1.58232	-0.955885	0.0146053	0.00457258	0.156688
ENSMUSG00000053550	Shisa7	0.877558	1.43834	0.514405	0.098036	0.0292379	0.749743
ENSMUSG00000053318	Slamf8	0.203066	1.49682	0.99965	0.567656	0.000305932	0.0478235
ENSMUSG00000029843	Slc13a4	-0.903006	-1.78329	-1.87394	0.0897635	0.0347008	0.11523
ENSMUSG00000021061	Sptb	-0.702065	-1.78453	-0.732773	0.081121	0.00802539	0.384485
ENSMUSG00000003418	St8sia6	0.755108	1.05389	1.05451	0.0136849	0.00627176	0.0252837
ENSMUSG00000035413	Tmem98	-0.879639	-1.26043	-0.850652	0.0537548	0.048767	0.361644
ENSMUSG00000060519	Tor3a	0.573495	1.04059	0.457239	0.0350795	0.00364242	0.41271
ENSMUSG00000035274	Tpbg	0.00513713	-1.72654	-1.02974	0.992747	0.0422549	0.364886
ENSMUSG00000061808	Ttr	-1.07281	-1.62354	-2.11812	0.0686923	0.033243	0.0235128
ENSMUSG00000025876	Unc5a	-0.558878	-1.50906	-1.30212	0.116098	0.0080056	0.0564492
ENSMUSG00000079243	Xirp1	-0.712196	-1.29546	-0.720363	0.0695615	0.0241267	0.366927
