# Supplementary material for: Proximal recolonization by self-renewing microglia re-establishes microglial homeostasis in the adult mouse brain
Source: PLoS Biol. 2019 Feb 8;17(2):e3000134. doi: 10.1371/journal.pbio.3000134 (PMC6383943; doi:10.1371/journal.pbio.3000134)
Supplement: S2 Table — (a) Mice used in the study. (b) Antibodies list. (c) qPCR primers. qPCR, quantitative PCR. (XLS) [file pbio.3000134.s020.xls]

## Sheet: Table S2a mice
Name appeared in paper	Allele	Stock #
CX3CR1-GFP	B6.129P-Cx3cr1tm1Litt/J	JAX: 005582
STOPFlox-DTR	C57BL/6-Gt(ROSA)26Sortm1(HBEGF)Awai/J	JAX: 007900
ACTB-eGFP	C57BL/6-Tg(CAG-EGFP)1Osb/J	JAX: 003291
CX3CR1-CreERT2	B6.129P2(Cg)-Cx3cr1tm2.1(cre/ERT2)Litt/WganJ	JAX: 021160
STOPFlox-RFP	Gt(ROSA)26Sortm1Hjf	MGI: 104735
Nestin-CreERT2	C57BL/6-Tg(Nes-cre/ERT2)KEisc/J	JAX: 016261
PDGFra-CreERT2	B6N.Cg-Tg(Pdgfra-cre/ERT)467Dbe/J	JAX: 018280
NG2-CreERT2	B6.Cg-Tg(Cspg4-cre/Esr1*)BAkik/J	JAX: 008538
CX3CR1-CreERT2 (for brainbow)	B6.129P2(C)-Cx3cr1tm2.1(cre/ERT2)Jung/J	JAX: 020940
STOPFlox-Brainbow	Gt(ROSA)26Sortm1(CAG-Brainbow2.1)Cle/J	JAX: 013731
IKKβF/F	Ikbkbtm2Mka	MGI:2445462

## Sheet: Table S2b antibodies
Primary Antibody	Manufacturer	Cat #
Iba1 (rb)	Wako	019-19741
Iba1 (gt)	Abcam	ab5076
GFAP	Millipore	MAB3402
NeuN	Millipore	MAB377
DCX	Santa Cruz Biotech	sc-8066
Nestin	Millipore	MAB353
S100b	Millipore	ABN59
Olig2	Abcam	ab33427-100
GFP-488 conjugated	Invitrogen	A-21311
RFP-biotinylated	Abcam	AB34771
GFP (gt)	Abcam	ab6673
P2RY12	UCSF	D.Julius lab
TMEM119	Abcam	ab185333
Ki-67	Abcam	ab16667
Secondary Antibody	Manufacturer	Cat #
Dk-anti-Rb-647	Jackson ImmunoResearch	711-605-152
Dk-anti-Gt-647	Jackson ImmunoResearch	705-605-147
Dk-anti-Rb-Cy3	Jackson ImmunoResearch	711-165-152
Dk-anti-Gt-Cy3	Jackson ImmunoResearch	705-165-147
Dk-anti-Ms-Cy3	Jackson ImmunoResearch	715-165-150
Dk-anti-Rb-488	Jackson ImmunoResearch	711-545-152
Dk-anti-Gt-488	Jackson ImmunoResearch	705-545-147

## Sheet: Table S2c primers
Name	Sequence	amplicon size	qPCR efficiency	Target Transcript
AXL_F	TTCAACTGTGCTACGTCCCC	138	0.976323	NM_001190975.1
AXL_R	GGGTCCCTCTAGGTAAGCCA
CCL24_F	CCAAGGCAGGGGTCATCTTC	183	1.00923	NM_019577.4
CCL24_R	AAACCTCGGTGCTATTGCCA	183		NM_019577.4
CCL5_F	TGCAGTCGTGTTTGTCACTC	152	1.05353	NM_013653.3
CCL5_R	AGAGCAAGCAATGACAGGGA	152		NM_013653.3
CCL7_F	ATAGCCGCTGCTTTCAGCAT	161	1.02214	NM_013654.3
CCL7_R	GTCTTGAAGATAACAGCTTCCCA	161		NM_013654.3
CD163_F	TCCTCGGAAAATTCCAACAATTCA	174	0.984354	NM_001170395.1
CD163_R	GCTGTCCTGTCAAGGCTTCT	174		NM_001170395.1
CD209F_F	GCGCCCTCAAGTTCAGCTTT	181	1.03985	NM_026956.2
CD209F_R	TGTGACTAGGGGAGCACAGA	181		NM_026956.2
CD209G_F	CCCCACTCAAACTCAGCTTCT	104	0.934341	NM_027343.3
CD209G_R	AGTACAACGGCTGTCATTCCA	104		NM_027343.3
GPX3_F	TTCCTGAAGAACTCCTGCCCT	93	0.916399	NM_008161.3
GPX3_R	CCAGCGGATGTCATGGATCT	93		NM_008161.3
PF4_F	AGCTCATAGCCACCCTGAAGA	116	1.06284	NM_019932.4
PF4_R	TGACATTTAGGCAGCTGATACC	116		NM_019932.4
PLA2G2D_F	CCACCGGCCTAATTACAAACC	195	0.964514	NM_011109.2
PLA2G2D_R	TGAAGGTAGGCTGGGTCAGT	195		NM_011109.2
TREML2_F	GGATGCTGGGGTTCTGTGAT	162	1.07711	NM_001033405.2
TREML2_R	ACTACTGACTTTGCCAGGGG	162		NM_001033405.2
GAPDH_F	GGGAAGCCCATCACCATCTT	113	0.952979	NM_001289726.1
GAPDH_R	GCCTTCTCCATGGTGGTGAA	113		NM_001289726.1
F	forward primer
R	reverse primer
