# Supplementary material for: Proximal recolonization by self-renewing microglia re-establishes microglial homeostasis in the adult mouse brain
Source: PLoS Biol. 2019 Feb 8;17(2):e3000134. doi: 10.1371/journal.pbio.3000134 (PMC6383943; doi:10.1371/journal.pbio.3000134)
Supplement: S1 Data — Numeric data shown in separate excel spreadsheets. (XLS) [file pbio.3000134.s021.xls]

## Sheet: Fig1b
Iba1 count/mm2
Ctrl	0D	7D	14D	Mice #
221.52	10.6603	315.193	254.188	1
248.411	38.1873	346.057	298.304	2
247.06	16.1471	342.823	272.542	3
			300.926	4
	Ctrl	0D	7D	14D
Number of values	3	3	3	4
Minimum	221.5	10.66	315.2	254.2
25% Percentile	221.5	10.66	315.2	258.8
Median	247.1	16.15	342.8	285.4
75% Percentile	248.4	38.19	346.1	300.3
Maximum	248.4	38.19	346.1	300.9
Mean	239	21.66	334.7	281.5
Std. Deviation	15.15	14.57	16.96	22.26
Std. Error of Mean	8.747	8.412	9.794	11.13
Lower 95% CI of mean	201.4	-14.53	292.6	246.1
Upper 95% CI of mean	276.6	57.86	376.8	316.9
Sum	717	64.99	1004	1126
	Ctrl	0D	7D	14D
Shapiro-Wilk normality test
W	0.7876	0.8924	0.8276	0.892
P value	0.0851	0.3618	0.1823	0.3924
Passed normality test (alpha=0.05)?	Yes	Yes	Yes	Yes
P value summary	ns	ns	ns	ns
Brown-Forsythe test
F (DFn, DFd)	0.4615 (3, 9)
P value	0.716
P value summary	ns
Are SDs significantly different (P < 0.05)?	No
Dunnett's multiple comparisons test	Mean Diff.	95.00% CI of diff.	Significant?	Summary	Adjusted P Value
Ctrl vs. 0D	217.3	175.8 to 258.9	Yes	****	0.0001	0D
Ctrl vs. 7D	-95.69	-137.2 to -54.17	Yes	***	0.0003	7D
Ctrl vs. 14D	-42.49	-81.34 to -3.646	Yes	*	0.0331	14D

## Sheet: Fig1d
Counting EdU+ cells
EdU+Iba1-						EdU+Iba1+
Mice #	CTX	HPF	TH	HY		Mice #	CTX	HPF	TH	HY
1	151.786	147.222	50	144.643		1	214.286	305.555	260.714	175
2	44.6429	69.4444	21.4286	78.5714		2	28.5714	126.389	66.0714	158.929
3	44.6429	2.77778	0	8.92857		3	192.857	5.55556	10.7143	75
4	169.643	104.167	53.5714	128.571		4	385.714	231.944	258.929	260.714
5	92.8571	20.8333	5.35714	55.3571		5	305.357	34.7222	17.8571	132.143
	CTX	HPF	TH	HY			CTX	HPF	TH	HY
Number of values	5	5	5	5		Number of values	5	5	5	5
Minimum	44.64	2.778	0	8.929		Minimum	28.57	5.556	10.71	75
25% Percentile	44.64	11.81	2.679	32.14		25% Percentile	110.7	20.14	14.29	103.6
Median	92.86	69.44	21.43	78.57		Median	214.3	126.4	66.07	158.9
75% Percentile	160.7	125.7	51.79	136.6		75% Percentile	345.5	268.7	259.8	217.9
Maximum	169.6	147.2	53.57	144.6		Maximum	385.7	305.6	260.7	260.7
Mean	100.7	68.89	26.07	83.21		Mean	225.4	140.8	122.9	160.4
Std. Deviation	58.54	59.29	24.8	55.11		Std. Deviation	134.2	127.7	126.8	67.77
Std. Error of Mean	26.18	26.52	11.09	24.64		Std. Error of Mean	60.01	57.1	56.72	30.31
Lower 95% CI of mean	28.02	-4.729	-4.716	14.79		Lower 95% CI of mean	58.75	-17.7	-34.63	76.21
Upper 95% CI of mean	173.4	142.5	56.86	151.6		Upper 95% CI of mean	392	299.4	280.3	244.5
Sum	503.6	344.4	130.4	416.1		Sum	1127	704.2	614.3	801.8

## Sheet: Fig1m
% EdU+Iba1- cells that express CNS markers
Mice #	GFAP+	S100b+	NeuN+	DCX+	Nestin+	Olig2+
1	0	0	0	8.33	0	11.43
2	0	0	0	5	0	2.33
3	0	0	0	22.22	0	11.11
4	0	0	0	6.9	0	2
5	0	0	0	25	0	9.52
	GFAP+	S100b+	NeuN+	DCX+	Nestin+	Olig2+
Number of values	5	5	5	5	5	5
Minimum	0	0	0	5	0	2
25% Percentile	0	0	0	5.95	0	2.165
Median	0	0	0	8.33	0	9.52
75% Percentile	0	0	0	23.61	0	11.27
Maximum	0	0	0	25	0	11.43
Mean	0	0	0	13.49	0	7.278
Std. Deviation	0	0	0	9.365	0	4.725
Std. Error of Mean	0	0	0	4.188	0	2.113
Lower 95% CI of mean	0	0	0	1.862	0	1.412
Upper 95% CI of mean	0	0	0	25.12	0	13.14
Sum	0	0	0	67.45	0	36.39

## Sheet: Fig1n
%EdU+Iba1+ that express Nestin
Mice #	Nestin+	Nestin-
1	12.2	87.8
2	20.48	79.52
3	64.29	35.71
4	47.62	52.38
5	28.57	71.43
	Nestin+	Nestin-
Number of values	5	5
Minimum	12.2	35.71
25% Percentile	16.34	44.05
Median	28.57	71.43
75% Percentile	55.96	83.66
Maximum	64.29	87.8
Mean	34.63	65.37
Std. Deviation	21.15	21.15
Std. Error of Mean	9.456	9.456
Lower 95% CI of mean	8.377	39.11
Upper 95% CI of mean	60.89	91.62
Sum	173.2	326.8

## Sheet: Fig2d
% Iba1+ cells that GFP+
Mice #	Ctrl	14D	2Mo
1	0.41	0.07	0.26
2	0.15	0	0.38
3	0	0.28	0.79
4	0.1	0.04	0.54
5	0.15	0.09	0.18
	Ctrl	14D	2Mo
Number of values	5	5	5
Minimum	0	0	0.18
25% Percentile	0.05	0.02	0.22
Median	0.15	0.07	0.38
75% Percentile	0.28	0.185	0.665
Maximum	0.41	0.28	0.79
Mean	0.162	0.096	0.43
Std. Deviation	0.1516	0.1083	0.2427
Std. Error of Mean	0.06778	0.04844	0.1085
Lower 95% CI of mean	-0.02618	-0.03848	0.1287
Upper 95% CI of mean	0.3502	0.2305	0.7313
Sum	0.81	0.48	2.15

## Sheet: Fig3d
Iba1 counts/mm2
Mice #	Ctrl	Repop
1	184.722	287.5
2	141.667	204.167
3	151.389	225
4		230.556
5		183.333
Number of values	3	5
Minimum	141.7	183.3
25% Percentile	141.7	193.8
Median	151.4	225
75% Percentile	184.7	259
Maximum	184.7	287.5
Mean	159.3	226.1
Std. Deviation	22.58	39.05
Std. Error of Mean	13.04	17.47
Lower 95% CI of mean	103.2	177.6
Upper 95% CI of mean	215.4	274.6
Sum	477.8	1131
Shapiro-Wilk normality test
W	0.9089	0.9368
P value	0.4144	0.6437
Passed normality test (alpha=0.05)?	Yes	Yes
P value summary	ns	ns
Unpaired t test
P value	0.0377
P value summary	*
Significantly different (P < 0.05)?	Yes
One- or two-tailed P value?	Two-tailed
t, df	t=2.657 df=6
F test to compare variances
F, DFn, Dfd	2.991, 4, 2
P value	0.5318
P value summary	ns
Significantly different (P < 0.05)?	No

## Sheet: Fig3e
RFP counts/mm2
Mice #	Ctrl	Repop
1	7.97753	7.30337
2	12.4719	10.4494
3	4.26966	4.83146
4		5.16854
5		3.82023
	Ctrl	Repop
Number of values	3	5
Minimum	4.27	3.82
25% Percentile	4.27	4.326
Median	7.978	5.169
75% Percentile	12.47	8.876
Maximum	12.47	10.45
Mean	8.24	6.315
Std. Deviation	4.107	2.637
Std. Error of Mean	2.371	1.179
Lower 95% CI of mean	-1.964	3.041
Upper 95% CI of mean	18.44	9.589
Sum	24.72	31.57
Shapiro-Wilk normality test
W	0.9969	0.8999
P value	0.8944	0.4095
Passed normality test (alpha=0.05)?	Yes	Yes
P value summary	ns	ns
Unpaired t test
P value	0.442
P value summary	ns
Significantly different (P < 0.05)?	No
One- or two-tailed P value?	Two-tailed
t, df	t=0.823 df=6
F test to compare variances
F, DFn, Dfd	2.427, 2, 4
P value	0.4083
P value summary	ns
Significantly different (P < 0.05)?	No

## Sheet: Fig3f
% MG that are RFP+
Mice #	Ctrl	Repop
1	0	0.06
2	0.17	0.06
3	0.11	0
4		0
5		0
	Ctrl	Repop
Number of values	3	5
Minimum	0	0
25% Percentile	0	0
Median	0.11	0
75% Percentile	0.17	0.06
Maximum	0.17	0.06
Mean	0.09333	0.024
Std. Deviation	0.08622	0.03286
Std. Error of Mean	0.04978	0.0147
Lower 95% CI of mean	-0.1208	-0.01681
Upper 95% CI of mean	0.3075	0.06481
Sum	0.28	0.12

## Sheet: Fig3h
Quantification of % microglia that are RFP+
Mice #	Ctrl	Del	Repop	2nd Del	2nd Repop
1	93.65	87.39	94.87	88.1	89.01
2	89.88	91.47	92.51	86.36	88.61
3	83.08	87.25	95.85	93.04	86.15
4	83.25
	Ctrl	Del	Repop	2nd Del	2nd Repop
Number of values	4	3	3	3	3
Minimum	83.08	87.25	92.51	86.36	86.15
25% Percentile	83.12	87.25	92.51	86.36	86.15
Median	86.57	87.39	94.87	88.1	88.61
75% Percentile	92.71	91.47	95.85	93.04	89.01
Maximum	93.65	91.47	95.85	93.04	89.01
Mean	87.47	88.7	94.41	89.17	87.92
Std. Deviation	5.199	2.397	1.717	3.465	1.549
Std. Error of Mean	2.599	1.384	0.9912	2.001	0.8942
Lower 95% CI of mean	79.19	82.75	90.15	80.56	84.08
Upper 95% CI of mean	95.74	94.66	98.67	97.78	91.77
Sum	349.9	266.1	283.2	267.5	263.8
Shapiro-Wilk normality test
W	0.8635	0.7749	0.9462	0.9289	0.8526
P value	0.2728	0.0558	0.5528	0.4847	0.2473
Passed normality test (alpha=0.05)?	Yes	Yes	Yes	Yes	Yes
P value summary	ns	ns	ns	ns	ns
ANOVA summary
F	2.127
P value	0.1455
P value summary	ns
Significant diff. among means (P < 0.05)?	No
R square	0.4361
Brown-Forsythe test
F (DFn, DFd)	1.906 (4, 11)
P value	0.1796
P value summary	ns
Are SDs significantly different (P < 0.05)?	No

## Sheet: Fig3i
Iba1 counts/mm2
Mice #	Ctrl	Del	Repop	2nd Del	2nd Repop
1	132.889	52.8889	190.667	37.3333	279.111
2	144.889	57.3333	201.778	39.1111	296.445
3	178.667	45.3333	149.778	51.1111	260
4	175.111
	Ctrl	Del	Repop	2nd Del	2nd Repop
Number of values	4	3	3	3	3
Minimum	132.9	45.33	149.8	37.33	260
25% Percentile	135.9	45.33	149.8	37.33	260
Median	160	52.89	190.7	39.11	279.1
75% Percentile	177.8	57.33	201.8	51.11	296.4
Maximum	178.7	57.33	201.8	51.11	296.4
Mean	157.9	51.85	180.7	42.52	278.5
Std. Deviation	22.53	6.067	27.38	7.494	18.23
Std. Error of Mean	11.26	3.503	15.81	4.327	10.52
Lower 95% CI of mean	122	36.78	112.7	23.9	233.2
Upper 95% CI of mean	193.7	66.92	248.8	61.14	323.8
Sum	631.6	155.6	542.2	127.6	835.6
Shapiro-Wilk normality test
W	0.8746	0.9781	0.9015	0.845	0.9992
P value	0.3161	0.7162	0.3902	0.2271	0.9462
Passed normality test (alpha=0.05)?	Yes	Yes	Yes	Yes	Yes
P value summary	ns	ns	ns	ns	ns
Brown-Forsythe test
F (DFn, DFd)	1.323 (4, 11)
P value	0.3213
P value summary	ns
Are SDs significantly different (P < 0.05)?	No
Dunnett's multiple comparisons test	Mean Diff.	95.00% CI of diff.	Significant?	Summary
Ctrl vs. 1st Del	106	65.27 to 146.8	Yes	****
Ctrl vs. 1st Repop	-22.85	-63.62 to 17.91	No	ns
Ctrl vs. 2nd Del	115.4	74.61 to 156.1	Yes	****
Ctrl vs. 2nd Repop	-120.6	-161.4 to -79.86	Yes	****

[truncated: 40 more sheets: Fig4e, Fig4g, Fig4h, Fig4i, Fig4j, Fig4k, Fig4l, Fig4o, Fig5b, Fig5e, Fig5f-p, Fig6d-j; l-n; p-r; t-v, Fig7d, Fig8c, Fig8f, Fig8g, Fig8i, Fig9e, Fig9g, S_Fig1c …]
