# Supplementary material for: Proximal recolonization by self-renewing microglia re-establishes microglial homeostasis in the adult mouse brain
Source: PLoS Biol. 2019 Feb 8;17(2):e3000134. doi: 10.1371/journal.pbio.3000134 (PMC6383943; doi:10.1371/journal.pbio.3000134)
Supplement: S2 Data — (a) Raw read counts. (b) TPM. TPM, transcript per million. (XLS) [file pbio.3000134.s022.xls]

## Sheet: DataS2a_RNAseq_counts
	Ctrl_N1	Ctrl_N2	Ctrl_N3	Ctrl_N4	D04_N1	D04_N2	D04_N3	D04_N4	D14_N1	D14_N2	D14_N3	D14_N4	D30_N1	D30_N2	D30_N3	D30_N4	P4_N1	P4_N2	P4_N3
ENSMUSG00000000001.4	542	336	465	534	753	351	526	489	400	456	543	441	377	693	337	491	855	710	795
ENSMUSG00000000003.15	0	0	0	0	0	0	0	0	0	0	0	0	0	0	0	0	0	0	0
ENSMUSG00000000028.14	9	9	11	12	164	10	46	16	10	5	4	12	3	6	7	9	123	121	119
ENSMUSG00000000031.16	0	0	3	0	3	0	0	0	0	0	0	6	1	0	3	0	171	106	151
ENSMUSG00000000037.16	2	2	0	3	2	3	1	3	0	0	3	0	0	0	3	7	22	8	8
ENSMUSG00000000049.11	13	6	7	6	5	6	5	3	6	4	9	8	2	10	0	0	0	0	0
ENSMUSG00000000056.7	208	172	197	243	114	277	341	384	285	379	307	296	186	291	158	241	322	217	260
ENSMUSG00000000058.6	125	79	110	82	154	45	74	67	62	77	72	66	57	157	59	75	97	115	98
ENSMUSG00000000078.7	5799	3709	4552	6434	3131	4676	5021	5381	3059	3542	3476	2938	3480	4963	2476	4108	4678	3060	3605
ENSMUSG00000000085.16	266	231	252	355	274	293	353	427	299	321	271	284	229	347	247	314	441	359	433
ENSMUSG00000000088.7	131	103	93	97	388	137	223	200	124	105	102	81	60	124	88	111	395	288	392
ENSMUSG00000000093.6	120	94	67	82	82	22	20	37	56	44	59	60	52	55	46	44	69	66	106
ENSMUSG00000000094.12	4	4	4	1	3	5	2	1	3	7	3	8	0	4	2	0	13	2	25
ENSMUSG00000000103.12	0	0	0	0	0	0	0	0	0	0	0	0	0	0	0	0	0	0	0
ENSMUSG00000000120.6	6	14	14	1	14	5	6	7	11	1	2	5	4	0	3	4	41	31	52
ENSMUSG00000000125.5	1	6	6	0	3	3	1	4	9	0	1	3	4	0	1	1	4	2	3
ENSMUSG00000000126.11	4	7	13	0	1	1	0	2	3	1	2	4	4	3	0	0	2	6	6
ENSMUSG00000000127.14	119	92	107	118	120	55	89	95	85	77	104	107	72	120	66	78	164	158	172
ENSMUSG00000000131.15	806	628	641	795	985	563	761	738	737	746	725	744	539	874	528	817	1097	688	904
ENSMUSG00000000134.17	1581	1469	1431	1779	963	1072	1239	1564	1604	1405	1214	1185	1113	1704	1101	1597	1620	1117	1357
ENSMUSG00000000142.15	89	75	92	62	47	33	32	37	43	68	37	43	41	97	33	36	71	87	87
ENSMUSG00000000148.17	326	328	264	380	253	293	287	345	360	321	395	304	267	327	263	297	302	199	292
ENSMUSG00000000149.10	4328	3711	3921	4625	3654	5084	5938	5984	5019	4146	4863	4388	3552	5073	3136	4307	4756	3126	4243
ENSMUSG00000000154.16	5	10	9	8	6	1	5	4	7	8	3	0	4	2	4	5	16	9	7
ENSMUSG00000000157.15	100	5	21	1	11	5	3	3	4	7	0	3	0	2	1	24	18	6	7
ENSMUSG00000000159.15	8	3	5	1	5	1	1	6	0	11	3	4.08	1.04	4	3.07	3	5.07	7	13
ENSMUSG00000000167.14	1	1	4	1	3	1	2	0	0	2	4	1	4	4	0	2	5	2	5
ENSMUSG00000000168.9	210	145	188	184	462	176	250	211	210	143	174	207	120	232	129	198	313	222	285
ENSMUSG00000000171.5	295	234	255	306	518	272	477	413	393	329	254	254	191	308	203	276	665	468	607
ENSMUSG00000000182.9	0	3	0	0	0	0	0	5	5	0	3	2	5	0	3	0	0	1	1
ENSMUSG00000000183.6	0	3	2	1	0	0	0	1	1	0	5	0	2	0	7	0	3	0	1
ENSMUSG00000000184.12	131	115	111	87	196	45	45	57	73	80	39	47	85	98	52	68	574	416	589
ENSMUSG00000000194.13	647	507	682	794	539	495	708	850	826	782	828	705	613	771	565	681	894	597	820
ENSMUSG00000000197.8	0	3	8	1	4	0	1	0	4	0	1	0	1	0	5	1	8	6	16
ENSMUSG00000000202.9	17	16	33	23	9	5	3	11	16	4	7	7	5	4	3	9	51	38	69
ENSMUSG00000000204.16	453	15	16	2	64	28	3	15	6	11	5	5	7	12	7	39	17	11	15
ENSMUSG00000000214.11	0	0	1	0	0	0	0	0	1	0	0	0	2	0	0	0	1	0	2
ENSMUSG00000000215.11	0	0	1	0	0	0	0	0	0	0	0	0	0	0	0	0	0	0	0
ENSMUSG00000000216.8	0	0	0	0	1	0	0	0	0	0	0	0	0	0	0	0	1	0	0
ENSMUSG00000000223.13	5	1	3	6	11	0	1	1	3	0	5	0	10	0	1	0	20	20	23
ENSMUSG00000000244.17	69	35	56	76	155	90	153	125	118	81	119	102	65	107	71	71	61	35	55
ENSMUSG00000000247.11	6	8	7	2	8	0	5	0	4	3	3	3	3	10	6	4	24	15	34
ENSMUSG00000000248.16	0	0	0	0	1	0	0	0	0	0	0	0	0	0	0	1	0	0	0
ENSMUSG00000000253.13	270	197	263	317	282	172	262	245	218	192	210	176	186	245	175	217	507	336	463
ENSMUSG00000000263.15	2	0	6	2	2	2	2	0	2	0	3	0	6	0	6	2	1	1	1
ENSMUSG00000000266.11	12	9	16	5	8	7	4	12	9	12	3	8	7	7	3	9	30	19	26
ENSMUSG00000000275.16	587	376	436	418	847	741	1013	765	606	483	533	446	372	570	265	457	764	503	615
ENSMUSG00000000276.11	128	93	90	95	80	31	35	36	64	75	44	58	62	77	44	47	86	82	95
ENSMUSG00000000278.10	1121	697	842	924	1302	1200	1694	1632	1311	873	913	821	699	1274	598	922	1245	813	997
ENSMUSG00000000282.12	1006	771	759	838	780	1126	1101	1193	855	663	711	655	611	1008	689	708	791	556	682
ENSMUSG00000000290.13	5027	3481	4055	4745	6391	4316	6825	5997	6122	4794	5498	5479	4188	6075	3789	5024	1942	1396	1682
ENSMUSG00000000295.13	29	13	14	33	30	13	14	20	18	25	10	38	11	19	16	20	41	40	45
ENSMUSG00000000296.8	15	15	25	7	11	1	3	6	2	5	8	7	2	8	2	11	15	20	23
ENSMUSG00000000301.16	6	8	7	4	27	2	8	6	9	7	7	6	6	2	1	2	6	8	9
ENSMUSG00000000303.12	24	19	33	10	54	5	9	15	21	32	26	10	15	16	20	35	10	11	4
ENSMUSG00000000305.12	9	12	8	5	8	6	4	9	10	3	16	6	8	2	14	3	36	22	36
ENSMUSG00000000308.14	11	4	6	2	5	0	4	1	0	1	8	0	6	0	1	1	4	4	11
ENSMUSG00000000317.11	19	22	19	8	37	23	16	13	7	26	13	18	22	18	12	19	66	70	80
ENSMUSG00000000318.16	131	83	77	145	76	14	27	32	46	33	31	35	28	28	25	37	70	56	54
ENSMUSG00000000320.10	3	17	20	24	20	6	19	9	7	15	5	12	9	12	17	15	12	4	9
ENSMUSG00000000325.15	810	677	769	882	222	257	255	375	433	535	494	595	449	655	507	690	268	166	258
ENSMUSG00000000326.12	1022	951	1061	1355	825	872	1181	1371	1075	962	1139	946	847	1312	897	1164	967	613	869
ENSMUSG00000000339.14	138	67	96	112	163	86	122	111	122	105	101	76	62	114	75	130	190	132	185
ENSMUSG00000000340.10	116	75	104	115	148	90	98	125	120	81	121	126	89	139	58	96	193	141	191
ENSMUSG00000000346.8	2224	1300	1647	1874	1344	1381	1831	2327	1870	1759	1786	1592	1256	2338	1313	1957	2305	1723	2069
ENSMUSG00000000355.13	48	41	39	71	67	39	60	67	46	37	45	65	32	52	30	48	119	106	72
ENSMUSG00000000359.3	4	2	5	2	7	0	1	4	12	3	0	6	0	1	0	8	1	6	4
ENSMUSG00000000365.9	20	12	12	8	10	1	7	7	23	8	27	13	16	12	15	3	21	15	11
ENSMUSG00000000374.8	747	509	584	730	695	459	555	793	757	605	585	551	498	858	525	587	802	582	742
ENSMUSG00000000378.15	322	237	287	377	257	243	349	353	267	320	329	302	193	407	233	269	426	288	391
ENSMUSG00000000381.10	0	5	0	0	1	0	1	5	1	0	0	0	1	0	2	0	0	0	1
ENSMUSG00000000384.15	330	209	201	279	460	137	184	194	232	200	178	154	129	239	155	208	312	236	269
ENSMUSG00000000385.7	0	0	0	0	0	0	1	4	2	5	1	2	3	1	1	0	0	1	2
ENSMUSG00000000386.14	43	19	27	41	57	120	127	225	175	107	96	76	26	70	47	41	38	37	33
ENSMUSG00000000392.17	7	15	12	3	18	1	2	5	1	3	2	1	2	7	4	4	7	5	10
ENSMUSG00000000394.15	0	0	0	0	0	0	0	0	0	0	0	0	0	0	0	0	0	0	0
ENSMUSG00000000399.10	402	299	366	424	724	238	470	483	383	274	338	282	256	462	283	394	686	497	609
ENSMUSG00000000402.2	0	0	0	0	0	0	0	1	0	0	1	0	0	0	1	0	3	0	6
ENSMUSG00000000409.14	11	6	5	3	6	3	0	2	5	5	4	1	3	1	4	1	1	4	2
ENSMUSG00000000411.7	0	0	2	0	0	1	2	1	1	0	0	0	2	0	4	0	1	3	1
ENSMUSG00000000416.16	13	12	15	8	6	3	13	7	7	9	5	19	9	10	7	11	39	33	44
ENSMUSG00000000420.15	1028	691	932	1020	1008	702	944	1026	935	967	1025	979	784	1443	771	1006	1106	914	1012
ENSMUSG00000000435.1	0	0	2	0	0	1	1	0	1	0	1	0	0	0	0	0	1	0	1
ENSMUSG00000000439.9	266	142	203	262	232	205	192	257	238	246	212	166	165	276	160	239	343	262	317
ENSMUSG00000000440.12	5	1	2	2	18	3	1	3	3	3	3	1	2	4	3	1	9	4	8
ENSMUSG00000000441.17	608	413	494	596	554	433	472	581	552	502	506	457	375	609	373	558	780	552	704
ENSMUSG00000000486.13	25	19	6	10	9	8	19	13	12	13	4	5	8	12	9	12	29	15	20
ENSMUSG00000000489.6	6497	5500	5583	6156	2770	3188	3224	5616	5910	5970	5189	5189	4519	7686	5252	6238	1517	1006	1385
ENSMUSG00000000530.16	676	558	628	483	658	552	814	701	596	583	681	594	531	841	504	614	402	349	395
ENSMUSG00000000531.4	422	377	379	356	520	717	781	749	741	386	423	325	246	533	283	344	53	42	56
ENSMUSG00000000532.10	198	160	185	224	103	116	153	178	182	198	227	199	138	200	129	164	306	209	270
ENSMUSG00000000538.18	279	242	261	329	153	173	189	213	242	280	209	203	195	305	204	243	294	226	291
ENSMUSG00000000544.14	0	3	0	2	0	1	0	0	0	1	1	0	0	2	2	0	0	0	1
ENSMUSG00000000552.9	1233	1316	1271	1611	963	1301	1637	1496	1836	1584	1554	1495	1106	1808	1285	1527	1309	839	1110
ENSMUSG00000000555.7	348	280	257	333	1347	437	568	463	358	349	249	282	229	397	238	289	457	354	430
ENSMUSG00000000560.9	0	6	2	0	0	0	0	3	2	0	4	0	2	0	4	1	7	4	7
ENSMUSG00000000561.14	120.08	93	93	142.85	259.14	77.69	95.9	128.71	127.85	138	102	123.06	125.1	155.88	83.47	152.43	342.69	237.74	302
ENSMUSG00000000562.5	509	399	462	534	110	293	311	604	432.3	617	503.92	535	384	619	373	592	437	312	370
ENSMUSG00000000563.17	412	273	404	385	989	450	718	667	454	367	408	333	300	552	289	395	1064	855	997
ENSMUSG00000000567.5	60	70	53	26	61	20	25	14	48	31	30	30	33	32	47	32	94	102	151
ENSMUSG00000000568.15	1310	888	948	1181	2282	771	1029	1167	1188	1088	1122	1072	950	1413	759	1148	2291	1635	1859
ENSMUSG00000000579.14	41.82	27.01	37.39	48.08	43.05	46.74	52	47.3	20.26	20.83	38.09	23.41	22.9	34.26	24.95	26.64	53.61	37.95	59.18
ENSMUSG00000000581.8	97	52	75	101	129	49	94	108	79	56	73	75	50	107	43	53	205	138	147
ENSMUSG00000000594.7	1691	1320	1490	1754	1658	2625	3948	3325	3118	2143	2448	2159	1540	2260	1551	2153	1548	1092	1399
ENSMUSG00000000600.15	228	164	170	229	148	186	168	219	176	194	208	170	169	243	131	162	278	220	210
ENSMUSG00000000605.9	1102	751	951	1120	612	644	580	897	706	812	826	732	799	1260	616	898	878	539	789
ENSMUSG00000000606.16	2	0	0	0	0	0	0	1	0	0	0	0	0	0	2	0	0	0	1
ENSMUSG00000000617.14	2	8	7	2	9	1	0	6	3	0	0	3	2	0	4	0	3	1	2
ENSMUSG00000000627.15	12	4	3	2	2	2	0	2	0	1	0	3	1	0	0	1	25	4	17
ENSMUSG00000000628.10	7184	5312	5688	5566	2540	2149	2178	3876	5959	5984	5216	4274	5108	7426	4070	5686	3106	2011	2743
ENSMUSG00000000631.20	2519	2065	2245	2682	1939	1920	2375	2721	2337	2499	2530	2232	2165	2833	1918	2490	2593	1748	2215
ENSMUSG00000000632.13	6	3	4	0	3	3	0	1	5	3	3	1	3	6	8	4	48	25	50
ENSMUSG00000000673.8	75	50	39	71	146	130	223	191	219	144	109	145	99	146	82	162	10	9	11
ENSMUSG00000000682.7	464	270	238	341	1179	1105	2272	1548	1172	657	682	630	450	581	450	541	389	299	344
ENSMUSG00000000686.11	584	547	597	777	174	316	351	502	693	600	672	808	411	655	543	708	262	145	209
ENSMUSG00000000690.5	0	0	0	0	0	0	0	0	3	0	0	0	0	0	0	0	0	1	0
ENSMUSG00000000693.10	176	156	175	236	97	136	142	203	145	140	126	118	110	209	113	154	224	141	199
ENSMUSG00000000701.8	0	0	0	0	0	0	0	0	0	0	0	0	0	0	0	0	0	0	0
ENSMUSG00000000706.16	0	0	0	1	0	0	1	0	0	0	0	0	0	0	2	0	0	0	0
ENSMUSG00000000708.14	336	235	220	271	298	261	282	329	257	233	351	232	214	402	218	256	352	256	319
ENSMUSG00000000711.3	670	526	637	715.97	387	478	594	750.99	607	743.98	763	592	541	770	521	724	970	593.97	826
ENSMUSG00000000724.10	0	0	0	0	0	0	0	0	0	0	0	1	0	0	0	0	0	0	0
ENSMUSG00000000730.13	0	0	0	0	0	0	0	0	1	0	0	0	2	0	1	1	0	1	0
ENSMUSG00000000731.15	0	8	1	1	3	3	0	0	4	0	2	0	1	0	4	0	0	0	2
ENSMUSG00000000732.9	907	690	712	946	893	1043	1348	1660	1968	1158	1169	1083	756	1254	827	1166	302	209	294
ENSMUSG00000000738.18	377	274	286	364	493	185	393	325	244	291	255	229	247	335	209	277	386	281	305
ENSMUSG00000000739.14	4	10	4	4	4	1	0	4	2	7	3	0	6	0	8	1	5	0	3
ENSMUSG00000000740.12	6532.06	5171.99	5376.16	6465.47	8327.27	7009.12	10656	10093.6	10163.4	7018.61	7681.89	7250.97	4238.63	7370.04	5279.37	7396.31	7665.18	5375.09	7291.36
ENSMUSG00000000743.9	663	558	610	742	640	633	930	900	816	665	733	549	532	709	497	720	883	563	738
ENSMUSG00000000751.13	282	190	233	335	1126	174	397	283	268	237	259	242	186	283	154	260	895	632	670
ENSMUSG00000000753.15	434	311	381	523	178	123	231	275	187	319	269	261	178	280	243	321	231	181	231
ENSMUSG00000000759.14	244	164	184	215	213	184	221	291	180	195	172	213	177	202	152	201	391	275	372
ENSMUSG00000000766.18	0	1	7	0	3	0	1	0	0	0	2	0	4	0	0	0	1	0	2
ENSMUSG00000000776.13	112	71	66	102	163	50	60	99	125	90	96	66	64	110	56	120	146	93	127
ENSMUSG00000000782.15	51	39	45	38	21	11	19	28	25	54	23	23	26	51	24	32	83	79	85
ENSMUSG00000000787.12	7785	5030	6024	7313	2954	4237	3786	6145	4924	6437	6027	5285	4963	9296	4723	6551	5864	3985	5190.38
ENSMUSG00000000791.9	4	8	5	2	4	3	7	3	1	1	4	5	1	0	6	7	2	0	0
ENSMUSG00000000792.2	30	25	38	20	11	6	7	6	6	11	14	11	8	11	15	13	4	6	14
ENSMUSG00000000794.9	7	10	6	5	10	3	0	6	3	6	0	0	10	9	7	1	30	17	29
ENSMUSG00000000804.14	247	199	225	241	163	216	232	309	246	201	235	253	203	313	152	192	372	289	358
ENSMUSG00000000805.18	202	124	174	99	91	53	59	76	80	146	85	76	117	161	75	92	115	130	135
ENSMUSG00000000811.13	51	43	52	46	32	9	14	22	39	44	30	34	50	44	31	43	37	27	30
ENSMUSG00000000817.10	0	1	0	3	0	0	0	0	0	2	0	0	0	0	0	1	0	0	0
ENSMUSG00000000823.16	250	175	176	260	195	182	177	252	250	279	203	170	170	224	138	176	366	268	397
ENSMUSG00000000826.16	955	704	864	990	869	797	1078	1139	1031	1089	943	932	774	1134	668	1010	1745	1221	1601
ENSMUSG00000000827.18	328	209	262	362	286	185	266	412	309	331	354	289	226	360	193	308	501	378	403
ENSMUSG00000000838.17	316	238	265	248	336	204	204	293	296	238	264	232	180	392	180	278	467	346	420
ENSMUSG00000000861.15	21	11	15	19	11	7	25	4	6	5	13	10	12	6	12	2	29	27	32
ENSMUSG00000000869.12	0	0	0	0	0	0	0	0	0	0	0	0	0	0	0	0	0	0	0
ENSMUSG00000000876.11	132	88	90	115	106	113	140	153	118	109	97	102	73	118	88	143	156	125	179
ENSMUSG00000000881.12	162	124	161	132	65	121	111	138	146	166	119	166	100	157	92	138	122	106	103
ENSMUSG00000000884.16	27	31	25	46	52	14	22	31	35	29	39	27	17	30	25	34	42	26	46
ENSMUSG00000000889.8	0	0	0	0	0	0	0	0	0	0	0	0	0	1	0	0	0	0	0
ENSMUSG00000000901.16	33	22	49	54	10	15	23	19	20	17	5	17	7	22	16	18	22	21	27
ENSMUSG00000000902.13	204	199	218	235	426	149	254	255	231	170	224	207	124	243	174	184	537	351	548
ENSMUSG00000000903.3	0	0	0	0	0	0	0	0	0	0	0	0	0	0	0	0	0	0	1
ENSMUSG00000000915.15	921	601	640	531	364	294	386	510	561	586	478	441	395	652	435	569	463	295	455
ENSMUSG00000000916.15	143	133	140	135	168	94	116	133	143	183	108	132	82	184	86	100	190	134	152
ENSMUSG00000000934.8	57	30	51	48	77	45	45	58	72	46	57	48	36	77	30	75	59	48	79
ENSMUSG00000000938.11	0	5	0	0	0	0	0	0	1	0	0	0	2	0	4	0	4	0	0
ENSMUSG00000000942.10	1	0	0	0	0	0	0	0	0	0	0	0	0	0	0	1	0	0	0
ENSMUSG00000000948.16	4	4	4	1	5	0	3	2	3.59	0	7	1	9	1	2	0	4	9	20
ENSMUSG00000000957.11	550	407	405	532	1044	682	846	835	1005	737	587	726	459	727	556	673	286	197	308
ENSMUSG00000000958.10	814	757	783	1188	655	553	697	936	789	721	740	741	551	869	618	816	862	547	795
ENSMUSG00000000959.7	447	330	361	451	376	640	789	849	489	446	420	352	307	499	297	435	643	415	545
ENSMUSG00000000976.13	228	194	208	231	194	170	184	205	152	185	207	227	139	275	145	212	358	215	246
ENSMUSG00000000982.5	8771	5559	6703	7092	2081	4116	3378	7820	6571	4465	4953	4474	4073	8191	4509	6174	6102	4582	5654
ENSMUSG00000000983.13	1	0	0	0	0	0	0	0	0	0	0	0	0	0	0	0	3	0	0
ENSMUSG00000001014.6	7	10	6	2	3	2	6	2	4	7	5	1	6	11	6	10	3	0	2
ENSMUSG00000001016.12	158	111	156	194	388	67	133	130	153	156	129	103	121	201	114	116	419	344	371
ENSMUSG00000001017.15	1138	786	901	1014	957	756	847	1066	955	767	781	777	670	1058	620	972	1155	862	1015
ENSMUSG00000001018.15	282	203	239	346	196	166	270	311	324	259	238	260	198	299	179	327	358	262	342
ENSMUSG00000001020.8	44	7	21	8	451	42	104	71	38	29	41	13	14	6	8	16	46	32	30
ENSMUSG00000001021.12	0	4	0	0	1	1	0	1	0	0	3	0	1	0	2	0	1	0	0
ENSMUSG00000001023.10	0	1	0	0	0	0	0	0	0	1	1	0	0	0	1	1	1	0	0
ENSMUSG00000001025.8	91	16	10	21	168	20	45	31	43	30	23	10	20	23	15	28	38	22	24
ENSMUSG00000001027.7	0	0	0	0	0	0	0	3	0	0	0	0	0	0	2	1	1	0	1
ENSMUSG00000001029.15	30	39	47	33	55	24	38	33	37	43	22	32	27	42	31	37	66	74	79
ENSMUSG00000001034.17	858	838	747	864	318	512	509	659	739	733	545	625	386	875	566	734	753	445	665
ENSMUSG00000001036.17	293	258	269	334	130	135	119	173	179	294	177	179	208	323	193	281	220	164	212
ENSMUSG00000001039.12	8	15	11	8	18	9	14	12	9	5	10	2	6	7	8	11	17	21	17
ENSMUSG00000001052.15	525	410	476	552	608	405	525	683	507	617	605	470	422	691	416	552	706	546	617
ENSMUSG00000001053.15	267	171	156	204	79	94	99	121	83	102	105	76	82	126	101	102	109	93	133
ENSMUSG00000001054.9	277	191	203	334	210	117	159	200	221	213	187	186	162	202	135	233	273	183	233
ENSMUSG00000001056.3	470	335	414	408	612	209	216	364	326	288	276	245	223	373	202	348	515	345	400
ENSMUSG00000001062.18	643	603	626	804	382	525	675	736	661	724	653	580	424	807	517	559	480	296	453
ENSMUSG00000001065.15	322	352	331	407	227	243	269	410	319	420	340	394	247	386	232	350	357	213	302
ENSMUSG00000001076.6	0	1	3	0	1	1	1	0	0	0	0	0	4	0	2	0	0	0	0
ENSMUSG00000001082.12	332	279	339	389	470	296	471	407	458	385	328	357	262	426	269	388	466	289	419
ENSMUSG00000001089.14	233	183	182	170	448	162	227	276	211	236	246	213	211	230	166	197	455	308	366
ENSMUSG00000001095.5	10	1	0	2	0	0	0	0	0	1	1	0	1	0	1	2	2	0	1
ENSMUSG00000001098.15	506	336	462	402	670	316	477	438	365	433	440	356	353	466	303	364	656	473	607
ENSMUSG00000001100.10	256	231	266	317	338	142	266	255	256	251	228	249	177	275	200	299	412	314	424
ENSMUSG00000001103.7	1	0	1	0	1	0	0	0	1	0	0	0	0	3	0	0	0	0	0
ENSMUSG00000001105.15	134	105	151	152	154	94	157	186	122	104	119	138	110	130	131	132	209	151	158
ENSMUSG00000001119.7	15	15	63	16	37	6	2	12	23	15	28	11	12	16	16	14	77	63	80
ENSMUSG00000001120.15	53	18	34	18	33	12	13	17	12	23	12	13	11	17	10	25	32	19	28
ENSMUSG00000001123.15	1867	1237	1605	2038	2332	1549	2673	2809	2434	1678	1739	1633	1142	1897	1269	1800	1676	1152	1471
ENSMUSG00000001127.12	445	440	382	495	372	292	398	519	506	431	409	391	312	455	301	417	474	345	433
ENSMUSG00000001128.7	101	60	64	80	1289	262	899	177	58	38	55	47	33	26	19	56	114	77	101
ENSMUSG00000001131.11	0	0	0	0	1	4	0	0	0	1	0	0	1	0	1	0	2	3	6
ENSMUSG00000001134.9	22	16	23	25	49	16	15	25	18	14	16	22	13	16	7	23	48	27	33
ENSMUSG00000001138.13	430	400	423	435	338	413	438	476	479	477	519	455	381	515	387	528	451	290	367
ENSMUSG00000001143.13	464	358	474	420	506	397	499	571	447	428	585	426	326	529	334	388	490	336	450
ENSMUSG00000001150.7	343	280	308	406	431	231	340	380	292	321	370	327	250	408	257	329	518	341	433
ENSMUSG00000001151.10	391	300	313	389	681	330	500	397	412	429	406	406	325	396	247	362	716	489	588
ENSMUSG00000001155.13	7	3	1	1	4	5	4	1	3	3	4	3	2	1	0	0	0	0	0
ENSMUSG00000001156.9	915	279	279	312	962	434	541	491	382	286	310	219	230	396	182	312	349	222	259
ENSMUSG00000001157.13	122	108	109	119	166	131	151	147	118	130	156	120	92	147	89	96	154	119	173
ENSMUSG00000001158.13	66	59	106	94	134	64	113	96	79	72	60	73	50	104	37	93	167	146	143
ENSMUSG00000001166.17	28	4	13	21	5	15	15	23	36	19	27	19	11	20	6	24	12	5	7
ENSMUSG00000001168.16	0	0	0	0	0	0	0	0	0	0	0	0	0	0	0	0	0	0	0
ENSMUSG00000001173.15	112	55	110	115	174	54	78	92	94	87	93	79	57	122	61	106	205	136	138
ENSMUSG00000001175.14	2166	1252	1719	1873	4546	1193	2065	1785	1530	1573	1697	1400	1454	2152	1304	1693	3889	3084	3561
ENSMUSG00000001211.15	1343	1147	1165	1482	940	871	1147	1282	1202	1190	1099	1223	998	1401	1035	1312	1776	1285	1728
ENSMUSG00000001225.12	0	3	2	0	2	1	1	0	1	0	12	0	4	0	7	0	1	3	1
ENSMUSG00000001227.11	247	253	276	170	678	124	227	137	261	151	150	168	135	166	216	169	150	98	148
ENSMUSG00000001228.14	46	23	21	36	1363	48	249	55	29	17	23	19	15	11	18	26	1170.98	753	905
ENSMUSG00000001229.8	454	446	431	484	913	459	576	642	493	440	447	488	343	539	359	436	726	477	678
ENSMUSG00000001240.13	148.74	131	157.71	48.22	126	63	71	89	84	101	76	46	75	118.98	78	96.68	193	189	231
ENSMUSG00000001247.16	211	213	228	154	208	113	119	143	109	176	150	118	129	216	153	124	208	190	236
ENSMUSG00000001248.15	3626	3092	3130	3539	1884	2522	2664	4008	3546	2975	2936	2486	2097	3834	2237	2935	1955	1229	1757
ENSMUSG00000001249.14	179	102	113	140	56	95	119	148	174	146	133	132	140	131	101	147	70	59	80
ENSMUSG00000001260.10	2	2	2	3	0	0	0	0	0	1	0	0	0	0	1	0	17	15	20
ENSMUSG00000001270.9	5511.99	4719	5305.99	6730.98	7330.97	3849.97	6676.93	4780	4447.98	4626.95	4559.98	4367.99	3908.96	6189.97	4332.97	5749.95	7461.6	5228.97	7479.05
ENSMUSG00000001280.12	619	413	441	553	576	521	528	680	531	569	542	532	462	682	369	514	888	686	745
ENSMUSG00000001281.9	103	41	61	50	309	45	32	71	83	67	47	28	62	54	40	71	48	37	35
ENSMUSG00000001285.12	151	128	144	177	249	118	196	204	154	145	154	121	105	140	105	135	238	175	204
ENSMUSG00000001288.14	113	84	94	76	97	51	58	60	70	72	58	38	77	80	55	77	66	57	46
ENSMUSG00000001289.12	881	610	748	881	446	650	902	1189	1032	813	842	773	611	1013	668	1052	803	655	732
ENSMUSG00000001300.16	235	193	187	186	85	62	49	76	66	76	56	75	63	132	60	94	214	154	165
ENSMUSG00000001305.5	61	48	47	86	161	41	44	75	72	55	57	62	43	57	37	72	138	94	127
ENSMUSG00000001313.12	43	29	38	36	37	18	13	18	17	32	29	17	20	35	20	23	160	98	127
ENSMUSG00000001323.17	99	67	83	72	74	51	88	81	81	70	91	65	41	75	56	70	161	110	146
ENSMUSG00000001333.9	5	9	5	4	4	7	7	17	7	3	13	6	3	19	14	5	16	6	7
ENSMUSG00000001334.9	9	8	5	1	11	0	6	3	6	2	6	3	5	5	4	5	13	10	29
ENSMUSG00000001348.15	9	4	4	8	1048	633	660	594	11	7	9	6	7	4	4	6	45	14	17
ENSMUSG00000001349.5	41	24	21	15	28	9	15	19	14	16	5	3	5	7	7	12	5	0	1
ENSMUSG00000001366.14	122	100	105	110	116	96	113	139	108	94	124	118	80	138	59	97	149	96	122
ENSMUSG00000001376.17	221	139	140	242	197	137	161	197	181	183	231	214	121	254	144	182	343	255	302
ENSMUSG00000001380.6	202	158	161	212	522	151	198	185	214	208	180	160	165	233	116	229	450	344	372
ENSMUSG00000001383.8	369	240	346	305	393	204	362	387	331	286	308	251	222	376	224	303	593	476	515
ENSMUSG00000001403.13	31	7	4	5	768	157	622	122	7	5	3	2	8	8	2	5	439	334	415
ENSMUSG00000001415.10	460	388	419	524	662	294	427	527	519	530	424	450	349	517	350	453	786	566	794
ENSMUSG00000001416.13	619	442	525	624	1989	389	601	606	578	515	581	457	376	625	410	543	1443	1129	1409
ENSMUSG00000001418.13	868	853	859	1019	1026	1243	1978	1648	1171	1041	877	753	667	1066	751	980	1273	928	1115
ENSMUSG00000001419.17	1920	1545	1555	1843	1059	1363	1381	1892	1771	1711	1552	1423	1198	2164	1306	1652	1337	886	1264
ENSMUSG00000001420.13	23	30	27	20	22	24	34	45	19	17	30	25	31	26	13	18	36	23	42
ENSMUSG00000001424.14	1157	831	954	1233	1745	741	1085	1157	1260	1099	1057	1124	867	1341	802	1140	1504	997	1346
ENSMUSG00000001435.15	179	116	94	89	179	69	42	69	78	99	109	65	70	87	96	68	567	483	511
ENSMUSG00000001436.15	172	172	141	156	255	60	74	114	190	205	152	178	115	256	153	171	170	159	185
ENSMUSG00000001440.5	2150	1377	1858	2197	3644	1167	1725	2018	1695	1890	1707	1731	1526	2436	1288	1886	5289	3792	4649
ENSMUSG00000001441.13	482	350	435	479	555	407	567	650	419	485	549	436	307	583	325	507	957	733	836
ENSMUSG00000001444.2	2	10	10	2	7	2	8	4	16	1	7	1	4	5	14	8	0	0	0
ENSMUSG00000001445.10	190	162	196	201	266	133	205	186	142	163	199	138	114	162	91	159	252	182	271
ENSMUSG00000001467.5	148	74	89	106	860	102	159	175	122	121	113	104	74	144	89	117	395	218	283
ENSMUSG00000001472.17	1595	1268	1406	1619	1328	1253	1624	1854	1574	1507	1318	1304	1042	1627	1048	1469	1742	1285	1729
ENSMUSG00000001473.6	953	660	714	677	1873	706	1121	877	842	594	552	515	479	914	556	825	417	263	410
ENSMUSG00000001482.15	149	89	102	156	200	85	114	102	173	120	87	109	96	160	81	147	187	129	207
ENSMUSG00000001493.9	10	1	7	6	3	2	0	5	6	6	5	3	4	0	3	4	24	18	20
ENSMUSG00000001494.6	4	5	3	3	0	3	1	2	5	0	1	0	3	1	2	1	5	0	1
ENSMUSG00000001496.15	0	0	0	0	4	0	0	1	4	2	2	1	2	0	1	0	4	0	2
ENSMUSG00000001497.18	3	1	2	0	4	1	7	3	1	0	8	2	2	0	6	0	2	0	0
ENSMUSG00000001504.10	1	0	0	0	0	0	0	0	2	0	0	0	0	1	0	0	10	11	11
ENSMUSG00000001506.10	62	42	45	44	67	18	13	20	36	40	24	20	34	57	25	46	371	260	539
ENSMUSG00000001507.16	96	70	83	49	97	35	33	44	32	49	57	40	42	62	36	49	60	52	58
ENSMUSG00000001508.15	6	0	6	2	2	0	0	2	0	1	3	0	0	6	1	0	2	0	0
ENSMUSG00000001510.8	1	3	5	1	3	0	1	2	3	0	3	1	3	0	5	1	0	0	3
ENSMUSG00000001517.14	37	28	21	38	709	93	291	92	32	28	20	25	22	33	20	27	720	453	669
ENSMUSG00000001518.12	102	87	101	136	115	35	61	90	105	76	84	62	70	77	54	83	115	79	106
ENSMUSG00000001520.12	51	19.34	26	28	27	11	7	21	10	8	9	17	20	26	15	10	7	12	12
ENSMUSG00000001521.12	58	64	52	59	91	43	52	65	88	73	71	73	64	73	45	51	70	70	76
ENSMUSG00000001524.14	70	53	59	49	157	59	86	82	84	65	78	54	59	77	49	75	132	96	127
ENSMUSG00000001525.10	2414	1652	2051	2354	13373	3130	7904	4386	2943	2304	2669	2336	1866	2440	1525	2316	12957	9143	11630
ENSMUSG00000001542.7	148	73	89	88	1038	208	348	219	167	108	127	128	109	174	88	116	102	98	115
ENSMUSG00000001552.14	1294	1067	1189	1474	581	1205	1305	1514	802	1008	946	921	728	1161	814	1059	1419	993	1328
ENSMUSG00000001555.10	13	12	17	7	32	16	3	12	13	15	15	10	8	7	8	10	145	131	182
ENSMUSG00000001558.5	3	0	0	0	0	0	1	0	3	0	0	0	3	1	3	1	2	2	0
ENSMUSG00000001566.9	0	11	1	0	0	6	2	2	0	0	0	1	0	0	4	0	0	0	0
ENSMUSG00000001569.10	196	190	205	247	307	116	190	204	210	207	219	230	189	214	149	202	306	240	244
ENSMUSG00000001576.14	556	496	522	603	828	271	373	471	546	468	604	438	378	668	429	584	771	498	697
ENSMUSG00000001583.13	0	4	4	0	0	1	2	1	0	1	0	3	0	6	0	0	3	0	3
ENSMUSG00000001588.12	74	14	29	5	63	13	12	10	12	14	21	7	10	3	3	17	17	8	8
ENSMUSG00000001604.14	13	6	17	6	6	6	1	3	5	3	2	3	4	3	2	6	3	7	3
ENSMUSG00000001622.15	0	2	2	0	0	0	0	2	0	0	0	3	1	0	3	0	0	1	0
ENSMUSG00000001627.12	3285	1875	2243	2537	1969	2202	2767	3449	2402	1886	2161	1724	1796	3389	1596	2672	1130	800	1089
ENSMUSG00000001630.13	188	135	159	181.98	354	241	336	250.99	120	133	110	101	130	220	97	162	189	119	187
ENSMUSG00000001632.16	819	671	683	883	681	478	536	796	778	666	718	625	538	729	545	657	1149	732	981
ENSMUSG00000001642.18	665.44	477.16	594.84	655.22	1338.6	473.48	1194.16	713.89	767.34	545.53	636.85	582.46	439.48	619.37	518.83	643.61	1174.11	888.26	1123.28
ENSMUSG00000001655.6	0	3	1	1	1	1	0	0	1	0	4	0	2	0	7	2	1	2	0
ENSMUSG00000001656.3	0	0	0	0	0	3	0	1	2	0	1	1	1	0	3	0	1	1	1
ENSMUSG00000001657.7	0	5	1	0	0	0	0	0	4	0	1	0	0	0	1	0	2	0	0
ENSMUSG00000001661.5	0	4	2	0	0	0	1	0	4	0	2	0	3	1	1	0	1	0	0
ENSMUSG00000001663.10	12	11	7	5	49	10	4	12	3	9	2	4	4	5	0	2	7	5	6
ENSMUSG00000001665.11	29	31	36	28	33	14	18	16	38	25	21	25	14	24	13	17	14	12	10
ENSMUSG00000001666.8	55	41	62	86	72	55	78	80	66	55	74	40	33	48	54	69	84	38	66
ENSMUSG00000001670.13	7	7	8	5	4	15	5	3	1	5	7	2	0	5	0	0	0	0	0
ENSMUSG00000001672.14	1	8	0	1	8	0	0	7	1	3	6	0	2	0	0	0	4	2	1
ENSMUSG00000001674.11	344.97	175.55	209.8	258.94	416.71	139	192.87	289.91	257.92	222.93	215	233.89	206.99	316.87	163.66	265.84	370.83	255.94	318
ENSMUSG00000001687.15	2314	1763	1943	2159	1814	2021	2259	2855	2305	1778	2079	1822	1438	2513	1621	2303	1696	1320	1544
ENSMUSG00000001700.9	16	12	4	27	30	11	12	14	10	13	11	11	3	16	14	14	33	15	30
ENSMUSG00000001707.8	69	41	57	76	247	34	45	60	74	74	61	63	40	76	29	89	152	103	155
ENSMUSG00000001729.14	2701	2172	2354	2648	3564	1818	2550	2722	2459	2230	2241	2146	1834	2694	1880	2578	3321	2169	2866
ENSMUSG00000001739.14	7	1	0	0	4	0	0	1	2	0	0	1	2	0	0	0	1	1	1
ENSMUSG00000001741.12	578	480	525	805	133	498	632	827	585	743	710	696	486	640	441	596	741	524	639
ENSMUSG00000001750.15	3365	3372	3263	4338	2099	3165	3274	4813	4090	3897	3568	2948	2359	4045	2737	3338	2511	1671	2234
ENSMUSG00000001751.9	1614	1281	1272	1962	1623	1681	2443	2331	2291	1596	1495	1617	1183	1677	1251	1803	1131	760	947
ENSMUSG00000001755.12	217	206	281	293	265	144	228	238	265	229	205	233	157	227	167	261	308	163	228
ENSMUSG00000001761.7	1118	965	1126	1202	724	802	921	976	1000	892	1042	1097	659	1179	850	1075	1336	883	1242
ENSMUSG00000001763.14	269	235	264	279	108	216	211	380	412	358	447	332	203	328	192	278	339	224	319
ENSMUSG00000001767.5	186	128	123	162	165	131	166	183	140	158	170	124	123	196	108	123	272	208	247
ENSMUSG00000001768.15	2363	1568	1895	2484	516	1377	1170	2023	1412	1606	1506	1349	1387	2556	1372	2007	2566	1941	2257
ENSMUSG00000001773.14	0	0	0	0	0	0	0	0	0	0	0	0	0	0	0	0	2	3	2
ENSMUSG00000001774.8	202	142	195	236	316	134	164	222	161	190	213	193	172	255	132	203	424	332	344
ENSMUSG00000001783.3	868	637	765	893	1828	2017	3215	2759	1468	1012	1145	838	712	1122	603	937	1131	793	944
ENSMUSG00000001785.13	135	87	106	91	275	88	139	142	142	118	91	95	90	124	91	133	280	162	199
ENSMUSG00000001786.14	140	125	127	174	125	93	135	193	143	143	133	115	112	133	115	153	162	117	146
ENSMUSG00000001794.13	1485	1086	1249	1365	2119	1189	2185	1631	1419	1154	1301	1104	938	1412	955	1410	1966	1352	1842
ENSMUSG00000001802.16	9	11	21	11	16	9	7	10	19	11	8	12	9	13	14	9	72	43	80
ENSMUSG00000001804.9	0	0	0	0	0	0	0	0	0	0	0	0	0	0	0	0	0	0	0
ENSMUSG00000001815.15	0	6	10	1	3	5	1	0	4	0	3	1	1	0	3	0	1	1	1
ENSMUSG00000001819.4	0	1	1	0	0	1	0	2	0	0	3	0	2	0	2	0	0	0	2
ENSMUSG00000001823.5	0	0	0	0	0	0	0	0	0	0	0	0	0	0	0	0	0	0	0
ENSMUSG00000001827.12	64	85	129	27	105	33	24	31	40	22	17	26	9	29	7	13	82	122	104
ENSMUSG00000001829.17	200	200	155	198	333	100	118	151	223	181	235	179	149	211	150	183	275	174	230
ENSMUSG00000001833.17	668	393	542	617	952	337	515	505	404	475	539	444	401	663	305	524	1181	854	1063
ENSMUSG00000001844.10	175	120	123	216	155	117	210	235	169	147	146	129	90	171	122	166	242	168	173
ENSMUSG00000001847.14	3868	2932	3305	4055	4153	2916	4032	4142	3557	3421	3599	3251	2598	4444	2694	3629	4938	3642	4582
ENSMUSG00000001855.15	626	552	558	674	846	545	608	708	740	720	639	651	514	788	523	686	1038	717	860
ENSMUSG00000001864.13	39	29	26	16	28	6	13	6	20	20	16	23	24	32	24	22	48	40	62
ENSMUSG00000001865.2	2	0	0	1	0	1	0	0	0	0	0	0	1	0	0	3	0	2	0
ENSMUSG00000001870.15	93	31	37	32	41	7	12	11	17	22	26	14	15	21	11	28	26	11	19
ENSMUSG00000001891.16	263	161	228	251	309	152	212	210	202	165	238	183	164	290	159	203	393	282	378
ENSMUSG00000001901.15	0	1	1	0	0	0	0	0	3	0	4	1	0	0	1	0	0	0	1
ENSMUSG00000001909.15	327	307	302	390	628	406	573	614	481	362	348	368	240	419	236	352	565	382	506
ENSMUSG00000001910.4	607.98	507.98	566	665.99	1266	490	673.99	663.99	637	690	601	569.99	539	729	488	624	1379	880.97	1250.98
ENSMUSG00000001911.16	1008	892	870	929	761	635	731	868	978	788	910	954	689	1172	723	1031	814	458	733
ENSMUSG00000001918.17	146	107	117	118	1093	164	284	189	156	146	142	127	113	113	99	134	261	157	208
ENSMUSG00000001924.15	2301	1765	2058	2373	4978	1855	2911	2517	2334	1919	2328	2107	1737	2780	1656	2172	3880	2630	3363
ENSMUSG00000001930.17	821	725	916	650	1869	501	492	749	668	1031	740	549	641	820	624	504	954	801	818
ENSMUSG00000001942.8	206	127	221	194	163	140	219	200	228	201	239	233	195	277	151	189	296	208	287
ENSMUSG00000001943.8	8	7	6	4	7	4	4	8	7	8	0	5	2	10	14	7	7	6	7
ENSMUSG00000001946.14	232	189	236	127	201	65	110	141	115	195	139	129	138	222	97	147	284	270	325
ENSMUSG00000001948.10	6	2	6	6	5	2	6	5	3	4	2	2	1	2	5	3	8	19	12
ENSMUSG00000001962.8	320	229	242	303	196	181	264	320	265	294	239	218	210	324	201	277	417	290	357
ENSMUSG00000001964.14	338.48	251.43	277.02	305.71	408.02	236.05	331.01	404.04	321.03	298.74	265.02	251.32	234.85	380.02	212.39	288.08	401.06	288.04	321.42
ENSMUSG00000001983.7	43	45	42	60	55	28	39	56	66	38	41	42	39	25	45	35	98	56	85
ENSMUSG00000001985.9	8	3	1	0	0	0	0	0	2	0	3	2	0	3	3	0	22	15	23
ENSMUSG00000001986.16	2	5	5	3	4	1	1	2	3	1	1	1	0	1	5	3	8	9	10
ENSMUSG00000001988.9	10	13	1	2	8	2	2	10	5	3	5	0	9	6	10	7	9	7	10
ENSMUSG00000001995.9	2681	2194	2446	3020	2192	2186	2418	3364	2890	2396	2745	2645	2057	2904	1883	2397	2190	1485	1933
ENSMUSG00000001998.15	117	79	95	112	95	62	88	111	92	96	89	112	85	140	81	109	167	105	162
ENSMUSG00000001999.15	88	69	93	124	179	53	109	114	109	83	68	77	61	117	72	118	244	194	214
ENSMUSG00000002006.12	39	35	34	19	21	10	3	14	22	21	21	13	21	12	20	15	64	35	60
ENSMUSG00000002007.5	140	133	121	180	6	23	36	30	32	74	69	52	72	108	71	98	159	71	126
ENSMUSG00000002010.17	620	433	598	718	786	541	951	866	583	654	576	518	391	739	442	637	863	634	766
ENSMUSG00000002012.13	8	11	14	8	3	7	7	5	6	3	0	2	4	10	8	10	17	12	28
ENSMUSG00000002014.12	567	378	544	575	722	582	954	997	730	549	588	517	485	682	450	639	692	480	684
ENSMUSG00000002015.5	616	422	541	655	588	371	655	599	552	515	527	461	415	691	403	502	809	549	648
ENSMUSG00000002017.9	102	87	101	95	255	91	120	139	111	136	128	100	92	116	66	117	192	141	177
ENSMUSG00000002020.15	6	3	3	5	4	0	2	3	1	3	2	2	2	1	3	5	4	6	0
ENSMUSG00000002028.13	729	591	574	713	597	646	687	1024	740	858	781	745	716	925	539	690	992	642	750
ENSMUSG00000002031.12	144	96	135	101	83	112	161	165	123	102	105	91	69	108	71	114	168	105	164
ENSMUSG00000002032.17	1	1	5	3	3	1	2	4	0	4	5	1	0	7	5	1	6	2	5
ENSMUSG00000002033.14	0	3	3	0	6	2	1	0	1	3	1	2	3	3	5	3	1	0	0
ENSMUSG00000002043.17	113	82	85	100	107	113	181	124	99	67	75	70	69	71	46	93	166	77	160
ENSMUSG00000002052.6	952	792	913	1046	1205	767	965	1162	964	991	1078	1002	844	1173	699	915	1391	893	1216
ENSMUSG00000002055.9	19	5	10	6	377	45	184	39	11	6	3	1	4	1	4	8	319	211	298
ENSMUSG00000002057.4	0	3	1	3	4	0	2	1	9	0	2	0	3	0	6	0	0	2	1
ENSMUSG00000002058.13	48	25	43	30	201	19	53	17	20	22	24	8	7	31	15	23	57	47	52
ENSMUSG00000002059.18	274	219	209	189	38	42	34	75	66	81	75	81	71	106	81	98	162	126	156
ENSMUSG00000002064.10	202	162	154	187	202	238	334	365	170	208	198	210	139	203	128	182	291	202	226
ENSMUSG00000002068.16	8	0	2	1	128	5	15	6	2	1	2	1	3	1	3	2	118	86	90
ENSMUSG00000002076.11	30	23	27	31	2	3	1	10	16	18	8	10	17	20	18	17	12	2	5
ENSMUSG00000002083.13	1318	1343	1310	1432	454	1540	1308	1428	1150	945	889	981	623	1149	930	1010	418	236	404
ENSMUSG00000002100.15	19	14	14	12	6	20	22	20	12	11	14	5	6	3	10	10	10	8	7
ENSMUSG00000002102.15	710	581	683	744	1378	505	842	835	631	657	718	542	467	770	480	623	1382	957	1188
ENSMUSG00000002103.15	1478	1091	1282	1520	645	1009	1031	1655	1760	1632	1676	1552	1291	1946	1109	1699	1805	1239	1509
ENSMUSG00000002104.11	104	71	108	132	30	129	100	155	113	86	79	76	76	87	76	114	86	77	106
ENSMUSG00000002105.15	245	226	255	248	254	169	197	229	192	187	191	172	147	276	147	191	184	119	162
ENSMUSG00000002107.18	1230	811	966	1147	1334	862	1232	1391	1033	1042	1190	998	932	1580	736	1035	1567	1156	1522
ENSMUSG00000002108.10	4	23	18	14	26	22	23	23	24	16	20	18	9	9	8	9	13	9	21
ENSMUSG00000002109.14	112	96	107	118	40	92	94	150	144	151	132	111	90	178	69	122	134	115	140
ENSMUSG00000002111.8	4729	4286	4433	5445	4435	3696	5327	4673	4915	3511	3937	3948	2709	4593	3532	4758	4491	2719	3838
ENSMUSG00000002129.11	586	570	529	593	939	513	685	750	808	660	638	579	489	755	427	657	1319	920	1184
ENSMUSG00000002147.18	1464	1227	1444	1670	1470	1159	1419	1781	1610	1451	1528	1362	1196	1725	1070	1475	1667	1131	1341
ENSMUSG00000002190.13	72	46	61	56	13	37	44	49	31	43	62	41	52	47	24	45	92	104	74
ENSMUSG00000002204.9	86	33	25	52	166	31	46	34	38	33	36	18	36	35	22	41	71	37	62
ENSMUSG00000002205.16	200	189	171	204	191	224	338	280	201	225	248	169	135	248	149	221	290	222	308
ENSMUSG00000002210.11	392	399	360	540	362	352	504	506	491	393	440	345	290	498	372	481	452	278	414
ENSMUSG00000002221.11	181	105	199	170	429	142	159	207	178	198	180	157	158	186	127	209	462	299	367
ENSMUSG00000002222.14	472	357	385	500	317	512	606	603	368	488	509	431	357	682	320	422	735	527	603
ENSMUSG00000002227.15	215	196	141	154	257	269	298	446	334	236	219	247	152	222	171	167	289	213	272
ENSMUSG00000002228.7	7	2	3	5	29	12	13	5	1	4	0	0	2	4	6	3	21	13	14
ENSMUSG00000002233.13	238	127	184	200	276	164	219	220	114	124	129	126	88	121	81	137	435	295	420
ENSMUSG00000002240.12	0	0	0	0	1	0	0	0	0	0	0	0	0	0	0	0	0	0	0
ENSMUSG00000002249.20	40	48	40	54	13	27	28	41	35	29	26	22	19	32	19	40	80	39	60
ENSMUSG00000002250.15	618	567	573	714	677	564	626	658	742	612	574	579	465	757	437	578	590	434	559
ENSMUSG00000002257.7	360	259	288	399	619	324	544	411	439	254	255	297	193	262	205	325	482	356	448
ENSMUSG00000002265.16	46	34	67	26	55	8	10	9	18	17	15	14	8	23	16	5	163	135	197
ENSMUSG00000002266.17	0	2	1	0	0	2	0	1	0	1	6	0	0	0	4	0	4	0	1
ENSMUSG00000002274.12	63	49	57	44	236	38	100	60	60	38	42	42	34	63	38	45	155	132	192
ENSMUSG00000002279.18	264	249	278	343	225	238	350	385	351	268	257	286	162	310	219	255	231	151	258
ENSMUSG00000002280.10	208	152	207	239	191	157	207	244	224	227	202	189	158	227	169	225	304	172	269
ENSMUSG00000002289.15	19	17	20	11	34	6	12	10	32	25	5	9	11	11	4	7	154	111	168
ENSMUSG00000002297.15	36	36	40	39	193	54	96	60	50	62	34	39	45	53	29	32	290	231	233
ENSMUSG00000002307.15	338	219	252	319	278	298	382	425	365	279	317	275	185	305	221	243	349	188	247
ENSMUSG00000002308.15	44	43	47	54	95	28	43	52	48	42	30	45	27	48	45	43	69	44	85
ENSMUSG00000002319.16	400	357.54	360.59	369.86	790.41	246	325.54	334.01	489.25	396	346.35	320	302	425.06	288.93	394	656	396.36	537.29
ENSMUSG00000002320.15	566	383.34	476.44	607.87	674.74	335	430.04	557.34	586.51	505	573.65	485	439	535.71	354.21	534	752	506.21	693.95
ENSMUSG00000002324.8	3	9	8	3	9	7	19	3	2	6	0	2	2	3	1	8	5	7	9
ENSMUSG00000002325.15	474	337	394	444	332	548	635	768	632	489	563	466	312	506	304	432	362	267	341
ENSMUSG00000002326.6	281	229	221	320	297	134	262	321	235	283	261	196	174	269	164	236	406	280	344
ENSMUSG00000002329.7	207	183	202	240	132	187	243	272	189	178	183	184	139	221	147	240	267	181	219
ENSMUSG00000002332.16	185	157	204	226	365	209	389	298	187	179	153	172	170	259	154	191	403	255	339
ENSMUSG00000002341.8	11	12	24	12	19	4	3	3	12	10	7	6	9	9	20	6	998	831	1362
ENSMUSG00000002342.17	226	202	223	233	226	143	180	236	245	215	218	216	165	216	153	215	197	105	201
ENSMUSG00000002343.11	31	36	33	37	121	43	75	55	38	49	40	45	24	32	22	31	82	61	71
ENSMUSG00000002345.18	53	52	35	33	88	100	157	113	56	72	47	29	45	53	52	60	85	56	112
ENSMUSG00000002346.16	20	24	59	44	16	30	37	31	29	33	42	36	24	40	35	30	53	32	47
ENSMUSG00000002365.9	355	235	312	388	388	225	306	346	321	326	316	239	304	450	205	379	564	411	470
ENSMUSG00000002372.8	527	426	514	651	851	397	524	638	576	571	543	602	428	638	403	548	841	550	747
ENSMUSG00000002379.6	163	99	99	108	224	107	181	116	161	111	109	113	97	81	93	109	226	120	202
ENSMUSG00000002384.2	0	6	7	0	1	2	0	0	1	0	1	0	1	0	5	0	0	0	0
ENSMUSG00000002393.14	763	672	853	885	837	400	563	541	660	527	634	641	411	725	548	847	542	365	566
ENSMUSG00000002395.14	738	515	552	745	418	675	764	1120	1025	772	839	761	581	778	566	812	824	635	764
ENSMUSG00000002396.8	270	289	250	276	237	176	234	219	266	223	218	221	160	240	226	252	235	141	174
ENSMUSG00000002409.18	142	145	138	146	50	190	312	179	179	169	169	201	114	185	159	169	135	69	96
ENSMUSG00000002413.15	243	172	204	222	253	169	152	261	211	222	198	198	175	285	121	230	343	228	273
ENSMUSG00000002416.13	90	80	74	81	169	75	179	138	111	70	100	84	73	93	48	66	207	165	235
ENSMUSG00000002428.12	363	243	346	390	262	331	488	524	356	366	434	382	290	531	255	362	512	432	424
ENSMUSG00000002455.14	418	302	350	430	384	361	449	491	417	414	374	331	326	447	256	376	551	370	486
ENSMUSG00000002458.13	622	548	645	814	661	587	841	821	668	527	621	623	432	716	511	670	727	495	625
ENSMUSG00000002459.17	4	3	0	0	4	0	0	0	1	2	1	0	3	0	3	0	7	11	8
ENSMUSG00000002475.15	40	35	38	41	17	15	14	26	46	45	38	31	26	28	27	33	44	26	35
ENSMUSG00000002477.4	81	39	62	57	257	32	97	71	56	52	52	48	49	72	38	59	260	212	237
ENSMUSG00000002486.15	225	179	180	200	130	184	195	242	213	252	211	182	156	235	132	221	183	136	168
ENSMUSG00000002489.15	360	249	267	348	483	236	216	320	202	342	222	301	253	359	179	365	518	365	476
ENSMUSG00000002496.10	894	696	790	759	766	656	802	840	739	819	741	715	644	920	578	718	1132	754	931
ENSMUSG00000002500.15	2	0	0	0	0	0	0	0	0	0	0	0	0	0	0	0	0	0	0
ENSMUSG00000002504.14	430	405	537	259	397	247	210	275	210	331	284	244	252	445	306	198	269	250	297
ENSMUSG00000002524.16	1037	819	982	1027	1278	653	936	935	813	671	814	754	586	922	618	893	1122	754	976
ENSMUSG00000002546.16	551	507	458	664	546	484	627	615	644	559	564	515	441	691	428	630	683	481	612
ENSMUSG00000002550.16	227	198	205	225	227	163	216	254	205	224	169	237	146	221	130	174	381	243	335
ENSMUSG00000002565.16	0	0	3	0	9	1	1	0	0	1	1	0	0	0	1	2	0	3	2
ENSMUSG00000002578.17	6	27	16	10	8	2	6	6	0	0	5	4	14	2	11	1	4	9	8
ENSMUSG00000002580.7	116	97	114	140	128	92	175	131	115	99	128	119	65	129	95	84	150	91	134
ENSMUSG00000002588.12	9	3	1	7	0	1	1	3	4	3	3	4	1	7	0	0	2	0	2
ENSMUSG00000002602.16	806	430	544	654	4711	4280	6083	5195	7209	2759	3197	2621	1469	2315	1286	1382	934	596	888
ENSMUSG00000002603.15	3513	3179	3334	4087	2957	2906	3249	3810	3833	3291	3606	3435	2708	4246	2888	3919	2471	1589	2167
ENSMUSG00000002608.8	900	986	959	1075	635	611	716	922	927	961	981	863	740	1111	844	949	830	492	725
ENSMUSG00000002617.14	48	15	31	80	25	24	47	43	56	40	51	44	35	49	30	40	61	51	67
ENSMUSG00000002625.9	678	617	589	747	171	533	508	924	653	709	647	622	391	780	467	612	526	310	432
ENSMUSG00000002633.4	0	0	1	0	1	0	0	2	1	3	5	0	2	0	1	0	0	0	0
ENSMUSG00000002635.11	103	86	94	108	105	87	106	162	111	99	94	83	81	102	82	115	157	103	116
ENSMUSG00000002658.9	242	232	280	249	500	215	331	321	336	299	250	197	207	336	193	282	567	366	457
ENSMUSG00000002660.7	136	77	113	162	223	55	83	94	126	91	102	88	77	118	77	82	138	98	127
ENSMUSG00000002661.14	36	30	35	40	72	36	66	63	48	46	50	39	24	44	29	43	54	58	66
ENSMUSG00000002664.2	0	0	0	0	0	0	0	0	0	0	0	0	0	0	0	0	0	1	0
ENSMUSG00000002668.7	519	550	543	692	135	426	398	605	582	554	469	520	297	578	366	540	307	205	248
ENSMUSG00000002679.14	56	33	50	56	55	41	45	62	36	45	37	60	37	73	44	42	104	79	85
ENSMUSG00000002688.8	8	9	2	0	5	3	3	2	3	6	2	0	1	3	5	1	9	12	14
ENSMUSG00000002699.13	1466	1181	1233	1475	1759	1108	1361	1575	1221	1312	1174	1171	794	1591	1039	1330	1708	1192	1525
ENSMUSG00000002718.14	289	187	245	288	785	167	272	277	247	261	300	229	220	425	168	250	666	487	568
ENSMUSG00000002728.14	137	97	119	175	232.85	127	118	173	142.87	111	118	103.97	95	126	75	135.94	372	299	375.93
ENSMUSG00000002731.6	87	46	114	72	95	136	213	191	124	74	83	100	67	113	39	89	236	171	191
ENSMUSG00000002732.14	87	39	46	79	32	20	66	66	52	51	56	57	50	92	36	87	58	42	43
ENSMUSG00000002733.8	172	147	154	133	188	80	78	118	198	169	132	156	120	200	119	164	152	140	142
ENSMUSG00000002741.9	1360	959	1146	1543	1435	903	1307	1317	1131	1153	958	910	773	1276	759	1214	2466	1662	2261
ENSMUSG00000002748.7	1050	979	961	1090	1737	827	1057	1294	1140	1079	1223	1077	840	1310	783	1074	2009	1286	1589
ENSMUSG00000002763.16	1191	1216	1222	1496	768	927	1065	1106	1143	1022	1082	1079	784	1214	952	1188	868	524	706
ENSMUSG00000002767.13	130	102	128	148	275	108	184	156	158	129	127	133	116	185	105	170	266	227	272
ENSMUSG00000002768.7	172	186	153	258	290	190	305	270	225	191	199	170	127	226	160	228	326	239	294
ENSMUSG00000002769.8	11	7	11	6	3	10	7	1	4	0	8	8	4	4	2	0	2	1	0
ENSMUSG00000002771.12	3	10	7	12	15	4	7	9	15	12	8	8	9	16	7	16	25	15	26
ENSMUSG00000002778.14	406	321	350	429	298	426	613	627	396	377	374	374	253	431	294	450	515	341	531
ENSMUSG00000002781.19	130	102	139	155	144	113	130	127	147	106	129	92	114	121	104	107	110	67	98
ENSMUSG00000002791.16	1	3	1	1	0	0	0	1	0	0	2	0	7	0	3	0	4	1	1
ENSMUSG00000002797.9	22	20	21	26	27	15	19	17	29	20	21	23	9	34	13	15	26	28	26
ENSMUSG00000002799.6	648	635	689	605	731	315	370	496	300	544	389	337	408	543	368	412	396	324	366
ENSMUSG00000002803.14	225	189	215	244	118	84	153	153	183	162	157	168	138	218	163	250	149	116	156
ENSMUSG00000002804.4	86	44	90	82	120	68	152	109	111	89	59	53	46	72	64	92	115	85	98
ENSMUSG00000002808.7	15	7	11	9	13	3	1	7	1	6	5	6	7	6	2	2	19	26	25
ENSMUSG00000002812.4	1345	1152	1272	1402	1630	1282	1733	1762	1358	1318	1494	1287	1063	1598	974	1360	1591	1022	1317
ENSMUSG00000002814.15	267	218	236	288	146	138	167	259	228	206	204	226	207	261	170	265	235	156	217
ENSMUSG00000002820.6	238	187	173	205	296	160	260	269	264	257	249	254	116	234	148	218	244	149	229
ENSMUSG00000002825.7	111	93	84	81	90	63	65	75	118	64	55	66	44	77	56	65	102	61	104
ENSMUSG00000002831.13	12	12	13	3	28	8	0	11	7	13	3	3	8	14	1	5	1	0	1
ENSMUSG00000002833.11	478	415	468	558	427	282	350	408	442	434	401	369	247	469	303	346	631	405	574
ENSMUSG00000002835.8	21	13	25	34	511	21	109	38	27	17	14	15	17	9	14	16	517	363	363
ENSMUSG00000002844.8	872	673	768	989	764	401	611	599	593	584	686	629	464	854	588	803	771	504	719
ENSMUSG00000002845.14	136	129	130	125	177	81	100	129	139	144	116	107	59	132	82	118	141	98	117
ENSMUSG00000002846.9	52	73	46	45	80	37	65	67	54	46	62	70	24	75	47	56	101	61	63
ENSMUSG00000002847.6	10	8	0	13	5	0	1	0	0	5	3	2	6	0	1	4	6	4	3
ENSMUSG00000002870.8	162	67	132	172	1506	87	219	162	121	102	109	83	74	117	66	107	1523	956	1222
ENSMUSG00000002871.14	389	326	346	387	247	348	414	510	420	380	306	316	222	378	260	329	355	310	302
ENSMUSG00000002881.14	274	189	250	207	501	214	218	250	315	228	271	220	243	314	184	232	296	238	263
ENSMUSG00000002885.14	346	199	218	172	578	168	139	179	195	224	149	137	144	190	122	162	527	432	437
ENSMUSG00000002897.5	1584	1325	1510	1768	2309	1520	1873	1968	1429	1268	1573	1195	1272	1942	1289	1574	827	518	616
ENSMUSG00000002900.16	102	66	97	37	72	23	18	19	22	21	18	37	23	46	24	35	391	394	460
ENSMUSG00000002908.17	8	9	15	7	7	3	7	11	3	4	4	2	2	10	5	6	12	13	9
ENSMUSG00000002910.11	195	194	244	230	87	102	82	156	171	123	126	100	137	166	138	192	146	61	91
ENSMUSG00000002930.6	0	0	3	0	0	0	0	0	0	1	0	0	0	0	0	0	0	0	0
ENSMUSG00000002944.15	86	51	81	83	1267	82	596	76	86	47	63	36	36	54	21	36	113	98	136
ENSMUSG00000002948.19	495	336	409.11	433	436.06	440.88	540.99	532	483.88	459	390.64	486	320.27	498.15	360	436.05	599	394	500.15
ENSMUSG00000002949.15	325	225	249	375	415	310	349	386	342	293	263	254	208	377	159	267	478	331	429
ENSMUSG00000002957.11	718	508	591	750	1114	609	812	825	613	553	665	587	507	821	467	613	1681	1142	1515
ENSMUSG00000002963.17	314	194	226	251	347	166	225	217	262	231	228	191	159	244	163	254	406	259	307
ENSMUSG00000002968.8	462	386	481	521	688	389	473	529	521	445	407	377	281	518	301	495	694	490	624
ENSMUSG00000002980.14	503	374	463	281	507	169	170	252	279	323	255	240	272	485	266	245	129	127	169
ENSMUSG00000002981.10	1673	1341	1412	1841	2042	1130	1738	1597	1722	1593	1553	1538	1166	1958	1281	1521	2035	1413	1830
ENSMUSG00000002983.17	727	546	519	576	553	503	632	707	903	505	499	523	419	652	407	596	301	169	241
ENSMUSG00000002984.17	324	301	336	354	978	201	258	279	297	258	301	260	245	327	233	342	591	388	511
ENSMUSG00000002985.16	22795	17424	18834	20950	5558	12865	11774	12681	65535	14942	14847	13308	10865	14239	9405	14281	70694	43289	62846
ENSMUSG00000002992.17	5	8	6	6	26	14	28	5	4	7	3	0	4	3	0	2	18	12	16
ENSMUSG00000002996.17	597	329	382	505	296	398	546	646	358	444	412	429	324	592	288	497	563	355	490
ENSMUSG00000002997.15	19	30	16	11	39	7	8	12	4	14	9	13	11	27	9	6	32	39	39
ENSMUSG00000003031.14	321	239	283	327	286	497	562	597	410	487	381	463	250	382	239	344	439	326	402
ENSMUSG00000003032.8	2615	2790	2906	3375	870	1596	1058	2259	2474	2840	2505	2399	2347	3654	2507	3540	975	616	936
ENSMUSG00000003033.15	274	216	243	255	565	220	387	334	231	260	223	228	171	293	184	224	539	386	457
ENSMUSG00000003037.16	415	302	432	459	604	338	505	544	424	333	447	313	289	408	246	412	767	522	669
ENSMUSG00000003038.15	896.89	516.04	659.3	743.97	1887.53	410.82	1202.51	627.03	558.55	496.67	548.25	530.98	356.48	723.96	482.87	760.01	2617.39	1845.61	2412.6
ENSMUSG00000003039.9	394	281	356	381	359	269	395	475	352	351	297	267	259	350	208	373	567	346	425
ENSMUSG00000003051.13	0	0	5	1	1	0	0	1	1	0	2	0	0	2	2	0	0	0	0
ENSMUSG00000003053.17	0	0	1	1	1	8	2	1	0	0	0	1	0	0	0	0	0	0	0
ENSMUSG00000003062.13	297	215	245	351	280	242	375	381	283	249	345	234	174	342	206	397	369	292	365
ENSMUSG00000003068.16	1047	765	852	993	1158	801	1055	1103	1003	875	941	880	709	1059	694	944	1158	796	1079
ENSMUSG00000003070.6	2	5	5	2	0	1	3	2	8	0	1	0	3	3	1	2	11	7	20
ENSMUSG00000003072.15	603	508	523	598	1172	730	1119	850	704	520	497	530	311	620	429	549	1042	633	972
ENSMUSG00000003099.11	661	610	609	793	920	417	495	602	614	569	527	543	400	682	434	643	863	625	775
ENSMUSG00000003119.14	406	329	297	426	306	242	317	461	354	403	352	384	321	504	281	314	467	311	423
ENSMUSG00000003123.15	436	350	401	422	268	279	357	444	449	475	407	393	304	529	316	439	315	187	247
ENSMUSG00000003131.7	343	256	361	388	444	159	248	338	321	306	331	319	283	375	258	338	722	532	578
ENSMUSG00000003134.10	559	441	477	552	203	675	718	1116	1084	783	828	747	572	891	526	656	632	421	550
ENSMUSG00000003135.15	277	172	235	266	428	134	203	181	203	155	173	162	143	211	163	217	282	210	264
ENSMUSG00000003153.10	293	70	81	116	190	74	53	64	64	50	39	43	61	70	42	91	107	59	89
ENSMUSG00000003154.15	992	809	826	1062	503	694	733	884	945	937	833	936	658	1018	668	962	628	381	589
ENSMUSG00000003161.15	438	368	434	430	578	499	772	598	448	447	464	390	385	568	306	495	571	448	533
ENSMUSG00000003166.19	581	514.47	525.91	627.83	683.22	434.33	675.28	726.54	680.46	705.92	647	741.34	569	785	466	629	1051.08	700	940.02
ENSMUSG00000003184.15	383	380	382	415	345	240	305	467	385	358	373	345	286	359	276	346	415	326	416
ENSMUSG00000003190.12	79	83	56	67	111	48	84	63	68	88	78	72	51	86	68	80	146	106	179
ENSMUSG00000003198.10	29	14	25	24	22	25	33	22	24	28	22	20	10	15	23	29	37	36	29
ENSMUSG00000003199.16	266	278	298	291	499	273	520	356	279	224	262	248	153	296	243	260	484	331	397
ENSMUSG00000003200.9	616	566	555	677	606	439	528	667	531	506	524	458	355	565	407	544	1125	796	983
ENSMUSG00000003206.6	170	125	162	174	97	160	204	228	280	217	259	199	160	231	144	218	209	161	238
ENSMUSG00000003208.8	84	56	72	79	72	55	76	78	85	95	84	52	68	85	51	74	102	68	112
ENSMUSG00000003226.7	1089	627	658	819	1219	768	691	1082	849	767	799	795	757	1137	545	758	1801	1120	1298
ENSMUSG00000003227.4	4	7	3	0	1	2	0	1	2	1	0	2	2	2	0	0	7	2	2
ENSMUSG00000003228.8	53	38	38	26	112	53	40	36	19	37	47	21	32	56	16	32	86	73	61
ENSMUSG00000003233.11	224	230	243	245	317	253	204	260	292	278	234	260	209	267	182	256	522	289	407
ENSMUSG00000003234.15	302	235	273	362	306	214	296	368	298	326	347	251	261	322	192	303	381	270	323
ENSMUSG00000003235.12	185	176	188	241	426	140	211	261	211	209	195	190	158	247	153	259	410	314	346
ENSMUSG00000003269.17	350	315	314	397	347	303	405	420	330	328	332	300	230	351	261	364	575	418	591
ENSMUSG00000003271.17	3	8	7	7	0	2	2	3	5	3	6	3	3	8	2	1	3	3	3
ENSMUSG00000003273.14	36	45	30	20	3	7	8	12	14	5	12	11	7	10	16	5	11	7	16
ENSMUSG00000003279.16	22	64	50	25	44	7	11	25	13	4	23	8	29	11	28	14	61	40	67
ENSMUSG00000003282.9	21	13	10	15	6	10	6	8	4	4	9	10	3	7	9	16	21	21	24
ENSMUSG00000003283.14	1621	1294	1559	1698	2559	1595	2612	2400	2149	1882	2035	1767	1230	2070	1309	1777	1224	832	1062
ENSMUSG00000003299.10	290	252	257	300	525	233	381	312	265	262	246	255	177	237	186	248	361	257	317
ENSMUSG00000003308.15	478	356	450	541	624	363	476	425	521	394	437	335	391	519	353	489	566	413	479
ENSMUSG00000003309.14	0	2	7	2	4	0	3	6	0	0	2	0	1	0	5	0	0	1	1
ENSMUSG00000003316.14	1128	915	1033	1326	1823	1203	1575	1590	1408	1379	1538	1308	1226	1609	934	1274	1452	1077	1283
ENSMUSG00000003341.9	1	1	3	0	0	0	0	0	0	0	6	1	2	3	1	2	4	0	2
ENSMUSG00000003344.14	382	347	366	475	289	372	492	447	380	325	358	321	279	345	269	382	437	287	369
ENSMUSG00000003345.16	972	752	825	1058	1147	875	1137	1072	955	807	891	848	686	950	626	834	1215	829	1101
ENSMUSG00000003346.14	667	591	634	652	1110	657	1034	766	773	575	746	597	373	742	512	758	862	521	751
ENSMUSG00000003348.10	583	520	577	647	539	376	640	573	501	504	638	574	427	687	433	641	464	303	392
ENSMUSG00000003352.13	19	12	17	11	31	7	12	9	26	15	15	14	15	16	31	24	56	57	65
ENSMUSG00000003354.5	6	3	8	2	4	4	2	3	0	3	0	3	2	5	4	2	8	5	8
ENSMUSG00000003355.6	0	2	3	0	1	0	1	1	0	1	0	0	0	0	0	1	3	2	0
ENSMUSG00000003360.14	862	695	809	877	962	604	786	904	866	890	884	833	737	1044	670	854	1222	886	1093
ENSMUSG00000003363.15	2157	1848	2019	2335	1336	2064	2493	2733	3737	2473	2419	2260	1759	2571	1806	2606	3139	2044	2597
ENSMUSG00000003378.9	99	51	34	41	62	78	73	54	64	59	21	57	31	47	38	39	115	89	145
ENSMUSG00000003379.7	2	7	5	3	6	4	2	4	4	1	2	3	5	1	4	1	3	0	0
ENSMUSG00000003380.11	1805	1639	1897	2097	831	1136	1404	1493	1637	1461	1565	1400	1251	1840	1529	1899	820	571	796
ENSMUSG00000003382.18	1806	1167	1206	1291	1439	1264	1152	1566	1767	1254	1141	1020	1107	1624	856	1190	1025	668	878
ENSMUSG00000003402.14	752	664	724	846	1169	504	810	617	715	708	688	709	567	887	632	756	845	563	824
ENSMUSG00000003410.8	8	28	22	8.25	16	2	4	13	14	2	12	7	26	5	24	17	169	98	156.95
ENSMUSG00000003411.10	2	2	3	3	21	2	7	4	5	0	3	0	6	1	4	2	10	4	6
ENSMUSG00000003418.11	129	100	114	110	126	170	230	237	216	209	243	223	163	319	183	193	19	12	4
ENSMUSG00000003420.8	1015	757	839	1070	392	558	774	809	717	790	663	612	625	887	623	837	1866	1298	1781
ENSMUSG00000003421.13	409	379	358	495	362	272	419	423	506	393	409	320	283	414	326	407	448	302	400
ENSMUSG00000003423.15	263	283	275	319	436	223	353	307	285	239	291	206	165	270	184	302	473	276	394
ENSMUSG00000003429.11	4644	2639	3722	4664	4265	4300	6111	7087	6173	4673	5307	4858	3209	5672	2970	5302	6628	5011	6152
ENSMUSG00000003435.9	1247	984	1191	1368	1205	935	1269	1273	1389	1254	1300	1180	981	1499	909	1201	1563	1060	1345
ENSMUSG00000003436.11	0	3	0	0	1	3	1	0	1	0	2	0	0	1	3	0	5	4	8
ENSMUSG00000003437.14	409	319	323	341	518	374	505	583	329	349	313	345	244	441	232	321	527	369	450
ENSMUSG00000003438.17	190	174	175	185	537	134	225	197	211	183	189	213	137	225	178	191	417	297	360
ENSMUSG00000003444.8	114	75	89	72	209	132	183	143	140	114	89	93	70	96	90	94	149	93	101
ENSMUSG00000003452.15	2	1	14	0	9	2	0	4	5	2	0	1	10	0	8	3	24	15	13
ENSMUSG00000003458.12	1150	857	1021	1246	1283	927	1352	1499	1623	1448	1273	1239	956	1506	891	1350	1489	1058	1421
ENSMUSG00000003464.13	277	180	220	279	305	179	287	270	262	231	211	204	176	249	178	257	459	275	389
ENSMUSG00000003469.9	19	23	24	9	21	5	9	7	11	9	7	3	12	15	9	17	14	8	7
ENSMUSG00000003476.16	19	18	30	14	9	5	0	5	13	7	4	7	6	12	5	2	6	4	11
ENSMUSG00000003477.5	22	9	14	21	11	7	6	10	13	4	8	14	12	16	12	13	0	0	1
ENSMUSG00000003484.4	114	23	33	35	674	199	600	138	111	38	48	51	36	38	25	38	51	47	54
ENSMUSG00000003500.13	208	141	196	137	191	78	63	84	115	127	67	75	104	136	86	105	220	159	202
ENSMUSG00000003505.15	0	0	0	0	0	0	0	0	0	0	0	0	0	0	0	0	1	0	0
ENSMUSG00000003518.13	715	458	658	670	832	440	533	696	595	570	514	436	516	678	387	567	881	617	748
ENSMUSG00000003526.11	46	32	57	59	56	33	23	36	35	41	43	39	40	37	46	43	58	43	60
ENSMUSG00000003527.8	189	173	153	235	110	120	195	171	226	195	161	147	147	235	188	209	211	155	227
ENSMUSG00000003528.14	351	253	327	382	507	224	420	301	327	289	275	255	235	376	212	337	421	281	392
ENSMUSG00000003531.14	100	68	95	78	125	63	151	72	89	87	86	68	65	83	62	84	196	113	143
ENSMUSG00000003534.17	179	168	202	94	206	73	59	87	110	92	51	66	68	103	75	79	205	167	250
ENSMUSG00000003541.6	2320	1543	1708	1902	1334	724	1052	1643	1914	1472	1505	1249	1292	1976	1278	1950	1841	1064	1853
ENSMUSG00000003545.3	7053	6232	6470	8142	2599	7064	6177	7935	8532	8176	8876	7260	6887	8434	5092	6855	3128	1740	2965
ENSMUSG00000003546.9	380	307	348	354	272	371	562	537	538	436	365	322	306	408	302	427	472	295	395
ENSMUSG00000003549.9	50	54	62	70	68	52	83	90	70	59	53	64	41	87	68	49	77	48	68
ENSMUSG00000003555.7	1	0	0	0	4	0	0	0	0	0	0	0	0	2	0	0	0	0	0
ENSMUSG00000003559.7	245	224	231	328	233	239	312	246	263	235	254	263	193	308	188	212	332	245	321
ENSMUSG00000003573.15	265	239	280	327	339	261	299	292	251	234	252	215	217	306	186	276	466	354	425
ENSMUSG00000003575.13	301	308	284	291	198	230	292	304	319	334	265	305	266	334	289	271	328	223	284
ENSMUSG00000003581.14	296	318	252	343	137	221	272	371	333	340	285	280	215	328	215	301	245	184	240
ENSMUSG00000003585.13	109	67	94	104	92	101	118	181	177	131	124	124	87	136	65	107	95	42	69
ENSMUSG00000003604.14	69	50	62	64	119	46	72	50	63	48	58	50	45	79	50	50	111	63	76
ENSMUSG00000003617.16	199	125	178	134	149	53	52	91	110	132	108	74	111	161	68	105	69	46	54
ENSMUSG00000003623.4	268	166	279	331	153	178	241	270	170	226	264	233	229	271	164	213	340	268	334
ENSMUSG00000003644.17	4894	4168	4646	5654	4538	3379	4819	5245	4812	4431	4860	4477	3638	5591	4074	5247	4871	3264	4188
ENSMUSG00000003657.9	4	1	4	1	3	0	0	0	6	2	4	2	1	2	3	1	3	3	8
ENSMUSG00000003660.10	1023	816	955	1143	1496	1039	1282	1344	1108	1063	1108	1073	1006	1350	755	1069	1833	1163	1551
ENSMUSG00000003662.10	180	111	127	177	191	84	121	170	172	172	123	145	95	147	99	163	214	148	162
ENSMUSG00000003665.6	0	0	1	0	0	1	0	2	0	0	0	0	0	0	0	0	0	0	3
ENSMUSG00000003680.15	242	194	205	246	296	220	372	311	267	283	229	283	202	294	164	277	362	247	320
ENSMUSG00000003721.14	135	104	163	150	121	131	142	176	113	117	116	123	109	163	78	150	203	164	169
ENSMUSG00000003731.13	297	249	257	355	529	227	295	364	325	338	277	265	245	389	185	297	589	408	510
ENSMUSG00000003746.16	1629	1480	1679	1998	1219	1093	1308	1507	1650	1544	1783	1520	1301	2228	1463	1752	1366	932	1190
ENSMUSG00000003752.9	537	424	448	486	192	368	417	636	624	496	522	460	409	629	467	587	328	171	221
ENSMUSG00000003762.13	215	199	221	242	189	173	260	270	203	197	170	194	124	243	143	222	258	168	204
ENSMUSG00000003778.14	304	223	267	419	390	271	381	428	341	354	356	339	209	365	213	341	745	528	674
ENSMUSG00000003779.15	32	14	13	21	446	72	284	65	14	16	15	6	2	15	11	15	427	342	370
ENSMUSG00000003808.18	223	245	237	332	678	158	265	304	261	220	253	209	181	266	265	239	532	323	427
ENSMUSG00000003809.14	81	87	108	92	124	66	115	129	125	99	106	90	65	88	66	90	154	110	156
ENSMUSG00000003810.12	341	364	292	414	927	262	379	421	394	344	335	340	304	379	282	350	700	448	698
ENSMUSG00000003812.13	1113	816	937	1044	574	749	829	1182	1226	913	919	843	692	1081	734	1049	1283	874	1059
ENSMUSG00000003813.15	347	299	272	368	556	181	298	290	349	259	298	279	238	306	255	291	560	377	515
ENSMUSG00000003814.8	5493	4403	5116	5634	8931	3434	5396	5361	5086	5254	5209	4847	3867	6362	3711	4901	7483	5020	6496
ENSMUSG00000003824.12	28	50	19	25	64	14	19	28	38	14	22	13	16	13	25	14	107	66	86
ENSMUSG00000003847.16	665	470	547	693	515	579	435	790	640	728	702	630	580	857	409	616	964	669	822
ENSMUSG00000003848.14	134	126	131	181	247	119	156	188	147	150	126	143	102	133	97	159	248	184	234
ENSMUSG00000003849.8	11	9	12	7	13	15	1	9	7	2	4	2	11	5	9	3	8	9	11
ENSMUSG00000003863.18	34	38	40	50	13	6	19	33	19	23	18	12	14	22	25	5	84	74	97
ENSMUSG00000003865.16	103	112	107	79	281	93	155	132	144	74	108	78	77	99	82	113	257	171	192
ENSMUSG00000003868.14	262	266	297	300	693	208	299	351	255	304	312	308	193	317	232	303	542	330	522
ENSMUSG00000003872.9	0	2	4	1	1	1	2	6	1	1	0	0	0	6	2	0	2	7	6
ENSMUSG00000003873.11	739	740	758	854	1071	813.99	1137	935.97	742.98	582	610	516	394	661	577	772	930	610	882
ENSMUSG00000003882.5	115	55	115	104	54	149	203	235	158	152	168	174	126	171	100	144	11	9	11
ENSMUSG00000003923.14	108	65	66	105	123	66	73	85	80	96	106	95	72	103	65	111	193	117	142
ENSMUSG00000003929.10	30	32	34	53	22	19	27	30	26	29	53	36	22	46	32	39	69	66	48
ENSMUSG00000003934.5	11	10	9	3	4	4	3	3	7	6	4	1	2	1	1	2	24	30	77
ENSMUSG00000003948.17	119.92	96.76	131.1	141.23	363.53	194.57	284.81	169.13	128.51	112.52	109	105.44	86	121.88	82.45	128	329.42	224.25	259.63
ENSMUSG00000003949.16	132	82	116	131	23	21	36	57	20	49	22	42	43	70	29	84	32	33	38
ENSMUSG00000003955.7	37	22	27	31	115	28	49	36	39	43	40	30	11	38	24	30	74	81	106
ENSMUSG00000003970.8	4321	3179	3644	4272	7203	4163	7056	6162	5364	4165	4550	4084	2713	4651	3041	4381	6479	4460	5989
ENSMUSG00000003974.6	11	5	10	12	1	0	6	3	9	15	3	3	8	11	2	8	60	23	67
ENSMUSG00000003992.14	119	90	93	112	111	139	157	193	114	83	153	124	57	144	86	103	122	105	122
ENSMUSG00000004018.9	64	45	39	70	69	48	82	78	44	52	43	42	31	53	38	44	89	83	92
ENSMUSG00000004031.13	6	4	2	1	2	7	4	6	2	0	10	11	5	3	6	0	14	14	23
ENSMUSG00000004032.10	56	39	49	68	45	26	53	62	60	33	53	46	30	75	29	37	124	92	134
ENSMUSG00000004035.12	32	15	14	11	15	6	15	11	17	20	30	13	7	8	16	10	40	27	24
ENSMUSG00000004038.9	1	0	4	2	0	0	0	1	3	0	0	2	0	0	1	0	0	0	0
ENSMUSG00000004040.16	1537	1103	1276	1474	1395	1017	1435	1689	1277	1262	1357	1084	1053	1637	969	1342	1924	1235	1644
ENSMUSG00000004043.14	225.96	212.43	172.14	218.69	205.87	131.66	202.87	210.47	223.84	194.82	190.44	167.88	166.57	190.94	152.08	196.14	185.96	114.87	152.9
ENSMUSG00000004044.9	738	490	524	381	658	203	243	319	325	396	336	242	363	508	316	270	383	346	419
ENSMUSG00000004054.8	2107	1782	1917	2073	1480	1205	1568	1776	2308	1983	1917	1919	1403	2191	1488	2163	1995	1259	1639
ENSMUSG00000004056.15	1021	749	921.66	982.99	1012.99	783	1226.98	1219.98	933.99	843.97	973.99	832	766.97	1119	619.99	906.99	1343.98	907	1215.99
ENSMUSG00000004069.16	214	160	199	151	335	95	110	208	197	211	199	188	143	274	129	214	257	227	271
ENSMUSG00000004070.15	577	413	539	668	487	604	919	850	486	547	650	585	445	625	388	647	909	638	816
ENSMUSG00000004071.12	447	311	425	439	249	237	355	462	423	433	327	352	315	410	247	436	597	444	527
ENSMUSG00000004085.14	109	46	97	87	132	76	100	128	59	92	64	63	69	77	35	69	214	167	187
ENSMUSG00000004096.9	327	248	266	320	459	277	523	439	292	316	306	323	201	353	227	334	543	406	470
ENSMUSG00000004098.7	15	8	13	9	19	6	2	7	5	17	12	6	2	16	8	8	11	12	20
ENSMUSG00000004099.16	360	318	345	365	1738	256	653	426	299	340	369	325	307	373	242	259	1943	1340	1673
ENSMUSG00000004100.12	523	384	384	519	362	188	166	327	496	420	320	362	249	351	250	360	414	293	393
ENSMUSG00000004105.8	34	26	28	12	115	13	10	15	20	20	13	22	11	17	8	15	59	54	54
ENSMUSG00000004110.16	7	15	13	14	19	10	9	16	9	10	19	4	14	3	9	2	88	70	106
ENSMUSG00000004113.18	4	3	6	2	11	0	0	0	0	0	3	0	6	0	2	0	26	14	28
ENSMUSG00000004127.12	27	33	53	57	43	39	38	61	35	52	30	27	27	40	18	25	56	43	49
ENSMUSG00000004151.17	292	196.91	136	263.96	117.32	170	200.8	271.81	228	261.39	260.55	213.74	194	352.58	168.02	243.98	294.97	217.22	281.4
ENSMUSG00000004187.10	101	74	81	79	40	51	22	41	44	39	50	36	37	60	39	44	58	30	71
ENSMUSG00000004207.14	33256	25037	27100	36229	30428	46879	66902	54721	48242	38304	40204	36799	26877	40820	26425	37198	28797	19004	25186
ENSMUSG00000004221.16	225	210	201	280	158	193	193	273	279	276	239	190	202	261	153	217	368	248	296
ENSMUSG00000004231.15	0	8	4	0	1	2	2	1	3	0	0	0	6	0	4	0	9	4	15
ENSMUSG00000004233.14	59	36	36	60	42	63	70	97	46	45	54	39	44	51	27	35	71	45	38
ENSMUSG00000004263.15	1025	947	1000	1056	714	645	746	816	927	910	910	903	689	1183	746	972	934	562	807
ENSMUSG00000004264.17	733	558	718	866	1803	799	1103	1109	873	664	718	702	526	799	553	776	1470	1039	1306
ENSMUSG00000004266.15	2841	2187	2579	3317	2742	1573	2355	2758	2963	2455	2541	2461	2049	3145	1967	2778	3463	2329	2795
ENSMUSG00000004267.16	47	29	37	30	36	18	22	17	23	17	11	5	28	27	20	9	18	17	30
ENSMUSG00000004268.11	342	270	309	407	504	224	327	412	259	306	251	263	244	339	198	335	527	280	487
ENSMUSG00000004270.13	888	752	911	1345	708	550	784	863	884	829	821	788	666	937	745	955	1048	725	958
ENSMUSG00000004285.12	705	464	585	694	679	598	960	1023	670	581	597	495	440	654	428	651	745	479	645
ENSMUSG00000004296.14	17	10	18	5	1052	65	180	106	217	23	44	32	38	58	26	20	8	1	1
ENSMUSG00000004317.14	254	149	206	280	308	122	176	221	144	176	187	168	204	233	155	176	611	437	457
ENSMUSG00000004319.15	346	269	268	391	313	209	238	287	313	318	312	278	232	416	230	287	609	415	482
ENSMUSG00000004328.15	3	7	5	6	5	2	3	3	10	5	7	5	4	5	12	1	99	70	92
ENSMUSG00000004341.8	0	0	0	0	0	0	0	0	0	0	0	0	0	0	0	0	0	0	0
ENSMUSG00000004344.12	1	1	1	0	1	2	0	2	0	0	5	2	2	0	2	0	2	0	0
ENSMUSG00000004347.16	0	9	8	7	5	7	4	4	3	1	20	4	10	0	13	3	58	27	49
ENSMUSG00000004356.8	180	155	195	187	505	119	139	169	200	206	177	210	173	220	149	217	468	313	375
ENSMUSG00000004359.16	5	4	3	3	12	0	3	0	2	1	0	2	5	4	1	1	3	7	6
ENSMUSG00000004360.9	0	2	0	0	6	0	0	0	1	0	0	4	2	3	1	1	25.69	20	31
ENSMUSG00000004364.14	497	331	421	453	506	307	431	495	424	418	416	448	365	624	284	455	742	565	657
ENSMUSG00000004366.3	4	1	0	1	3	0	0	0	0	2	1	0	0	0	2	1	11	18	10
ENSMUSG00000004371.14	2	0	0	1	0	0	0	1	0	1	1	0	2	3	2	0	1	1	0
ENSMUSG00000004383.18	509	416	426	537	135	264	255	516	478	496	523	487	389	600	393	625	338	243	267
ENSMUSG00000004393.10	180	146	158	194	342	87	109	125	147	177	139	141	131	201	127	177	279	199	235
ENSMUSG00000004394.12	386	291	374	512	533	280	473	437	423	329	341	342	309	430	236	459	386	256	346
ENSMUSG00000004415.15	5	16	11	1	13	3	2	5	8	6	8	4	10	2	11	6	67	38	65
ENSMUSG00000004446.12	226	210	211	326	185	124	119	196	231	252	228	180	154	269	149	291	282	244	290
ENSMUSG00000004451.14	944	692	825	1086	1205	859	1234	1213	895	839	970	822	736	1075	646	957	1462	1045	1324
ENSMUSG00000004455.16	1066.57	783.05	912.19	1158.09	1884.23	994.02	1476.76	1405.5	1130.96	1100.2	1149	1051.27	778.04	1273.55	799.01	1071.59	2354.8	1765.48	2153.59
ENSMUSG00000004460.16	579	536	628	697	1116	399	558	655	625	536	676	569	447	639	483	573	908	573	868
ENSMUSG00000004462.6	117	77	103	138	58	51	97	97	110	103	76	83	50	86	81	130	135	93	152
ENSMUSG00000004473.10	2	2	3	8	0	3	4	0	1	0	0	0	3	0	4	6	3	3	2
ENSMUSG00000004500.9	57	87	77	75	46	20	41	52	74	60	54	81	52	60	50	58	97	68	58
ENSMUSG00000004508.6	1018	745	860	1196	743	1146	1417	1550	1186	1157	1275	1086	916	1341	870	1147	1285	877	1124
ENSMUSG00000004530.12	750	573	651	776	2801	758	1220	1092	1110	774	807	773	654	915	479	740	1832	1237	1588
ENSMUSG00000004535.12	919	548	710	770	713	484	673	712	593	657	623	614	582	957	487	765	892	720	864
ENSMUSG00000004540.7	0	0	0	0	0	0	0	0	0	0	0	0	0	0	0	0	0	0	1
ENSMUSG00000004542.15	0	0	0	0	0	0	1	0	0	0	1	0	1	0	1	0	6	0	0
ENSMUSG00000004552.16	18	6	6	6	31	43	80	44	37	18	27	15	9	21	11	11	4	3	10
ENSMUSG00000004558.15	205	153	205	153	160	68	85	93	92	123	88	80	86	122	50	132	451	331	597
ENSMUSG00000004561.14	95	70	103	116	61	58	67	59	76	90	103	67	64	95	61	63	97	69	120
ENSMUSG00000004562.16	2005	1874	1851	2498	1153	1071	1235	1788	1499	1729	1655	1782	1385	1862	1501	1954	1126	707	1058
ENSMUSG00000004565.15	448	306	357	348	276	243	286	311	224	341	280	228	256	378	233	237	304	209	326
ENSMUSG00000004567.16	431	404	405	501	265	387	420	510	496	465	396	393	299	487	251	415	475	320	398
ENSMUSG00000004568.12	399	382	400	456	223	230	261	348	371	387	341	378	265	425	287	424	306	233	306
ENSMUSG00000004591.16	260	193	207	264	210	190	210	228	213	209	243	252	193	364	196	215	322	224	319
ENSMUSG00000004609.11	3027	1903	2262	3089	1146	2879	3300	4025	2946	3087	2868	2732	2201	3544	1839	2915	2592	1950	2225
ENSMUSG00000004610.4	278	207	257.14	279.04	514	233	479	366.09	285	201	206.18	210.15	167	248	167.23	257	716	555.79	688
ENSMUSG00000004612.9	9	2	2	2	6	3	1	1	4	3	2	0	0	1	2	11	0	0	0
ENSMUSG00000004626.14	629	470	528	656	862	646	931	809	916	633	641	598	518	750	408	626	946	596	817
ENSMUSG00000004630.18	3	5	1	12	3	4	5	4	6	4	5	2	2	8	9	11	8	6	8
ENSMUSG00000004631.15	530	405	485	709	137	259	319	482	376	409	566	467	373	636	394	619	525	369	456
ENSMUSG00000004633.17	557	423	473	606	601	413	589	563	518	430	569	462	347	662	352	461	120	97	126
ENSMUSG00000004637.15	73	81	106	99	76	54	113	78	86	80	88	51	50	80	63	87	103	75	98
ENSMUSG00000004642.13	274	173	268	352	408	170	243	303	278	308	270	242	232	365	208	340	554	395	415
ENSMUSG00000004651.6	0	3	0	0	0	0	0	0	0	0	0	0	0	0	0	0	1	0	0
ENSMUSG00000004654.6	0	0	0	0	0	0	0	0	0	0	0	0	1	0	2	0	2	0	0
ENSMUSG00000004655.5	57	61	83	20	72	19	18	17	25	24	26	10	11	39	7	10	95	129	131
ENSMUSG00000004661.15	270	194	229	347	107	237	289	403	275	327	303	319	216	305	205	266	245	127	202
ENSMUSG00000004665.10	434	260	292	314	625	447	1069	552	195	263	277	240	241	284	181	301	428	302	383
ENSMUSG00000004667.18	440	378	438	465	507	316	558	503	463	433	402	386	299	488	305	481	491	336	398
ENSMUSG00000004668.14	40	6	11	19	11	1	6	7	8	22	9	11	7	13	17	25	15	12	6
ENSMUSG00000004677.17	1663	1286	1270	1571	1908	1886	2308	2394	2238	1772	1780	1672	1386	1823	1268	1503	2104	1437	1696
ENSMUSG00000004698.10	139	74	120	132	198	156	266	241	193	173	156	132	106	215	119	135	196	193	209
ENSMUSG00000004707.14	217	194	245	214	330	529	584	684	626	416	498	503	306	540	312	387	388	265	311
ENSMUSG00000004709.14	8	7	12	5	172	34	41	30	24	14	22	15	21	13	25	12	19	14	10
ENSMUSG00000004730.14	3297	2313	2901	3537	1424	2275	2719	3759	3422	3035	2983	2872	2360	3971	2192	3230	7622	5330	6606
ENSMUSG00000004748.5	41	31	40	39	71	25	33	45	41	55	39	49	36	47	30	48	42	29	39
ENSMUSG00000004768.14	61	21	51	42	43	20	25	32	30	27	44	48	34	35	20	31	87	61	57
ENSMUSG00000004771.12	480	277	416	500	505	413	659	680	420	465	476	400	298	493	275	413	810	674	728
ENSMUSG00000004788.11	192	139	196	224	331	217	353	298	249	184	212	157	153	164	132	186	316	240	290
ENSMUSG00000004789.10	871	702	684	838	1353	691	979	1021	873	770	683	677	563	928	461	807	1261	910	1123
ENSMUSG00000004791.7	11	15	9	12	11	6	1	6	9	14	6	3	1	16	8	10	7	7	13
ENSMUSG00000004798.14	1792	1574	1724	2081	643	1270	1290	1693	1600	1446	1770	1715	1401	2339	1287	1793	1693	1263	1625
ENSMUSG00000004814.10	53	28	35	61	2	8	25	14	12	8	3	17	13	14	9	19	103	78	83
ENSMUSG00000004815.12	135	141	173	204	122	124	147	187	147	240	152	124	123	200	122	188	188	153	196
ENSMUSG00000004821.1	0	0	0	0	0	0	0	0	0	0	0	0	0	0	0	0	0	0	0
ENSMUSG00000004837.2	736	683	707	819	404	263	362	411	535	460	543	500	435	657	465	636	330	252	305
ENSMUSG00000004842.18	0	3	0	0	2	2	2	1	2	0	0	0	4	0	2	0	1	0	1
ENSMUSG00000004843.6	286	140	242	216	162	179	226	243	172	155	204	206	129	249	148	193	274	231	282
ENSMUSG00000004846.10	2480	2300	2621	2947	1711	1774	2165	2622	2649	2560	2764	2532	2048	2941	2185	3010	1683	1134	1590
ENSMUSG00000004849.14	279	229	217	266	711	262	498	343	332	272	311	242	208	318	220	240	563	410	508
ENSMUSG00000004864.12	34	3	2	6	9	6	1	1	5	0	0	3	1	8	3	17	20	11	6
ENSMUSG00000004865.15	172	173	180	225	370	150	187	231	145	196	171	226	185	235	147	200	435	288	356
ENSMUSG00000004872.15	1	3	0	1	2	0	1	0	2	0	9	3	2	0	3	3	14	6	23
ENSMUSG00000004880.11	430	205	266	316	642	216	291	287	183	283	285	266	233	371	171	321	564	458	506
ENSMUSG00000004885.5	3	4	6	10	2	4	1	1	5	0	3	0	0	2	2	2	2	3	4
ENSMUSG00000004891.16	495	378	343	283	3370	576	937	719	365	364	367	353	329	379	326	260	2556	1645	2056
ENSMUSG00000004892.13	33	26	32	30	23	2	4	18	21	27	21	10	18	40	12	26	357	253	392
ENSMUSG00000004894.10	0	6	0	1	0	2	0	1	0	1	1	1	2	0	4	1	0	0	1
ENSMUSG00000004895.9	309	302	360	359	375	270	394	392	338	380	385	355	234	370	265	401	543	342	463
ENSMUSG00000004896.16	175	131	90	168	85	122	121	191	161	190	120	132	96	153	88	124	140	103	166
ENSMUSG00000004897.16	576	481	499	482	1769	508	838	719	550	488	578	443	402	578	401	495	1561	1098	1433
ENSMUSG00000004902.7	24	8	21	40	11	0	5	12	10	12	10	4	19	18	9	15	56	53	93
ENSMUSG00000004929.12	124	152	122	157	526	109	139	111	122	116	146	96	105	130	84	120	285	165	254
ENSMUSG00000004931.11	259	226	296	265	281	228	295	303	287	239	285	287	153	244	224	291	327	197	283
ENSMUSG00000004933.17	391	301	297	438	98	206	201	367	262	321	202	247	207	364	222	288	266	203	290
ENSMUSG00000004934.14	283	330	309	363	370	293	355	410	341	282	350	288	240	354	239	325	395	256	355
ENSMUSG00000004936.8	1163	1137	1169	1371	1399	914	1118	1166	1211	992	1278	1169	938	1378	944	1348	1229	790	990
ENSMUSG00000004937.6	611	559	589	702	796	504	773	722	651	607	596	579	342	673	518	597	904	575	860
ENSMUSG00000004939.7	1	1	5	0	3	2	1	0	0	0	4	0	3	0	1	4	0	0	0
ENSMUSG00000004945.15	163	117	99	173	211	141	262	243	149	146	148	118	103	185	97	160	319	266	299
ENSMUSG00000004947.15	124	139	181	168	230	140	168	230	197	175	223	196	109	196	136	174	216	106	163
ENSMUSG00000004948.12	0	0	0	0	0	0	0	1	0	0	0	1	0	0	0	0	0	0	0
ENSMUSG00000004951.10	1362.97	1589.02	1603.35	1903.48	380.85	450.93	329.42	555.84	386.32	822.84	433.82	484.7	274.96	672.15	427.76	439.3	202.55	118	161.66
ENSMUSG00000004952.13	1370	1195	1161	1588	766	1462	1773	2080	1752	1419	1167	1267	931	1484	1007	1355	1315	894	1229
ENSMUSG00000004961.7	7	5	3	0	1	1	0	2	9	3	1	4	10	1	3	6	3	9	19
ENSMUSG00000004980.16	3491	2250	2762	3000	5591	2605	3243	4187	3192	3566	3614	3078	2708	4522	2185	3215	7230	5271	6039
ENSMUSG00000004988.9	0	0	1	2	0	0	0	2	1	0	1	0	8	0	4	5	3	1	1
ENSMUSG00000004994.12	88	70	74	113	67	83	74	97	80	66	62	63	62	102	53	70	92	74	83
ENSMUSG00000004996.9	130	129	131	146	242	78	117	116	147	136	119	147	53	140	118	139	179	124	149
ENSMUSG00000005034.15	690	604	658	836	709	533	750	785	705	745	684	667	603	955	529	753	829	682	772
ENSMUSG00000005043.13	328	272	335	422	105	261	193	254	402	352	369	287	301	402	316	421	123	80	103
ENSMUSG00000005045.16	19	15	14	15	21	8	6	3	12	14	8	5	25	21	15	21	42	44	47
ENSMUSG00000005054.7	266	214	256	267	467	230	342	348	258	216	215	208	134	292	167	281	515	360	399
ENSMUSG00000005057.13	1091	960	987	1218	849	474	602	781	1022	598	746	693	542	952	722	798	688	408	568
ENSMUSG00000005069.12	354	284	338	301	266	281	393	368	372	318	306	288	236	343	226	384	378	261	399
ENSMUSG00000005078.16	150	99	132	129	133	75	82	131	127	117	114	128	110	169	92	162	180	151	133
ENSMUSG00000005087.17	206	60	54	56	1085	294	356	220	148	126	124	78	69	90	65	65	294	182	217
ENSMUSG00000005089.15	66	63	110	103	204	18	29	74	64	63	89	52	59	124	75	69	391	372	522
ENSMUSG00000005102.13	238	174	222	287	227	183	219	276	246	294	195	238	123	260	172	203	380	287	361
ENSMUSG00000005103.12	1760	1254	1420	1689	2606	1507	2240	2403	1612	1628	1448	1476	1199	1884	973	1570	3462	2589	3229
ENSMUSG00000005107.13	148	95	88	143	87	94	130	118	161	145	99	136	99	167	75	130	147	102	119
ENSMUSG00000005124.9	1	11	2	3	4	0	1	5	1	0	4	0	5	1	8	2	6	0	5
ENSMUSG00000005125.12	461	275	423	216	546	151	173	235	212	329	217	186	229	380	214	169	31	35	15
ENSMUSG00000005131.4	3	0	1	2	0	1	1	4	0	1	4	0	1	7	5	2	1	0	1
ENSMUSG00000005142.10	10885	8266	9565	12277	4507	13513	13849	20209	17553	14623	15880	14471	11404	16100	10001	14550	10548	6956	8980
ENSMUSG00000005148.8	32	8	9	5	21	4	4	13	1	5	14	1	1	7	12	7	8	5	6
ENSMUSG00000005150.16	121	95	111	105	123	85	108	121	91	115	73	78	73	100	47	118	152	129	151
ENSMUSG00000005161.15	454	373	379	435	878	435	826	592	381	326	389	385	217	435	273	364	1031	821	1028
ENSMUSG00000005198.15	1325	977	1152	1495	1587	897	1182	1302	1141	1259	1190	1231	1164	1846	1012	1398	1953	1353	1602
ENSMUSG00000005202.2	0	2	0	0	0	0	0	0	0	0	0	0	0	0	0	1	0	0	0
ENSMUSG00000005204.12	473	397	450	482	615	329	368	448	385	373	406	348	313	446	250	453	539	355	496
ENSMUSG00000005220.10	0	1	2	0	1	1	2	0	0	1	0	3	0	0	1	0	0	0	0
ENSMUSG00000005225.15	62	67	74	62.34	127	58.45	75.77	74.51	55	53	57	58	45.79	79	44	48.99	206.97	169.46	192
ENSMUSG00000005232.11	0	0	0	0	0	0	0	0	0	0	0	0	0	0	0	0	0	0	0
ENSMUSG00000005233.16	3	8	4	1	132	14	76	15	14	7	4	11	6	12	15	16	186	142	148
ENSMUSG00000005237.14	29	10	16	17	18	16	6	13	20	22	5	16	14	28	14	13	30	14	38
ENSMUSG00000005251.14	3	1	1	0	1	3	2	2	5	0	0	2	0	2	1	2	0	2	2
ENSMUSG00000005262.12	226	159	191	225	250	147	193	262	181	202	190	180	161	225	134	196	333	275	332
ENSMUSG00000005267.13	31	17	30	60	5	6	11	21	27	21	21	28	15	30	19	19	30	17	26
ENSMUSG00000005268.20	71	126	162	18	94	49	30	21	19	23	27	17	6	34	7	6	2	4	1
ENSMUSG00000005299.6	399	392	410	512	603	294	351	430	385	414	433	433	336	539	328	454	568	382	501
ENSMUSG00000005312.15	656	533	687	746	1019	456	629	721	632	646	601	591	557	916	492	721	1168	836	1121
ENSMUSG00000005320.9	0	4	2	0	0	1	0	1	0	0	0	1	1	0	1	0	16	11	8
ENSMUSG00000005338.13	16	9	9	15	34	2	3	4	4	2	20	7	18	9	15	6	56	44	65
ENSMUSG00000005339.10	0	1	0	0	0	0	0	0	0	0	0	0	1	0	0	0	0	0	0
ENSMUSG00000005354.15	376	325	330	347	567	291	456	404	377	313	329	287	221	374	278	321	548	365	499
ENSMUSG00000005355.9	0	1	0	0	0	0	0	0	0	0	0	0	0	0	0	0	0	0	0
ENSMUSG00000005357.9	0	0	0	0	0	1	0	0	0	0	0	0	0	0	0	0	5	1	1
ENSMUSG00000005360.14	499	369	441	514	79	139	93	310	445	334	357	336	330	594	296	452	555	457	748
ENSMUSG00000005362.14	190	96	150	257	162	167	253	287	215	178	133	169	184	274	113	209	177	144	192
ENSMUSG00000005364.11	0	2	1	0	2	0	0	3	0	0	0	0	0	0	0	0	0	1	0
ENSMUSG00000005370.3	136	107	109	129	381	137	224	207	151	167	125	138	136	142	88	116	489	353	412
ENSMUSG00000005371.14	424	220	288	476	329	209	289	367	321	364	366	354	276	527	210	374	519	369	442
ENSMUSG00000005373.13	1185	1018	862	1407	466	637	512	906	800	969	731	780	626	1076	623	810	432	274	425
ENSMUSG00000005374.13	171	155	168	233	303	147	150	207	224	212	191	185	146	226	124	154	295	224	223
ENSMUSG00000005378.17	187	198	206	259	370	171	215	240	193	175	208	188	143	188	133	187	328	197	264
ENSMUSG00000005397.8	102	48	78	58	65	33	30	44	46	74	51	55	58	66	34	43	824	775	1011
ENSMUSG00000005410.6	117	66	65	100	2075	90	365	136	71	66	78	49	55	71	50	80	1595	1001	1231
ENSMUSG00000005413.8	1808	1512	1588	2430	589	516	597	918	1330	1481	1132	956	736	1564	956	1454	1771	1027	1647
ENSMUSG00000005417.17	1258.56	1013	1106.87	1160.2	1206	990.16	1033.77	1424.44	1042.91	1154.34	1026.62	938	865.38	1361.71	797.01	1027.09	1933.91	1295.42	1762.92
ENSMUSG00000005442.13	3706	3292	3032	3748	2867	2729	3241	3647	4004	3298	3288	3141	2675	3712	2658	3171	3580	2183	3022
ENSMUSG00000005447.12	148	125	156	157	80	194	277	223	131	136	114	115	82	124	83	177	194	140	192
ENSMUSG00000005465.9	6	11	8	9	15	6	6	12	5	6	6	3	6	3	7	4	7	7	11
ENSMUSG00000005469.10	396	313	313	420	543	371	463	530	304	345	352	309	249	390	259	374	702	468	662
ENSMUSG00000005470.8	21	11	9	18	361	27	119	47	15	12	19	13	14	9	17	7	277	170	261
ENSMUSG00000005474.9	0	0	0	0	0	0	0	0	0	0	0	0	0	0	0	0	0	1	0
ENSMUSG00000005481.18	217	155	183	182	771	109	222	185	170	139	157	131	89	221	105	177	538	391	443
ENSMUSG00000005483.10	1916	1752	1906	3036	450	840	775	1519	1703	2233	1483	1467	882	1803	1010	2006	1145	705	886
ENSMUSG00000005493.15	0	0	0	0	1	1	1	1	0	1	0	1	1	0	0	0	2	0	2
ENSMUSG00000005501.14	130	120	91	143	127	97	118	191	162	104	120	111	94	145	103	99	220	165	178
ENSMUSG00000005503.8	0	2	0	0	2	0	0	1	0	0	0	0	3	0	2	0	0	0	0
ENSMUSG00000005505.12	81	55	62	73	88	60	95	103	89	105	110	77	53	93	49	74	160	123	129
ENSMUSG00000005506.16	680	484	574	661	727	578	556	776	615	781	667	579	577	830	423	568	1243	960	1047
ENSMUSG00000005510.9	248	169	253	217	309	218	275	303	302	186	204	210	168	268	173.99	252	418	299	348.99
ENSMUSG00000005514.14	688	554	613	671	665	376	462	526	617	614	606	554	445	740	527	709	672	423	616
ENSMUSG00000005533.10	789	538	627	535	381	373	283	402	296	570	395	326	485	718	415	496	804	591	725
ENSMUSG00000005534.10	501	365	437	490	275	392	325	551	455	490	455	394	360	595	368	326	611	376	542
ENSMUSG00000005540.10	0	3	2	1	0	1	0	3	2	0	0	1	1	0	3	0	3	0	2
ENSMUSG00000005547.14	5	0	2	1	2	3	2	2	1	4	2	0	0	0	0	0	0	0	0
ENSMUSG00000005553.14	0	0	0	0	0	0	0	0	0	0	0	0	0	0	0	0	0	0	1
ENSMUSG00000005566.14	1606	1227	1320	1540	2834	1096	1672	1496	1411	1391	1348	1404	1026	1610	1159	1463	2940	1839	2606
ENSMUSG00000005575.16	356	295	283	363	790	304	539	401	353	276	320	340	217	361	269	351	566	408	523
ENSMUSG00000005580.11	284	222	230	279	169	142	170	208	175	229	183	252	161	323	182	248	163	121	131
ENSMUSG00000005583.16	2479	1640	1837	2716	1631	1695	2066	2112	1807	1878	2130	1944	1639	2875	1512	2181	3957	2927	3258
ENSMUSG00000005609.16	262	179	208	246	225	211	235	301	239	270	291	225	211	308	156	264	537	350	471
ENSMUSG00000005610.17	5061	3274	3805	4260	5138	2586	2984	4263	3551	3787	3871	3490	3293	5689	2819	3887	8310	5910	7166
ENSMUSG00000005611.15	93	29	40	15	49	19	11	26	34	25	20	18	28	31	22	23	36	17	41
ENSMUSG00000005615.14	420	276	345	336	335	577	628	631	387	331	315	270	297	497	268	297	499	390	447
ENSMUSG00000005621.11	763	544	628	720	514	454	533	742	672	800	663	699	541	787	470	728	747	531	610
ENSMUSG00000005625.15	401	266	411	438	563	250	407	425	328	331	333	343	229	399	259	367	662	419	587
ENSMUSG00000005628.12	0	3	0	0	0	1	0	2	2	0	0	0	0	0	0	0	1	0	0
ENSMUSG00000005640.11	0	0	2	0	0	0	0	4	1	0	0	0	0	0	0	2	0	0	1
ENSMUSG00000005649.17	0	0	0	0	0	0	0	0	0	1	0	0	0	0	0	0	0	0	1
ENSMUSG00000005656.9	503	319	423	482	402	284	437	436	258	307	311	269	240	442	250	355	1185	908	1096
ENSMUSG00000005667.8	121	109	146	149	667	60	116	82	129	83	74	106	104	144	80	166	122	79	90
ENSMUSG00000005672.12	13	12	5	8	19	10	5	3	8	4	7	0	9	5	6	3	80	70	71
ENSMUSG00000005674.9	186	134	157	188	260	130	194	181	152	157	143	96	112	159	116	169	318	224	285
ENSMUSG00000005677.14	58	59	39	67	75	37	50	60	46	47	71	36	43	49	32	56	71	43	65
ENSMUSG00000005681.12	30	32	47	34	17	45	18	21	26	22	28	28	11	39	0	0	4	1	2
ENSMUSG00000005682.9	261	176	213	261	159	202	197	262	248	285	162	155	128	251	103	173	327	262	305
ENSMUSG00000005683.8	591	470	565	652	1554	645	1026	938	722	660	716	637	481	681	447	631	1432	1011	1298
ENSMUSG00000005686.17	156	142	123	185	98	111	106	151	113	137	133	119	93	132	117	162	139	122	129
ENSMUSG00000005687.14	270	181	225	307	333	277	301	336	260	241	175	172	129	318	158	251	521	388	503
ENSMUSG00000005696.11	2	2	0	0	1	1	0	1	0	0	0	0	2	0	1	0	1	1	1
ENSMUSG00000005698.15	514	338	438	475	647	341	472	527	469	522	486	451	386	587	346	515	872	669	740
ENSMUSG00000005699.16	37	30	20	29	30	28	46	41	21	27	8	13	18	19	20	32	36	18	37
ENSMUSG00000005705.10	0	1	0	0	0	0	0	0	0	0	0	0	0	0	0	0	0	0	0
ENSMUSG00000005716.16	1	3	1	4	1	0	0	0	3	0	1	0	0	0	1	1	0	1	2
ENSMUSG00000005718.7	66	69	65	92	67	65	28	60	56	55	57	65	54	91	58	82	69	82	71
ENSMUSG00000005732.14	322	169	247	267	1225	132	235	221	218	213	229	233	186	270	163	233	854	572	796
ENSMUSG00000005763.15	56	35	50	57	45	51	52	71	62	56	60	37	42	57	28	37	87	59	87
ENSMUSG00000005774.12	420	306	301	401	162	281	333	385	377	324	354	283	262	371	245	300	256	157	231
ENSMUSG00000005779.12	765	495	623	621	1415	516	920	757	653	544	642	491	417	747	496	642	1118	796	1032
ENSMUSG00000005800.3	314	17	23	9	51	4	8	11	8	4	6	9	9	16	3	44	33	12	26
ENSMUSG00000005802.12	226	146	154	203	111	73	92	144	153	159	129	134	167	236	89	146	157	123	147
ENSMUSG00000005803.14	458	337	400	518	237	299	436	380	270	335	319	285	250	376	286	404	518	396	450
ENSMUSG00000005804.14	93	65	88	110	81	74	117	113	95	83	84	70	75	110	51	66	137	108	149
ENSMUSG00000005813.12	168	105	135	199	270	102	178	185	154	169	159	176	135	231	97	140	279	210	220
ENSMUSG00000005823.8	411	341	380	486	365	373	481	567	476	402	405	400	267	482	309	446	356	276	341
ENSMUSG00000005824.6	28	4	15	7	34	13	40	27	21	7	3	12	5	10	5	12	19	5	5
ENSMUSG00000005836.8	5	10	7	5	2	2	1	4	2	3	7	5	7	12	8	5	2	4	0
ENSMUSG00000005846.11	362	182	275	331	481	168	248	275	259	230	266	246	183	325	193	289	496	399	511
ENSMUSG00000005864.7	6	1	1	1	4	1	1	3	1	1	2	3	6	3	2	5	1	0	0
ENSMUSG00000005871.14	990	631	799	962	502	481	566	816	719	975	783	854	812	1171	733	876	1626	1343	1550
ENSMUSG00000005873.5	1078	736	927	1005	806	556	886	779	754	792	851	809	614	1153	607	956	865	703	877
ENSMUSG00000005881.13	1790	1321	1715	1828	1250	1565	2122	1994	2084	1469	1759	1623	1288	1932	1327	1864	1338	912	1282
ENSMUSG00000005882.18	183	130	156	171	128	74	114	126	141	101	147	149	99	163	132	136	190	103	190
ENSMUSG00000005883.15	0	0	0	0	0	0	0	0	0	1	0	0	0	0	0	0	0	0	4
ENSMUSG00000005886.14	580	461	540	704	465	474	525	707	599	602	574	587	506	742	550	555	686	508	627
ENSMUSG00000005891.7	0	0	0	0	0	0	0	0	0	0	0	0	0	0	0	0	0	0	0
ENSMUSG00000005892.4	0	4	1	0	2	1	0	0	0	0	1	0	0	0	0	0	0	0	0
ENSMUSG00000005893.14	383	260	279	348	240	261	302	368	316	326	329	318	262	499	246	279	632.76	417	537
ENSMUSG00000005897.14	112	75	98	118	71	70	90	100	96	106	100	69	79	123	76	127	153	111	136
ENSMUSG00000005899.12	225	167	200	263	337	103	183	173	187	237	207	184	161	209	133	209	408	316	378
ENSMUSG00000005907.14	99	79	110	114	85	83	88	131	100	84	68	109	92	133	64	107	155	95	124
ENSMUSG00000005917.15	0	2	3	0	3	0	1	0	1	0	1	0	1	0	1	0	11	5	5
ENSMUSG00000005936.18	596	423	473	580	643	435	503	676	557	569	550	476	446	696	356	562	1103	726	898
ENSMUSG00000005947.11	46	35	34	59	6	9	5	27	24	32	12	16	12	20	5	31	12	2	4
ENSMUSG00000005949.9	321	240	293	304	90	200	214	341	272	331	240	282	251	357	217	279	456	283	377
ENSMUSG00000005950.14	0	3	3	0	6	0	0	4	4	1	5	7	2	0	0	2	7	6	2
ENSMUSG00000005951.13	40	31	25	42	15	15	27	32	33	28	31	32	22	33	21	48	23	15	22
ENSMUSG00000005952.15	0	0	1	0	2	0	1	0	0	0	1	0	0	2	1	0	0	0	1
ENSMUSG00000005958.14	174	159	166	187	37	36	22	42	33	74	49	48	55	82	82	81	132	60	97
ENSMUSG00000005968.14	40	61	32	42	15	9	8	19	36	33	24	20	10	41	20	23	87	56	56
ENSMUSG00000005973.6	61	71	60	82	103	55	45	85	38	73	75	67	59	106	42	93	171	115	145
ENSMUSG00000005980.15	9	11	11	6	4	12	3	13	13	14	7	8	3	10	9	8	8	6	11
ENSMUSG00000005981.11	247	224	318	329	633	229	312	299	312	296	306	289	213	332	236	293	522	390	472
ENSMUSG00000005982.13	601	499	569	711	610.56	607	861.58	803.35	699.61	635.43	691	586	455	664	467	637	924.41	665	771.97
ENSMUSG00000005983.15	58	58	36	66	50	53	96	72	67	70	73	62	35	66	67	54	74	67	79
ENSMUSG00000005986.15	123	119	128	139	38	106	104	188	85	124	117	114	50	132	90	132	115	49	103
ENSMUSG00000005994.14	0	1	0	0	0	1	0	0	0	0	0	0	0	0	0	0	0	0	1
ENSMUSG00000006005.17	1022	760	880	982	1639	831	1050	1283	915	1030	1091	926	871	1326	707	980	1976	1454	1653
ENSMUSG00000006007.14	0	1	0	0	0	0	0	0	0	0	0	0	0	0	0	0	0	0	0
ENSMUSG00000006010.14	239	110	188	188	143	148	169	249	164	169	216	161	171	269	134	180	279	217	206
ENSMUSG00000006014.16	24	17	30	8	26	10	5	5	13	20	8	8	7	8	10	9	2	2	2
ENSMUSG00000006019.15	568	475	559	684	319	424	525	594	592	441	527	479	348	599	387	571	420	274	331
ENSMUSG00000006021.5	89	98	108	122	77	55	85	86	85	65	61	40	81	79	60	88	95	75	94
ENSMUSG00000006024.13	1313	1009	995	1152	850	992	1019	1288	1125	1051	874	735	665	1175	652	914	1221	760	1049
ENSMUSG00000006050.11	291	234	259	344	280	145	208	230	214	222	218	188	137	244	159	280	308	209	237
ENSMUSG00000006056.13	0	0	0	0	1	0	0	0	1	0	1	0	0	1	0	0	0	0	0
ENSMUSG00000006057.15	240.75	181.85	259.92	249	523	176.69	289.47	227.45	239.51	170.89	182.84	164	139	197	118.93	186	435.85	308.82	405.62
ENSMUSG00000006058.10	166	127	168	193	245	134	253	206	225	185	203	174	137	185	113	215	315	200	245
ENSMUSG00000006095.12	260	209	220	253	454	147	271	233	258	183	185	197	144	260	183	297	378	282	360
ENSMUSG00000006127.9	398	270	379	418	191	252	371	460	395	339	318	322	251	425	239	406	289	216	297
ENSMUSG00000006134.3	403	420	434	496	327	319	364	424	406	492	455	458	324	531	297	425	745	491	608
ENSMUSG00000006143.12	0	0	0	0	0	0	0	0	0	0	0	0	0	0	0	0	1	0	0
ENSMUSG00000006154.13	71	127	162	168	23	266	64	198	152	91	263	184	68	461	330	222	106	72	58
ENSMUSG00000006169.19	1199	823	1030	1149	1164	956	1253	1469	1094	1169	1105	1133	907	1389	720	1145	1529	997	1353
ENSMUSG00000006179.9	6	0	0	0	2	0	1	1	0	0	0	2	2	0	0	0	0	2	0
ENSMUSG00000006191.17	93	72	93	107	100	50	84	81	98	72	77	78	68	108	71	105	136	81	108
ENSMUSG00000006200.3	0	0	0	0	0	0	0	0	0	0	0	0	0	0	0	0	0	0	0
ENSMUSG00000006204.6	0	3	1	1	1	0	1	1	0	0	3	3	5	6	0	0	0	0	0
ENSMUSG00000006205.13	87	29	52	43	61	18	15	24	13	36	32	21	33	64	33	25	103	107	115
ENSMUSG00000006215.12	295	283	261	336	362	203	270	257	235	236	225	206	197	248	188	258	332	193	292
ENSMUSG00000006216.10	0	0	0	0	0	1	0	0	0	0	0	0	0	0	0	0	0	0	0
ENSMUSG00000006218.4	0	0	0	1	0	0	0	2	0	0	0	1	0	0	0	0	5	0	8
ENSMUSG00000006219.12	263	261	292	301	186	359	353	315	362	233	211	237	202	353	243	318	286	173	254
ENSMUSG00000006221.7	2	2	5	4	3	5	6	3	6	3	1	3	0	1	0	0	4	2	3
ENSMUSG00000006235.6	19	19	20	37	8	7	9	1	15	15	6	11	7	7	14	12	154	92	171
ENSMUSG00000006241.16	6	4	4	0	4	0	3	3	2	0	4	0	0	0	0	1	4	3	1
ENSMUSG00000006262.15	193	104	116	139	159	103	134	183	116	113	139	118	99	204	103	129	248	202	212
ENSMUSG00000006269.7	0	2	1	0	1	0	0	0	0	0	0	0	0	0	0	0	0	0	0
ENSMUSG00000006270.7	3	6	1	2	3	0	0	0	5	2	5	2	0	1	3	2	1	4	3
ENSMUSG00000006273.14	635	461	577	670	1525	813	1164	1181	703	669	616	684	462	831	489	596	2048	1364	1588
ENSMUSG00000006276.10	337	332	313	451	405	282	392	481	383	375	470	338	275	446	279	356	585	405	510
ENSMUSG00000006281.8	588	526	468	609	1444	895	1261	1130	786	605	658	621	481	691	450	606	1052	715	865
ENSMUSG00000006288.8	366	287	292	416	301	260	358	419	316	345	296	309	237	421	247	356	427	323	363
ENSMUSG00000006289.14	253	236	217	303	294	176	331	348	213	249	223	199	181	276	126	231	467	325	414
ENSMUSG00000006299.13	1199	1063	1082	1213	1168	877	1156	1321	1302	1215	1196	1066	903	1351	901	1214	1487	1032	1287
ENSMUSG00000006301.17	350	257	274	264	599	335	392	475	366	318	269	245	209	293	221	287	285	181	223
ENSMUSG00000006304.14	2169	1312	1638	1995	3722	1362	2349	1998	1729	1497	1684	1497	1267	2135	1262	1849	3534	2595	3299
ENSMUSG00000006307.16	1251	1068	989	1285	898	1082	1065	1320	1431	1587	1255	1224	922	1422	959	1261	1311	827	1101
ENSMUSG00000006310.10	1	1	0	0	10	7	5	2	2	0	0	0	1	0	1	5	2	2	2
ENSMUSG00000006311.8	0	0	0	0	0	0	0	0	0	0	0	0	0	1	0	0	0	0	0
ENSMUSG00000006313.5	0	0	0	0	0	0	0	0	0	1	0	0	0	0	0	0	2	0	1
ENSMUSG00000006315.9	203	153	207	173	296	131	174	191	164	116	166	129	139	207	128	203	249	160	228
ENSMUSG00000006333.14	7751.31	6009.6	6755.73	8016.25	6495.83	7958.4	11032	13674.8	12265.9	9303.52	9257.98	8406.27	6131.74	9077.59	6301.93	9866	8714.38	5837.61	7915.42
ENSMUSG00000006335.16	81	76	91	107	99	76	83	110	94	66	100	72	74	83	73	94	137	105	113
ENSMUSG00000006342.15	18	13	8	7	20	6	6	6	12	11	5	6	7	16	9	7	10	9	13
ENSMUSG00000006344.17	420	377	366	526	125	204	273	357	292	406	403	368	312	418	334	370	239	155	234
ENSMUSG00000006345.10	11	1	7	6	6	1	1	1	0	7	6	5	6	3	0	2	3	4	7
ENSMUSG00000006356.10	256	244	334	167	220	130	96	155	175	212	121	133	152	223	166	155	214	213	281
ENSMUSG00000006360.11	145	103	64	75	310	83	91	77	85	83	58	56	40	81	58	59	81	65	81
ENSMUSG00000006362.16	751	640	623	810	523	452	498	517	485	638	520	616	435	738	526	701	574	325	472
ENSMUSG00000006369.14	40	26	67	29	57	31	78	67	24	13	18	6	23	19	17	24	94	77	106
ENSMUSG00000006373.10	687	556	602	633	627	385	500	450	610	503	610	463	490	762	460	607	534	456	528
ENSMUSG00000006378.14	20	19	26	21	233.87	12	63	21	19	27	24	9	23	20	6	26	39	33	45
ENSMUSG00000006386.15	358	220	306	163	232	111	98	146	119	247	184	165	195	362	164	159	350	362	361
ENSMUSG00000006389.13	1	5	4	0	2	0	2	3	5	0	0	1	2	0	5	0	3	4	2
ENSMUSG00000006390.15	330	249	294	336	598	220	346	364	333	358	351	326	250	353	234	353	552	329	471
ENSMUSG00000006392.16	88	66	73	108	144	81	116	117	97	81	53	67	45	86	46	83	202	150	198
ENSMUSG00000006395.16	156	98	118	136	68	139	134	170	155	121	110	91	80	141	96	100	106	67	109
ENSMUSG00000006398.15	40	22	14	18	849	131	591	106	25	8	34	12	15	13	14	35	616	412	522
ENSMUSG00000006403.13	12	26	8	17	12	6	0	6	6	8	6	8	10	1	9	5	33	10	24
ENSMUSG00000006411.12	471	457	447	563	127	436	500	677	698	563	542	554	362	498	370	458	250	163	180
ENSMUSG00000006412.10	317	221	283	297	337	174	191	231	217	163	224	206	174	270	165	288	335	224	242
ENSMUSG00000006418.17	687	457	574	667	613	1177	1377	1363	802	682	692	598	436	747	435	650	728	527	652
ENSMUSG00000006423.15	395	233.27	302	303	217.73	185	231	326.77	267.95	248	300.95	218	189	340.96	192.87	261	416.62	317.72	370.87
ENSMUSG00000006435.15	795	659	753	780	334	563	701	830	949	643	844	815	504	776	493	801	731	499	751
ENSMUSG00000006442.10	339	310	336	379	1144	92	122	188	332	290	197	233	186	373	226	333	647	345	500
ENSMUSG00000006445.3	2106	1671	1916	2320	915	680	881	1304	1403	857	1079	784	1130	1862	1389	1621	628	404	582
ENSMUSG00000006456.10	230.9	258.02	291.96	297.36	673.02	208.83	329.08	287.67	287.94	352.07	339.26	351.79	211.79	376.08	264.24	293.09	474.39	363.15	468.35
ENSMUSG00000006457.3	2	0	0	1	2	0	0	4	0	0	1	0	0	1	0	1	4	0	2
ENSMUSG00000006462.6	1	2	0	8	2	2	6	3	5	13	8	8	0	2	2	5	1	1	6
ENSMUSG00000006463.13	134	91	95	100	60	28	64	83	104	114	103	97	90	116	84	102	95	63	79
ENSMUSG00000006464.8	53	32	51	37	29	28	32	46	55	43	47	37	34	53	21	35	86	69	68
ENSMUSG00000006469.13	0	0	0	0	0	0	0	0	0	0	0	0	0	0	0	0	0	0	0
ENSMUSG00000006471.18	158.86	120.43	139.13	152.7	100.26	94.16	110.71	179.71	183.73	149.43	125.16	106.36	98.09	166.35	112.03	153.26	175.52	106.11	139.16
ENSMUSG00000006476.19	291	244	202	240	311	100	161	142	234	227	217	220	139	277	173	190	351	275	426
ENSMUSG00000006488.17	0	0	0	0	0	0	0	0	0	0	0	0	0	0	0	0	0	0	0
ENSMUSG00000006490.3	0	0	0	0	0	0	0	0	0	0	0	0	0	0	0	0	0	0	0
ENSMUSG00000006494.11	782	519	664	968	646	561	620	841	791	719	657	677	671	949	472	831	776	557	676
ENSMUSG00000006498.16	3489	2559.57	2859	3055	4507	2131	2836	3501	3548	2941	2939	2716	2501	3698	2299	3064	3805	2518	3373
ENSMUSG00000006517.5	88	112	95	103	386	127	166	163	138	107	96	97	66	115	75	87	183	110	161
ENSMUSG00000006519.11	2129	1846	2025	2596	2553	2158	3142	2943	3104	2143	2279	2138	1521	2305	1781	2509	2314	1508	1889
ENSMUSG00000006522.17	12	7	8	9	8	7	9	5	14	6	13	10	2	11	2	2	10	7	11
ENSMUSG00000006526.13	204	167	162	258	168	114	145	176	258	212	192	180	163	217	124	226	138	89	148
ENSMUSG00000006527.16	454	337	315	446	387	313	379	558	403	451	395	392	280	479	300	441	801	589	695
ENSMUSG00000006529.16	4	2	6	1	0	8	4	2	10	1	5	4	5	2	0	0	0	0	0
ENSMUSG00000006538.12	1	2	0	1	0	2	0	1	0	2	1	1	4	1	2	1	0	0	1
ENSMUSG00000006542.13	0	1	2	4	0	0	0	0	0	1	1	0	1	0	0	2	2	0	2
ENSMUSG00000006546.3	0	0	0	0	0	0	0	0	0	0	0	0	0	0	2	0	0	0	0
ENSMUSG00000006567.11	5	6	5	1	5	8	1	5	4	2	2	6	1	1	1	0	14	18	11
ENSMUSG00000006570.3	0	0	0	0	0	0	0	0	0	0	0	0	0	0	0	0	0	0	0
ENSMUSG00000006574.15	4	0	0	1	2	0	0	1	0	0	0	0	1	3	0	5	3	4	5
ENSMUSG00000006575.14	23	21	24	49	32	10	29	12	14	22	20	13	10	22	17	17	108	55	99
ENSMUSG00000006576.16	96	75	85	68	76	19	28	32	37	49	39	40	25	70	44	29	48	45	58
ENSMUSG00000006585.3	169	112	114	131	547	169	223	220	142	111	78	82	58	128	81	114	443	285	342
ENSMUSG00000006586.15	10	6	15	10	9	10	6	14	6	10	8	8	14	7	9	8	7	9	12
ENSMUSG00000006587.6	1	0	0	0	0	1	0	0	0	0	0	0	0	0	0	0	0	0	0
ENSMUSG00000006589.8	161	165	152	192	835	212	310	303	290	187	150	182	129	226	148	218	390	294	359
ENSMUSG00000006599.13	235	145	189	203	270	157	219	271	214	144	137	167	145	309	117	214	414	278	411
ENSMUSG00000006611.15	675	552	620	793	294	346	418	573	457	558	525	467	522	741	484	688	877	583	768
ENSMUSG00000006638.14	47	20	28	40	23	33	32	28	36	50	22	39	23	33	22	25	26	17	23
ENSMUSG00000006641.12	121	106	121	115	117	53	57	67	93	101	71	75	79	100	89	82	133	107	153
ENSMUSG00000006642.3	7	5	4	7	3	10	4	5	9	9	3	5	2	11	6	3	1	2	1
ENSMUSG00000006649.17	3.07	3	5	4	10	1.01	12	11	9	3	10.05	9	2	6.95	7.05	12.1	14	13	6
ENSMUSG00000006651.8	175	213	216	92	305	87	69	60	90	71	57	87	75	79	57	77	100	98	137
ENSMUSG00000006673.14	613	565	530	708	643.45	418	548	677	568	523	510.78	481	426.3	658	439	557	864	641	766
ENSMUSG00000006675.10	11	40	18	11	14	6	6	13	13	12	9	5	20	13	27	7	14	11	20
ENSMUSG00000006676.16	1163	1170	1230	1262	1196	1172	1429	1574	1290	1371	1327	1203	959	1428	944	1249	1488	943	1366
ENSMUSG00000006678.6	48	37	30	36	322	22	66	45	31	25	46	31	36	38	27	40	322	216	289
ENSMUSG00000006699.17	3923	2267	3223	3635	4552	2446	3684	3670	2822	2657	3396	2848	2434	4220	2258	3309	5717	4286	5075
ENSMUSG00000006705.12	286	206	281	362	149	167	152	228	224	250	196	205	145	253	172	278	233	208	234
ENSMUSG00000006711.15	0	3	1	2	0	4	0	4	0	3	4	1	0	5	2	0	2	2	3
ENSMUSG00000006715.11	15	10	9	2	156	30	41	29	9	15	18	20	11	7	20	26	158	110	131
ENSMUSG00000006717.7	89	54	81	108	62	60	88	91	76	68	74	52	44	65	49	66	121	118	121
ENSMUSG00000006720.16	19	11	16	17	6	4	6	7	7	8	12	6	8	7	8	10	41	13	26
ENSMUSG00000006724.12	2	0	0	0	0	0	0	0	0	0	0	0	1	0	0	0	1	0	1
ENSMUSG00000006728.12	573	389	499	603	1184	413	706	644	479	483	478	432	291	525	366	516	1535	1022	1410
ENSMUSG00000006731.10	470	368	396	578	1290	608	944	753	961	595	576	728	418	634	409	611	636	421	626
ENSMUSG00000006732.14	31	50	51	66	109	19	14	20	72	47	30	45	42	67	32	66	77	55	79
ENSMUSG00000006736.9	714	554	587	787	636	534	775	813	742	668	702	597	517	779	493	693	789	575	704
ENSMUSG00000006740.13	1134	805	914	909	1428	639	764	952	889	893	1015	856	860	1301	739	902	1686	1217	1411
ENSMUSG00000006763.14	82	69	78	102	142	51	77	93	89	58	85	66	85	80	49	84	133	91	102
ENSMUSG00000006764.8	1	0	0	0	0	0	0	0	1	0	0	0	0	0	0	0	0	0	0
ENSMUSG00000006777.7	1	1	4	0	1	0	0	0	0	1	0	0	0	0	0	0	0	1	0
ENSMUSG00000006782.16	424	344	391	529	470	422	700	665	584	436	589	533	365	537	374	472	600	450	582
ENSMUSG00000006784.14	23	34	22	17	9	12	18	19	14	16	20	5	23	13	14	14	9	11	19
ENSMUSG00000006800.14	189	166	175	232	1615	349	685	493	339	248	200	164	137	178	110	196	1262	935	1181
ENSMUSG00000006818.4	476	223	322	320	589	240	315	335	314	297	318	285	239	339	204	305	440	337	420
ENSMUSG00000006850.7	78	67	101	104	92	96	183	166	103	88	120	112	74	102	108	114	97	57	82
ENSMUSG00000006906.10	116	71	109	137	109	83	109	111	115	98	145	106	81	159	89	112	144	92	103
ENSMUSG00000006920.14	393	325	424	443	189	355	490	498	332	420	451	395	330	512	316	383	245	214	222
ENSMUSG00000006930.15	28	36	33	36	19	41	33	43	37	26	16	21	20	29	32	12	57	37	76
ENSMUSG00000006931.15	54	51	63	57	23	11	19	25	24	29	16	27	18	39	37	37	66	46	65
ENSMUSG00000006932.17	2768	2037	2636	2553	3047	1682	2243	2738	2302	2400	2548	2269	1980	3340	1776	2375	5004	3672	4509
ENSMUSG00000006941.5	253	242	305	292	298	227	293	352	255	278	311	261	217	349	223	354	533	416	489
ENSMUSG00000006948.7	0	0	0	0	0	0	0	0	0	0	0	0	0	0	0	0	2	1	0
ENSMUSG00000006958.13	4	6	3	0	2	1	0	3	0	1	2	0	0	3	6	3	31	15	24
ENSMUSG00000006998.15	936	667	858	969	2297	602	980	881.98	805	796	863	756	659	1081	616	848	2016	1446	1709.99
ENSMUSG00000007021.4	3	28	4	5	6	5	1	5	4	2	2	0	10	4	7	2	11	9	18
ENSMUSG00000007029.16	1364	1107	1106	1504	4258	1082	1753	1533	2384	1616	1551	1518	1116	1719	1063	1596	1861	1202	1590
ENSMUSG00000007030.8	34	52	37	30	10	17	5	20	25	19	25	27	19	17	22	32	21	7	11
ENSMUSG00000007033.4	36.09	33.03	39.98	57.38	9.12	9.1	11.15	20.19	25.22	32.33	17.21	15.02	10.1	25.28	25.96	27.26	24.31	12.15	13.15
ENSMUSG00000007034.15	1	0	0	0	2	0	1	0	0	0	0	0	0	0	3	0	2	0	0
ENSMUSG00000007035.15	12	23	16	31	19	11	27	14	26	22	15	16	9	21	17	16	31	12	27
ENSMUSG00000007036.15	599	486	594	677	471	384	524	535	662	541	574	515	393	584	465	672	475	305	439
ENSMUSG00000007038.5	1005	810	850	1070	689	762	798	1001	1068	858	813	785	630	1111	752	912	790	427	651
ENSMUSG00000007039.12	333	248	287	333	124	227	305	359	209	230	229	174	190	230	159	265	681	467	652
ENSMUSG00000007041.9	1473	1136	1291	1699	2136	1604	2707	2131	1645	1367	1250	1271	964	1585	1121	1472	2466	1669	2129
ENSMUSG00000007050.17	36	20	43	37	185	30	76	48	34	51	33	33	23	24	32	27	134	114	111
ENSMUSG00000007080.14	17	12	13	11	364	27	82	24	10	11	7	7	5	20	8	12	469	277	423
ENSMUSG00000007097.14	693	445	661	468	519	148	134	309	422	469	333	388	291	618	295	374	1174	1028	1553
ENSMUSG00000007107.6	0	0	0	0	1	0	0	0	0	0	0	0	0	0	0	0	0	0	1
ENSMUSG00000007122.11	2	2	1	0	5	2	0	5	3	0	0	0	0	2	0	0	2	3	4
ENSMUSG00000007207.10	55	87	58	77	22	15	10	26	20	47	23	12	17	50	22	47	80	71	89
ENSMUSG00000007209.4	0	0	0	0	0	0	0	0	0	0	0	0	0	0	1	0	0	0	0
ENSMUSG00000007216.6	76	75	81	57	73	30	44	74	76	66	61	70	60	65	38	80	74	34	62
ENSMUSG00000007279.14	5	4	9	2	4	0	0	4	11	11	7	2	9	2	5	0	7	4	6
ENSMUSG00000007338.9	104	91	86	142	151	54	93	115	71	107	105	99	92	121	65	83	206	142	178
ENSMUSG00000007379.15	204	165	208	262	234	78	137	162	100	150	145	129	85	223	145	147	216	155	179
ENSMUSG00000007411.16	582	424	409	557	397	331	416	533	508	442	432	442	368	637	318	462	632	506	682
ENSMUSG00000007415.15	202	125	180	179	327	178	190	207	143	191	194	157	131	211	131	165	358	228	304
ENSMUSG00000007440.10	0	0	0	0	0	0	0	0	0	0	1.26	0	0	0	0	0	0	0	0
ENSMUSG00000007457.3	0	0	0	0	0	0	0	0	0	0	0	0	0	0	0	0	0	0	0
ENSMUSG00000007458.14	3265	2022	2528	2725	2654	1927	2274	3052	2766	2387	2426	2024	1884	2854	1601	2360	3042	2078	2619
ENSMUSG00000007476.18	237.92	258.88	263.95	334.25	214.9	147.23	231.91	312.84	241.45	339.69	310.02	238.43	229.18	331.85	236.27	241.46	292.99	210.63	295.44
ENSMUSG00000007480.3	0	0	2	0	1	0	0	1	0	0	2	0	0	0	2	0	1	0	1
ENSMUSG00000007564.14	1403	973	1180	1448	2104	1167	1720	1625	1242	1127	1159	1113	910	1365	918	1338	2297	1586	2116
ENSMUSG00000007570.15	455	425	395	501	212	292	346	484	539	390	366	369	283	462	360	536	367	239	323
ENSMUSG00000007589.9	290	216	216	296	289	173	252	309	223	223	203	195	119	283	170	239	430	279	357
ENSMUSG00000007591.15	9	1	1	1	2	0	3	3	0	1	3	0	0	0	0	1	1	2	4
ENSMUSG00000007594.10	0	10	1	0	3	1	0	2	1	1	0	2	6	1	5	2	2	0	2
ENSMUSG00000007603.8	334	284	251	365	279	257	322	328	320	318	276	241	202	356	209	337	268	205	286
ENSMUSG00000007610.15	166	204	196	255	262	179	243	247	230	191	181	217	143	211	184	213	227	170	207
ENSMUSG00000007613.15	8899	5350	6806	9544	2292	4161	4741	7839	7033	7425	8930	7897	7477	11406	5778	7784	4927	3532	4396
ENSMUSG00000007617.18	109	94	83	86	190	64	87	86	101	80	112	75	80	104	100	82	151	99	119
ENSMUSG00000007646.13	15	3	2	8	34	5	11	14	5	1	7	6	4	9	1	3	28	27	25
ENSMUSG00000007653.12	0	0	0	0	0	0	0	0	0	0	0	0	0	0	0	0	2	5	3
ENSMUSG00000007655.16	169	99	159	83	161	61	79	123	67	107	120	78	103	190	119	104	161	149	159
ENSMUSG00000007656.13	304	194	271	310	469	209	309	284	263	248	287	213	209	356	180	271	652	509	615
ENSMUSG00000007659.18	1068	801	922	1065	1107	590	696	896	911	580	693	498	590	754	589	694	1247	828	978
ENSMUSG00000007670.9	971	860	901	1153	2172	896	1171	1172	1126	953	967	964	722	1019	719	961	1932	1238	1727
ENSMUSG00000007682.6	7	4	5	10	5	4	1	1	1	0	1	1	2	0	6	5	14	18	22
ENSMUSG00000007721.6	341	268	303	359	537	268	351	286	325	272	303	261	261	333	229	275	465	356	457
ENSMUSG00000007739.10	642	368	505	637	1143	784	1251	1101	754	587	639	614	486	728	398	599	1235	990	1161
ENSMUSG00000007777.9	44	30	34	49	64	32	53	55	36	36	31	34	41	48	37	40	58	63	67
ENSMUSG00000007783.10	21	29	31	10	25	11	13	12	22	13	15	6	12	9	20	9	35	31	45
ENSMUSG00000007805.4	0	1	0	8	0	1	2	3	4	0	5	0	1	0	4	2	0	2	4
ENSMUSG00000007812.16	529	303	344	335	199	318	309	513	344	364	304	259	274	506	225	318	406	301	350
ENSMUSG00000007815.13	3214.97	1919.98	2566	2845.99	4702.99	2348.96	3377	3275.97	2204	2107	2583	2379	1960.99	3298.94	1776.97	2679	4502.99	3611.99	4096
ENSMUSG00000007817.14	3868	3489	3274	4342	3330	2751	2650	3957	4599	4014	3830	3702	3076	4583	3180	3678	4549	2918	4017
ENSMUSG00000007827.10	83	70	84	93	67	50	60	85	107	155	81	92	79	130	66	107	150	123	149
ENSMUSG00000007833.15	465	395	392	530	634	483	679	614	465	366	403	384	327	423	324	444	598	427	528
ENSMUSG00000007836.6	4417	3593	3624	4534	7377	3934	4561	4068	4470	3141	3669	4040	2330	4281	2982	4219	4463	2753	3909
ENSMUSG00000007837.11	124	123	144	145	62	122	113	147	156	93	106	95	65	128	67	135	88	59	102
ENSMUSG00000007850.16	3122	1971	2270	2884	1643	1442	1101	2095	2191	2529	2194	2019	2142	4006	1567	2284	3545	2474	3024
ENSMUSG00000007867.9	22	21	15	11	17	9	7	14	14	16	17	12	12	19	12	8	21	30	21
ENSMUSG00000007872.3	205	165	197	102	180	94	66	105	75	152	84	80	98	171	95	101	107	95	124
ENSMUSG00000007877.2	10	11	6	3	2	4	1	5	2	6	4	4	1	9	4	7	1	0	0
ENSMUSG00000007880.16	4927	4746	4349	5299	3445	3360	3432	4556	5336	5600	4989	5512	3464	5887	3932	5146	4158	2560	3390
ENSMUSG00000007888.15	5	0	2	5	5	1	1	2	3	0	4	1	0	1	0	1	6	1	3
ENSMUSG00000007891.16	64382.6	58877.9	63364.4	72464.9	32683.9	75338.6	84049.2	111709	93257.8	74391	76117	72143.8	51237.7	81340.4	55284.2	67995	55668.6	37578.1	48062.2
ENSMUSG00000007892.8	7983	6574.9	6623	7818	5625	5568	8792	8936.99	11377.9	9580	9603	8532.87	6306	10139	7850	9862	8111.06	5968	7903
ENSMUSG00000007907.4	0	0	0	0	0	0	0	0	0	0	0	0	0	0	0	0	0	0	0
ENSMUSG00000007908.14	0	2	2	2	0	4	0	2	0	0	2	0	2	0	0	1	4	6	7
ENSMUSG00000007944.8	12	5	7	12	6	9	11	8	8	12	15	10	15	13	17	9	22	34	46
ENSMUSG00000007946.11	0	0	1	0	0	0	0	0	0	0	0	0	1	0	0	0	0	0	0
ENSMUSG00000007950.9	163	123	153	165	258	89	122	141	138	112	154	134	95	174	110	136	206	141	177
ENSMUSG00000007987.12	105	95	126	112	156	68	137	123	90	92	107	104	71	93	75	127	152	103	149
ENSMUSG00000007989.7	13	5	19	9	17	3	2	9	10	14	6	6	6	21	10	4	88	90	75
ENSMUSG00000008028.15	1	1	0	1	4	0	2	2	0	0	0	0	1	1	0	3	0	2	1
ENSMUSG00000008035.12	1569	1194	1472	1665	962	794	895	1193	1004	1099	1188	1057	1035	1523	1016	1556	1670	1120	1451
ENSMUSG00000008036.11	287	291	330	352	748	390	788	453	380	296	344	263	215	339	249	426	982	643	935
ENSMUSG00000008090.14	53	55	79	67	42	30	33	47	37	50	56	43	36	59	29	61	58	40	60
ENSMUSG00000008129.14	7	6	2	12	11	0	2	5	7	1	4	5	3	18	2	7	10	4	6
ENSMUSG00000008136.14	1	0	3	3	0	0	0	1	2	2	1	0	3	1	2	2	2	1	7
ENSMUSG00000008140.17	1376	1242	1335	1449	1343	794	1289	1160	1431	1215	1411	1272	1056	1440	1123	1486	1011	629	906
ENSMUSG00000008153.11	17	11	22	3	32	6	7	9	3	9	7	5	0	4	8	8	19	15	21
ENSMUSG00000008167.14	97	96	88	140	83	80	135	111	109	91	55	70	78	75	62	102	121	93	129
ENSMUSG00000008193.13	5	3	0	0	2	1	6	1	0	3	1	0	0	7	2	0	2	0	3
ENSMUSG00000008200.14	670	467	525	705	424	386	442	674	672	757	546	590	427	819	369	575	723	484	628
ENSMUSG00000008206.16	94	72	100	69	57	46	45	40	51	57	33	60	52	98	58	44	52	56	61
ENSMUSG00000008226.14	130	89	120	118	105	87	112	97	90	75	106	83	84	138	74	70	100	72	80
ENSMUSG00000008301.11	158	91	117	160	191	133	220	204	134	137	125	113	95	152	69	142	274	192	258
ENSMUSG00000008305.18	261	243	323	283	296	145	178	200	186	220	238	239	157	306	171	248	183	115	193
ENSMUSG00000008307.11	8	18	18	18	2	9	6	14	11	14	8	9	12	15	11	9	17	3	17
ENSMUSG00000008318.10	128	124	109	180	141	44	82	90	113	84	77	81	63	105	63	140	150	82	120
ENSMUSG00000008333.12	204	97	180	187	243	207	256	297	153	155	233	208	121	204	125	183	342	254	313
ENSMUSG00000008348.9	44393	40153	35084	44883.5	11370	26201	29009	35866.6	41332	46579.1	39084	38538	24585	46899	34200	43404.1	23775.8	13815	21888
ENSMUSG00000008373.16	212	155	192	229	528	111	195	167	221	147	176	157	141	193	127	219	412	289	391
ENSMUSG00000008384.8	657	569	465	512	208	445	444	614	679	604	526	460	486	843	641	887	194	120	185
ENSMUSG00000008393.8	247	136	165	156	490	247	378	328	235	180	182	152	135	181	123	152	436	299	407
ENSMUSG00000008398.15	955	761	932	1160	992	758	1001	1147	1146	997	1054	1003	779	1215	753	933	1609	1102	1489
ENSMUSG00000008429.8	1030	848	872	1076	503	600	623	723	778	688	718	839	499	1033	708	968	514	389	505
ENSMUSG00000008435.15	94	60	60	93	72	32	24	46	96	82	69	78	42	95	58	94	100	65	82
ENSMUSG00000008438.3	0	1	0	0	0	0	0	3	0	0	0	0	0	0	1	2	0	0	0
ENSMUSG00000008450.8	212.73	147.21	177	147.62	483.43	84.22	168	147.29	146.45	155	190.98	139.96	122.81	166.56	121	192.51	407.76	309.82	425.65
ENSMUSG00000008461.6	0	1	0	0	0	0	0	0	1	0	0	0	0	0	0	0	0	0	0
ENSMUSG00000008475.13	1191	713	767	1133	2327	1280	2043	1617	1243	1044	1137	946	797	1262	669	1121	2557	1806	2071
ENSMUSG00000008482.8	0	1	3	1	0	1	0	1	1	0	0	0	2	0	4	0	0	0	1
ENSMUSG00000008489.18	1	4	1	2	1	0	0	0	1	0	3	1	4	0	3	0	44	34	44
ENSMUSG00000008496.19	1437	1428	1252	1567	521	1243	1333	1744	1977	1823	1761	1615	1406	1860	1284	1614	1558	1058	1370
ENSMUSG00000008540.11	66	16	24	16	31	20	18	14	20	17	23	5	9	15	6	24	43	25	32
ENSMUSG00000008575.17	92	83	95	57	115	45	33	52	46	48	41	43	82	79	52	32	477	333	422
ENSMUSG00000008590.4	0	0	0	0	0	0	0	0	0	0	0	0	0	0	0	0	0	0	0
ENSMUSG00000008601.12	0	3	2	9	0	2	2	5	4	0	1	5	1	4	1	1	0	0	0
ENSMUSG00000008604.11	384	288	394	355	606	232	303	360	290	363	373	367	307	471	296	405	544	380	477
ENSMUSG00000008658.15	20	16	16	30	24	11	15	22	15	22	24	18	29	23	26	35	47	32	52
ENSMUSG00000008668.14	2688.96	1848.03	2305.92	2556.55	4483.19	3611.38	6096.78	5764.85	4193.91	3111.7	3342.24	2851.96	2080.21	3323.81	2087.96	2987.68	4377.16	3280.45	4141.86
ENSMUSG00000008682.13	8261.89	5322.13	7146.28	7906.06	6824.49	6256.99	9159.01	10232.3	9444.09	7546.99	8602.46	7502.85	5349.07	9416.04	5374.56	8332.96	8333.04	5984.71	7489.06
ENSMUSG00000008683.16	1779	970	1321	1491	2208	1787	2888	3189	2276.99	1722	2162	1688	1154	1943	1071	1681	2966	2367	2854
ENSMUSG00000008690.15	687	457	631	666	1288	525	1032	811	661	603	688	573	439	668	503	650	1442	930	1222
ENSMUSG00000008730.17	1553	1136	1128	1358	1456	1206	1468	1804	1492	1577	1473	1386	1290	1949	1182	1433	1900	1325	1641
ENSMUSG00000008734.9	63	47	66	29	46	18	26	27	42	46	20	22	27	38	27	34	99	107	131
ENSMUSG00000008763.16	1137	767	948	1227	1040	692	787	1106	1105	1129	1190	1149	975	1509	837	1173	1226	927	1080
ENSMUSG00000008789.10	0	0	0	0	0	0	0	0	0	0	0	0	0	0	0	0	0	0	0
ENSMUSG00000008813.13	0	0	0	0	0	0	0	0	0	0	0	0	0	0	0	0	0	0	0
ENSMUSG00000008822.15	20	17	24	23	24	18	43	27	24	20	26	31	13	24	22	21	43	31	32
ENSMUSG00000008843.4	0	0	0	0	0	0	0	0	0	0	0	0	0	0	0	0	0	0	0
ENSMUSG00000008845.9	448	268	350	491	36	28	15	84	32	80	72	104	92	175	69	136	353	241	221
ENSMUSG00000008855.17	1782	1665	1633	1960	1252	1776	2420	2053	1807	1802	1674	1705	1306	1969	1398	1732	1627	1003	1349
ENSMUSG00000008859.8	304	215	239	295	230	171	241	265	210	225	289	218	189	307	174	250	449	342	479
ENSMUSG00000008874.3	0	0	0	0	0	0	0	0	0	0	0	0	0	0	0	0	0	0	0
ENSMUSG00000008892.12	312.87	157	235	263	695.92	255.93	404.93	393	272	268	292.93	281.98	175.97	296	150	253.87	783.9	590.35	692.95
ENSMUSG00000008932.9	0	0	0	0	0	0	0	0	0	0	0	0	0	0	0	0	1	0	0
ENSMUSG00000008958.14	315	311	359	376	299	227	344	398	369	322	333	292	216	379	270	351	420	281	448
ENSMUSG00000008976.16	329	253	250	326	398	270	362	413	293	258	265	291	269	399	196	345	602	388	520
ENSMUSG00000008999.7	22	39	31	6	25	7	3	4	17	20	16	14	20	31	9	16	46	39	60
ENSMUSG00000009013.5	234	222	329	187	574	221	335	386	211	280	343	290	179	334	215	298	551	347	516
ENSMUSG00000009030.14	152	122	143	156	141	121	164	160	146	124	146	146	135	164	109	132	292	201	239
ENSMUSG00000009035.14	1315	1092	1250	1407	1587	1124	1390	1516	1863	1323	1273	1369	1060	1435	1051	1206	1133	741	1084
ENSMUSG00000009047.3	0	0	0	0	0	0	0	0	0	0	0	0	0	0	0	0	0	0	0
ENSMUSG00000009070.14	1	5	6	0	6	0	0	1	2	0	0	7	5	0	8	5	2	0	3
ENSMUSG00000009073.16	729	704	727	804	806	619	702	838	774	727	753	696	560	907	586	751	1115	769	1019
ENSMUSG00000009075.2	8	4	10	11	4	8	11	12	10	11	6	15	6	8	9	11	11	8	7
ENSMUSG00000009076.10	79	77	87	92	73	83	93	88	94	88	91	82	55	76	66	95	99	74	87
ENSMUSG00000009079.16	1710	1264	1277	1814	1790	993	1286	1504	1468	1340	958	1126	934	1567	981	1395	2281	1559	2032
ENSMUSG00000009090.17	1240	1025	1104	1404	777	1038	1418	1574	1257	1372	1319	1118	1063	1479	1004	1311	2210	1498	1951
ENSMUSG00000009092.5	9	4	5	5	6	5	1	17	11	16	10	1	1	4	4	9	4	1	5
ENSMUSG00000009093.7	0	0	0	0	0	0	0	0	0	0	0	0	0	0	0	0	0	0	0
ENSMUSG00000009097.9	120	129	92	54	82	37	36	37	50	53	69	46	46	129	60	42	38	27	46
ENSMUSG00000009108.15	1	1	0	0	0	0	0	1	0	0	0	1	5	0	0	0	0	0	1
ENSMUSG00000009112.4	248	196	193	239	374	164	230	238	201	216	175	197	169	233	183	230	528	316	406
ENSMUSG00000009114.17	8	10	3	0	2	0	0	1	3	4	6	0	1	2	5	0	3	1	2
ENSMUSG00000009115.5	0	0	0	0	0	0	0	0	0	0	0	0	0	0	0	0	0	0	0
ENSMUSG00000009145.6	27	35	30	44	8	12	23	16	29	27	10	18	15	15	24	19	30	14	13
ENSMUSG00000009185.2	5	2	2	0	0	1	1	4	8	2	4	0	1	0	0	6	5	7	4
ENSMUSG00000009207.15	72	68	87	86	108	62	55	71	90	66	103	90	67	124	59	81	168	107	125
ENSMUSG00000009210.10	2	2	0	0	0	0	0	1	2	1	2	0	0	0	0	0	0	0	1
ENSMUSG00000009214.9	83	72	87	77	6	9	24	45	27	36	30	21	34	52	38	56	8	4	4
ENSMUSG00000009216.7	3	6	10	6	3	0	1	1	2	0	0	0	0	2	3	1	11	6	12
ENSMUSG00000009246.14	8	10	9	12	9	15	22	17	19	13	5	3	13	13	8	9	16	10	13
ENSMUSG00000009248.6	18	19	20	16	2	3	6	9	5	12	8	8	8	5	6	15	15	11	23
ENSMUSG00000009281.6	69	76	70	80	47	73	67	81	61	80	60	56	55	75	50	67	75	49	70
ENSMUSG00000009291.13	981	720	847	1072	518	529	613	878	880	939	902	819	678	1110	761	923	932	699	829
ENSMUSG00000009292.18	1066	824	824	1042	1292	949	980	1231	1624	1178	1123	1008	917	1343	751	943	105	69	84
ENSMUSG00000009293.17	409	305	387	554	619	264	432.83	529	441	418	496	372	359	487.94	303.92	441	550	377	453
ENSMUSG00000009350.13	117	1	4	2	1	6	0	1	1	2	2	0	1	2	1	124	41	1	2
ENSMUSG00000009356.12	0	2	1	0	0	0	0	2	0	0	0	2	1	0	3	0	1	0	4
ENSMUSG00000009376.15	7	8	1	8	38	24	41	29	6	8	8	7	8	4	3	4	15	6	17
ENSMUSG00000009378.3	11	7	12	7	8	6	2	8	4	10	11	0	5	11	4	7	15	14	27
ENSMUSG00000009394.13	4	6	5	8	1	3	4	6	6	4	7	3	2	4	13	5	34	19	32
ENSMUSG00000009406.13	67	48	55	54	102	40	60	58	37	48	23	38	24	39	32	52	67	64	70
ENSMUSG00000009418.15	554	437	476	626	585	308	306	424	361	423	322	276	361	491	355	404	775	489	684
ENSMUSG00000009470.17	921	618	844	1038	1293	696.99	684	1043	884	955	1049	976	825	1438	630	998	1600	1178	1291
ENSMUSG00000009471.4	0	0	0	0	0	0	0	0	0	0	4	0	0	0	1	0	1	0	0
ENSMUSG00000009487.10	0	1	0	0	0	0	0	0	0	0	0	0	5	0	1	0	1	0	0
ENSMUSG00000009535.13	116	92	106	146	169	91	86	129	112	92	101	107	78	138	82	130	204	163	198
ENSMUSG00000009545.14	15	6	7	9	6	3	5	3	7	6	2	3	1	10	6	7	21	19	23
ENSMUSG00000009549.14	279	237	324	310	439	277	455	418	329	251	293	253	213	361	221	355	519	366	483
ENSMUSG00000009551.2	5	3	0	3	2	3	3	4	7	2	8	3	11	0	4	2	2	0	1
ENSMUSG00000009555.16	1452	1110	1255	1513	793	849	1057	1311	1210	1279	1199	1014	872	1407	969	1298	1240	767	1031
ENSMUSG00000009563.16	330	294	366	425	435	329	545	420	467	374	353	342	273	383	291	363	383	233	332
ENSMUSG00000009566.12	146	106	125	150	166	57	73	96	125	132	94	97	90	174	101	183	164	117	129
ENSMUSG00000009569.14	196	147	202	167	209	110	139	180	159	210	128	145	165	229	119	175	282	197	240
ENSMUSG00000009575.14	200	141	166	187	1256	122	285	202	171	184	177	188	125	213	105	139	1826	1362	1511
ENSMUSG00000009580.15	0	0	0	0	0	0	0	0	0	0	0	0	0	0	0	0	1	0	0
ENSMUSG00000009585.17	363	250	309	356	610	483	850	757	798	518	490	518	264	468	268	356	687	493	635
ENSMUSG00000009588.9	0	2	1	0	0	3	0	0	0	0	0	0	0	0	0	0	0	0	0
ENSMUSG00000009596.9	0	1	0	0	0	0	0	0	0	0	0	0	0	0	0	0	0	0	0
ENSMUSG00000009614.16	136	124	136	147	246	79	114	116	128	137	121	126	102	131	69	141	218	165	214
ENSMUSG00000009621.18	1937	1731	1672	1977	851	1854	1914	2398	1809	1704	1974	1788	1398	2113	1531	1804	1829	1155	1566
ENSMUSG00000009628.14	1	0	1	2	0	0	0	0	0	0	0	0	0	0	0	0	1	0	4
ENSMUSG00000009630.10	337	220	263	371	349	219	236	272	242	264	243	228	203	359	202	258	487	334	483
ENSMUSG00000009633.3	159	18	14	19	63	33	16	22	22	11	11	5	15	11	13	41	16	14	17
ENSMUSG00000009640.11	141	103	110	135	120	96	134	142	95	108	112	102	87	115	70	108	199	120	185
ENSMUSG00000009646.13	1	0	0	0	1	0	1	1	0	0	0	0	3	0	0	0	0	0	0
ENSMUSG00000009647.13	66	54	49	75	112	50	44	66	69	30	52	33	35	55	59	42	88	73	83
ENSMUSG00000009654.4	0	0	0	3	18	6	2	6	0	0	0	0	0	1	0	0	3	3	0
ENSMUSG00000009670.11	10	1	1	2	12	4	6	0	1	0	4	0	0	2	2	2	5	2	5
ENSMUSG00000009681.10	364	265	226	301	412	170	222	227	254	253	321	272	198	356	246	238	262	174	265
ENSMUSG00000009687.14	309	143	182	141	1273	434	993	494	298	235	185	166	152	211	139	167	222	140	142
ENSMUSG00000009731.4	463	357	413	510	119	484	588	841	554	577	654	563	443	619	435	501	380	220	298
ENSMUSG00000009733.8	92	113	81	70	48	51	77	70	73	74	104	63	42	77	61	84	109	63	111
ENSMUSG00000009734.18	1	9	11	1	9	3	5	4	4	0	16	5	5	0	8	0	11	0	1
ENSMUSG00000009739.16	444	407	408	464	87	245	266	344	500	451	340	371	262	468	300	394	412	261	379
ENSMUSG00000009741.15	563	400	403	566	502	411	383	617	625	550	490	450	345	587	298	472	662	476	562
ENSMUSG00000009772.15	710	634	647	808	485	599	766	833	857	611	630	627	507	724	508	717	278	178	234
ENSMUSG00000009828.15	117	145	125	162	78	70	100	113	91	140	117	110	88	190	91	106	199	146	180
ENSMUSG00000009863.14	317	255	312	276	705	278	509	462	318	256	254	244	205	371	223	335	545	413	541
ENSMUSG00000009876.13	7	1	1	6	9	0	2	4	3	2	2	4	1	4	5	0	10	12	16
ENSMUSG00000009894.15	133	98	119	122	131	61	99	93	78	84	81	73	72	113	95	95	154	99	175
ENSMUSG00000009900.7	0	0	0	0	1	0	1	1	0	0	0	0	1	0	1	0	0	0	1
ENSMUSG00000009905.5	168	119	154	161	57	75	63	126	137	143	136	113	99	162	105	145	151	97	127
ENSMUSG00000009907.17	662	393	519	624	594	451	577	643	508	534	581	505	409	671	369	572	903	725	827
ENSMUSG00000009927.9	3818	2427.98	3141	3480	3485	3126	5045.4	5803.64	4796.96	3877.99	4572	3659.99	2930.99	4572	2637.99	4131.98	5692.99	4258.27	5400.87
ENSMUSG00000009941.10	0	0	0	0	1	1	1	4	0	0	0	0	0	0	0	0	0	1	1
ENSMUSG00000009995.17	422	360	420	525	190	250	281	403	435	383	392	371	297	463	309	463	376	216	324
ENSMUSG00000010021.13	51	34	41	61	15	34	33	34	57	42	45	42	32	62	36	62	60	34	42
ENSMUSG00000010025.19	491	342	478	591	347	326	410	524	429	464	501	407	348	611	363	463	605	444	553
ENSMUSG00000010044.12	2	3	14	7	9	0	2	3	7	6	3	1	2	0	3	6	10	10	15
ENSMUSG00000010045.2	384	346	360	481	228	281	329	404	386	395	330	350	284	458	277	420	338	237	267
ENSMUSG00000010047.12	78	74	91	85	136	60	57	70	91	110	105	88	49	108	64	88	171	114	154
ENSMUSG00000010048.10	66	50	51	54	283	29	33	47	81	66	48	60	33	56	29	57	107	72	105
ENSMUSG00000010051.15	55.3	68.03	98.19	66.96	44.12	40.16	45.87	53.19	53.46	49.61	53.5	23.77	55.72	65.94	39.81	25.34	58.01	28.08	49.48
ENSMUSG00000010054.4	171	111	127	144	95	88	104	128	188	155	147	130	123	149	138	160	166	119	126
ENSMUSG00000010057.8	48	47	48	50	39	37	61	44	44	49	61	47	22	57	24	49	50	45	56
ENSMUSG00000010064.15	363	279	431	211	300	165	151	171	199	244	152	205	225	292	196	175	457	432	576
ENSMUSG00000010066.15	9	16	9	16	10	3	4	1	12	7	12	0	5	7	1	3	17	11	14
ENSMUSG00000010067.13	507	288	358	386	196	203	210	351	276	377	287	244	204	392	228	356	296	182	256
ENSMUSG00000010080.15	59	60	70	21	50	20	5	7	35	21	13	8	5	19	15	4	27	20	14
ENSMUSG00000010086.17	1	9	1	0	0	0	3	10	2	0	0	1	3	2	3	0	12	12	23
ENSMUSG00000010095.13	5360	4072	4457	4715	5361	3019	4371	4759	4536	3760	3587	3486	3159	5050	3286	4568	4540	3028	4143
ENSMUSG00000010097.13	1140	769	973	1186	710	733	678	1294	1198	1146	985	945	738	1248	747	1017	1338	928	1217
ENSMUSG00000010110.17	517	420	516	543	329	431	616	704	539	553	563	373	385	523	368	505	563	411	560
ENSMUSG00000010122.14	20	7	33	8	32	8	8	6	14	10	18	12	20	14	12	11	4	0	1
ENSMUSG00000010136.14	5	3	5	3	8	3	1	2	1	0	0	0	0	0	2	1	6	10	9
ENSMUSG00000010142.12	419	307	345	512	164	348	521	455	450	377	469	399	276	523	279	475	691	504	604
ENSMUSG00000010154.7	12	7	12	3	7	3	6	0	4	5	3	3	0	2	2	3	5	11	10
ENSMUSG00000010175.13	96	89	105	96	30	76	83	91	68	100	98	110	68	98	96	70	264	170	206
ENSMUSG00000010205.11	687.84	515.11	523.19	700.16	1532.66	620.39	948.65	848.53	899.55	604.45	659.55	634.39	532.63	793.42	516.37	674.77	1366.73	932.54	1251.99
ENSMUSG00000010277.7	1536	1061	1179	1449	2617	1376	1832	1832	1612	1517	1509	1354	1266	1743	1002	1258	2857	2095	2429
ENSMUSG00000010290.7	75	43	36	71	61	44	52	65	56	73	71	71	50	72	47	67	98	101	100
ENSMUSG00000010307.7	1832	1439	1514	2118	412	1123	1107	1767	2550	1656	1603	1437	1219	1934	1392	1868	1801	1168	1506
ENSMUSG00000010311.15	0	0	0	3	0	0	0	0	0	0	0	0	0	0	0	0	2	1	4
ENSMUSG00000010342.16	6	3	3	7	13	1	3	4	3	5	7	6	2	5	2	7	10	16	4
ENSMUSG00000010358.13	190	145	184	168	224	217	226	277	275	221	225	217	133	196	120	217	122	106	128
ENSMUSG00000010362.9	69	90	69	77	105	97	166	104	76	56	76	61	58	71	60	84	113	81	113
ENSMUSG00000010376.15	427	261	350	420	596	280	538	449	400	333	367	339	229	405	283	369	686	558	652
ENSMUSG00000010392.8	203	139	151	227	221	152	168	231	177	171	201	148	162	207	163	179	355	252	284
ENSMUSG00000010406.12	177	147	146	183	190	121	235	246	229	219	186	156	151	184	157	209	207	136	175
ENSMUSG00000010435.7	0	0	0	0	0	0	0	0	0	0	0	0	0	0	0	0	0	0	0
ENSMUSG00000010453.12	424	422	394	477	414	405	360	595	501	551	438	407	349	504	308	440	642	396	547
ENSMUSG00000010461.15	254	139	148	286	110	139	177	207	279	256	172	251	218	337	129	230	337	227	245
ENSMUSG00000010476.14	259	220	243	397	59	117	129	178	209	273	256	241	216	297	166	265	117	77	114
ENSMUSG00000010492.10	10	17	9	20	19	13	3	14	15	11	17	8	5	11	13	7	12	7	7
ENSMUSG00000010505.16	2	5	1	0	2	0	0	2	1	1	4	3	3	3	5	0	45	21	42
ENSMUSG00000010517.7	195	171	151	185	388	164	239	221	199	170	221	166	138	231	133	175	311	224	262
ENSMUSG00000010529.6	3	13	5	4	5	2	2	7	0	0	1	1	3	0	7	2	5	5	7
ENSMUSG00000010538.14	1	4	10	1	1	1	9	6	2	7	0	3	2	2	2	7	3	3	5
ENSMUSG00000010554.14	144	103	116	160	303	64	110	106	92	143	131	114	111	159	116	140	272	200	234
ENSMUSG00000010592.8	1	1	2	0	0	0	1	1	0	0	0	2	0	0	0	0	0	4	0
ENSMUSG00000010601.13	0	0	1	0	1	0	0	1	0	1	2	0	0	0	1	0	0	0	0
ENSMUSG00000010607.8	44	45	36	70	71	50	72	85	47	52	54	52	51	55	45	53	101	64	128
ENSMUSG00000010608.15	1274	729	818	1113	897	610	620	975	982	1026	892	882	781	1302	583	1028	1602	1143	1298
ENSMUSG00000010609.15	156	109	116	142	249	147	172	178	213	158	128	117	121	172	120	165	123	114	130
ENSMUSG00000010651.4	11.58	8.32	11.2	9.17	9.68	7.33	10.37	7.21	6.24	7.22	11.23	4.14	5.18	15.78	1.05	3.09	8.35	6.25	7.16
ENSMUSG00000010660.3	224	182	217	242	115	139	152	197	178	153	106	106	127	191	93	175	211	144	173
ENSMUSG00000010663.4	719	563	817	876	854	537	636	801	687	713	745	641	565	1025	565	800	1333	985	1214
ENSMUSG00000010721.15	23	17	30	23	28	16	7	21	22	27	31	34	29	47	31	19	50	38	61
ENSMUSG00000010751.15	19	16.26	19	20.15	32	11	9	14.11	27.17	25.11	21.12	26	25.85	29.11	14	31	20.14	23	32.17
ENSMUSG00000010755.17	278	256	331	335	602	118	196	243	246	258	218	190	236	336	179	307	369	236	332
ENSMUSG00000010760.5	0	5	0	1	0	0	0	0	0	0	0	0	0	0	0	0	0	0	0
ENSMUSG00000010796.11	0	0	0	0	0	0	0	0	0	0	0	0	0	0	0	0	0	0	0
ENSMUSG00000010797.6	0	1	0	0	1	0	0	0	0	0	0	0	1	0	0	2	0	0	0
ENSMUSG00000010803.13	2	1	1	1	7	0	1	5	1	0	1	1	0	0	0	0	2	0	4
ENSMUSG00000010825.17	0	3	0	0	1	0	2	0	2	0	1	1	1	0	4	0	29	19	18
ENSMUSG00000010830.7	2	0	3	0	3	0	1	4	1	3	7	0	0	5	1	3	10	9	5
ENSMUSG00000010841.13	0	0	0	0	0	0	0	0	0	0	0	0	0	0	0	0	0	0	0
ENSMUSG00000010911.12	63	17	31	38	77	41	94	67	43	27	47	33	29	55	24	37	93	75	86
ENSMUSG00000010914.10	86	55	81	113	97	49	51	78	73	82	63	91	56	67	54	87	160	100	141
ENSMUSG00000010936.11	578	502	542	679	1042	392	502	599	620	527	629	555	388	681	507	605	1208	679	916
ENSMUSG00000011008.13	0	0	0	1	9	1	0	0	2	1	0	0	0	0	0	0	29	16	25
ENSMUSG00000011034.6	1	0	3	0	0	1	1	2	0	1	0	0	0	0	0	1	1	1	0
ENSMUSG00000011052.6	0	0	0	0	0	0	0	0	0	0	0	0	0	0	0	0	0	0	0
ENSMUSG00000011096.17	469	498	515	571	363	364	433	432	444	432	410	372	286	518	393	441	541	348	455
ENSMUSG00000011114.18	143	128	154	157	161	97	149	133	114	132	125	103	96	123	79	119	221	164	188
ENSMUSG00000011118.4	0	1	1	0	2	0	0	0	0	0	2	0	1	0	0	0	1	0	0
ENSMUSG00000011148.14	240	148	125	216	377	114	170	166	250	147	147	151	134	209	127	227	360	206	266
ENSMUSG00000011154.17	4	9	7	4	14	1	1	4	3	4	5	0	1	0	6	4	2	7	4
ENSMUSG00000011158.8	619	494	602	647	449	410	511	609	556	712	513	507	503	615	388	553	608	438	612
ENSMUSG00000011171.11	2	0	0	0	0	0	1	0	0	1	0	4	1	0	0	1	3	0	0
ENSMUSG00000011179.8	1890	1298	1511	1756	1613	887	1024	1715.99	1986	1777.99	1942	1772	1351	2939	1300	2182	1203	804.98	1163
ENSMUSG00000011254.16	36	25	34	38	78	52	53	64	59	45	26	34	33	21	19	30	95	72	85
ENSMUSG00000011256.16	52	28	40	12	60	31	17	18	34	23	14	20	24	26	22	24	70	53	76
ENSMUSG00000011257.19	898.33	597.78	697.2	798.42	1328.99	466.55	667.1	672.98	578.41	535.78	526.11	486.83	590.65	690.78	452.87	654.48	1118.73	708.21	954.68
ENSMUSG00000011263.16	83	70	56	87	33	11	13	20	58	58	34	33	34	41	44	62	140	80	112
ENSMUSG00000011267.8	26	17	49	12	3	3	8	11	14	13	11	13	7	21	19	12	0	1	5
ENSMUSG00000011305.11	6	2	0	2	4	1	1	1	4	1	5	0	1	4	5	1	1	5	3
ENSMUSG00000011306.7	258	181	197	240	195	162	209	238	313	241	209	219	152	242	145	238	319	199	282
ENSMUSG00000011349.5	0	0	0	0	0	0	0	0	0	0	0	0	0	0	0	0	0	0	0
ENSMUSG00000011350.15	0	0	0	0	0	1	0	0	3	0	2	0	5	0	4	0	0	0	0
ENSMUSG00000011382.8	137	116	158	145.9	139	108.87	182	171.29	175.87	132	140.31	139	124	159.18	104	124	202	183.52	171
ENSMUSG00000011427.16	56	36	82	81	23	25	25	50	50	74	59	52	49	106	29	79	100	67	63
ENSMUSG00000011463.5	0	1	0	1	0	0	0	0	0	0	0	0	0	0	0	1	0	0	0
ENSMUSG00000011486.14	0	0	0	0	0	0	0	0	0	0	0	0	0	0	0	0	0	0	0
ENSMUSG00000011589.8	3	1	0	0	1	0	0	0	0	0	0	0	1	0	1	2	18	14	23
ENSMUSG00000011632.7	0	0	0	0	0	0	0	0	0	0	0	0	0	0	1	0	0	0	0
ENSMUSG00000011658.15	195	140	148	170	127	85	109	117	136	124	120	143	108	146	94	121	126	72	128
ENSMUSG00000011751.16	8	15	10	3	16	4	6	8	7	8	16	3	11	8	8	5	29	30	23
ENSMUSG00000011752.6	839.89	636.08	782.06	947.82	3195.14	829.25	1178.7	1080.12	1154.93	970.77	824.84	806.02	541.46	937.38	595.17	921.01	2184.66	1391.51	1889.02
ENSMUSG00000011831.16	410	248	348	363	200	198	230	274	202	279	350	247	256	422	250	292	458	401	429
ENSMUSG00000011832.15	230	173	210	216	201	203	236	204	243	240	215	184	146	241	134	215	317	194	271
ENSMUSG00000011837.4	63	70	89	101	117	83	110	103	91	91	86	68	88	97	58	84	127	77	118
ENSMUSG00000011877.13	698	692	648	801	945	513	675	785	777	777	740	697	517	807	504	707	996	653	982
ENSMUSG00000011884.13	1116	818	944	1083	1125	1522	1942	1641	1398	1125	1180	1092	808	1281	819	1209	1390	1005	1165
ENSMUSG00000011958.17	434	352	389	441	749	405	579	612	466	516	512	417	304	550	293	438	912	648	757
ENSMUSG00000011960.12	370	188	234	226	264	237	322	416	234	273	251	202	192	308	165	223	407	262	322
ENSMUSG00000012017.3	510	382	394	516	119	147	112	151	307	220	272	313	221	490	361	446	90	62	117
ENSMUSG00000012042.8	0	0	0	0	0	0	0	0	0	0	0	0	0	0	0	0	0	0	0
ENSMUSG00000012076.8	31	15	42	42	60	19	31	34	30	36	36	43	42	40	25	38	99	72	97
ENSMUSG00000012114.16	439	340	390	494	615	297	407	454	379	380	420	332	338	446	339	427	552	376	517
ENSMUSG00000012117.13	291	213	233	283	368	234	356	322	258	221	293	247	211	309	172	282	477	339	389
ENSMUSG00000012123.17	4	4	3	6	2	0	1	3	1	0	5	0	2	2	5	0	3	1	2
ENSMUSG00000012126.16	37	32	36	15	40	18	52	27	41	40	22	22	19	26	19	18	40	25	32
ENSMUSG00000012187.13	0	0	0	0	0	0	0	3	0	0	0	0	0	0	0	0	0	0	1
ENSMUSG00000012211.13	0	0	0	0	0	0	0	0	0	0	1	1	0	0	0	0	0	0	0
ENSMUSG00000012282.2	0	0	0	0	0	0	0	0	0	0	0	0	0	0	1	0	0	0	1
ENSMUSG00000012296.16	225	200	221	205	214	216	258	251	261	226	176	206	132	218	117	209	265	146	213
ENSMUSG00000012350.15	8	5	6	5	7	7	3	2	3	1	7	1	2	4	4	6	1	0	2
ENSMUSG00000012396.12	0	0	3	0	0	0	0	1	0	0	0	0	1	0	2	0	2	0	0
ENSMUSG00000012405.16	1859.12	1199.63	1504.82	1750.72	3158.2	2333.69	3744.56	3811.49	2519.24	1854.07	2037.41	1898.28	1192.67	2161.45	1311.78	2169	3572.51	2771.46	3253.61
ENSMUSG00000012422.14	118	88	130	156	277	117	170	152	110	132	163	126	106	148	64	135	308	231	275
ENSMUSG00000012428.9	10	4	11	4	32	17	17	23	5	5	8	6	3	6	1	7	5	3	6
ENSMUSG00000012429.9	99	85	89	90	75	103	112	103	117	76	108	85	60	65	60	76	80	67	67
ENSMUSG00000012443.3	28	5	13	13	636	67	312	66	8	10	9	1	13	4	6	10	745	557	687
ENSMUSG00000012483.4	17	13	12	29	72	22	40	45	32	24	27	12	9	25	21	42	82	56	82
ENSMUSG00000012519.14	8	6	6	3	39	20	32	17	8	12	7	8	5	2	4	5	18	17	18
ENSMUSG00000012520.10	0	7	3	2	2	2	1	2	3	0	7	0	9	0	11	0	2	1	0
ENSMUSG00000012535.14	409	287	364	400	697	254	349	416	344	386	422	343	266	398	235	345	676	478	616
ENSMUSG00000012609.19	73	77	63	100	132	39	54	95	64	55	93	75	64	78	53	71	127	88	123
ENSMUSG00000012640.16	342	252	282	400	87	175	146	219	207	317	216	239	201	378	191	284	290	260	288
ENSMUSG00000012705.16	0	1	2	0	0	0	0	0	0	0	0	0	0	0	0	0	0	0	0
ENSMUSG00000012777.14	0	2	0	0	0	0	0	2	0	0	0	0	4	2	0	0	0	0	0
ENSMUSG00000012819.15	557	464	501	610	58	143	97	258	322	368	349	379	279	369	264	344	111	80	120
ENSMUSG00000012848.15	2472	1798	1974	2442	3693	3163	4961	4658	3900	2642	2972	2578	1710	2808	1726	2715	3686	2583	3432
ENSMUSG00000012889.8	0	7	1	2	0	1	1	1	0	0	1	4	6	0	6	1	1	3	0
ENSMUSG00000013033.16	255	207	196	187	265	79	120	149	106	143	94	92	107	161	102	148	515	366	561
ENSMUSG00000013076.17	296	282	278	283	224	196	240	324	238	324	278	244	297	321	216	309	318	232	310
ENSMUSG00000013083.8	0	0	0	0	0	0	0	0	0	0	0	0	0	0	0	0	0	0	0
ENSMUSG00000013089.15	1569.65	1120.8	1246.88	1910.13	891.72	498.94	498.78	989.44	1298.63	1019.82	1306.56	1010.72	1020.55	1528.81	1007.59	1396.75	1402.87	1030.59	1295.47
ENSMUSG00000013091.5	0	0	1	0	0	0	1	0	0	0	0	0	0	0	0	0	0	0	2
ENSMUSG00000013150.15	21	26	35	26	20	14	24	12	17	50	35	23	21	23	23	26	61	68	60
ENSMUSG00000013155.10	28	42	29	30	123	14	27	40	37	20	30	32	27	26	26	19	81	63	108
ENSMUSG00000013158.6	0	1	5	1	2	1	0	0	1	0	0	0	6	0	1	0	1	0	2
ENSMUSG00000013160.7	523	354	394	482	683	473	749	666	448	395	415	430	315	571	325	542	1015	676	890
ENSMUSG00000013236.17	1751	1546	1524	2148	1050	1307	1325	1729	1509	1507	1387	1382	1167	1669	1092	1472	1873	1263	1851
ENSMUSG00000013275.9	298	219	290	316	242	167	166	274	239	285	260	234	237	321	206	274	328	222	304
ENSMUSG00000013338.16	0	1	0	0	0	0	0	1	0	0	0	0	1	0	0	0	0	0	0
ENSMUSG00000013353.10	1	5	8	1	3	4	2	1	0	0	2	1	6	3	5	2	2	1	4
ENSMUSG00000013367.5	3	2	4	6	1	0	3	2	4	0	0	3	2	2	0	0	24	23	21
ENSMUSG00000013415.9	0	17	20	6	18	2	0	8	4	1	10	1	14	0	9	0	17	9	21
ENSMUSG00000013418.8	0	0	1	1	0	0	0	0	1	1	0	0	0	0	0	0	0	0	1
ENSMUSG00000013419.7	175	158	169	150	100	77	63	127	118	136	107	106	105	137	116	140	165	116	169
ENSMUSG00000013465.19	347	317	446	479	353	300	451	455	381	408	392	342	312	412	292	400	539	382	455
ENSMUSG00000013483.14	62	67	26	79	19	45	40	40	78	61	61	59	56	68	53	76	19	17	16
ENSMUSG00000013495.15	258	219	281	357	176	186	172	278	238	223	209	208	147	290	199	292	264	216	267
ENSMUSG00000013523.13	44	28	38	91	62	9	2	9	7	9	9	8	8	3	6	11	59	56	89
ENSMUSG00000013539.13	145	143	127	211	139	101	150	170	127	120	121	126	82	210	95	130	209	118	177
ENSMUSG00000013562.12	0	0	0	0	2	0	1	0	1	0	0	1	3	0	0	0	1	1	0
ENSMUSG00000013584.5	10	3	9	6	13	2	3	5	2	8	8	7	5	13	5	4	34	6	33
ENSMUSG00000013593.12	695	565	627	751	1061	682	1021	1058	689	621	688	597	468	695	458	677	1140	793	1068
ENSMUSG00000013611.14	0	0	0	0	0	0	1	0	0	0	0	0	0	0	0	0	1	0	1
ENSMUSG00000013622.15	478	302	426	609	236	348	447	551	425	444	435	357	309	511	316	521	478	407	398
ENSMUSG00000013629.16	469	395	420	507	1696	227	275	409	533	486	538	481	403	618	393	432	967	604	820
ENSMUSG00000013643.13	0	1	0	0	0	0	0	0	0	0	0	0	0	0	0	0	0	0	0
ENSMUSG00000013646.17	173	150	145	227	95	137	121	160	203	203	137	160	137	180	132	181	237	190	241
ENSMUSG00000013653.2	0	0	0	0	0	0	0	0	0	0	0	0	0	0	0	0	0	0	0
ENSMUSG00000013662.5	359	210	281	346	255	201	191	287	248	294	300	298	221	320	177	297	449	333	396
ENSMUSG00000013663.7	1764.98	1517	1530	1657.99	1434	1561.99	1641.98	1649.95	1785	1448	1694.98	1750.99	1090.99	2098	1204	1514	1387.95	1063	1203
ENSMUSG00000013668.9	0	1	2	0	0	0	0	1	1	0	4	0	0	0	0	0	2	0	0
ENSMUSG00000013698.12	2028	1427	1727	2039	2338	1508	2354	2207	2138	1987	1993	1820	1518	2487	1548	2178	2495	1753	2327
ENSMUSG00000013701.13	274.66	170.64	236.6	273.91	757.63	164.99	260.7	264	261.49	213.95	219.64	233.89	180.98	273.92	190.18	246.96	495.79	378.91	440.62
ENSMUSG00000013707.3	645	542	881	910	395	601	1043	970	802	800	865	749	662	801	658	872	879	604	775
ENSMUSG00000013736.16	86	56	88	85	117	79	57	75	93	81	81	73	37	97	42	82	155	137	132
ENSMUSG00000013766.11	9	3	6	9	0	1	4	3	5	1	6	8	5	3	10	6	9	6	12
ENSMUSG00000013787.15	1788	1491	1632	1845	1977	1631	2288	1882	1884	1758	1718	1702	1271	2033	1382	1816	2160	1282	1860
ENSMUSG00000013822.7	132	82	116	88	221	110	203	129	130	121	107	64	68	80	70	91	258	197	241
ENSMUSG00000013833.15	404	308	358	360	520	356	436	392	437	357	330	310	286	407	255	401	493	286	387
ENSMUSG00000013846.9	177	152	166	102	615	203	209	222	128	161	174	125	131	165	110	109	218	171	185
ENSMUSG00000013858.14	2179	1794	2159	2428	1802	1368	1661	1791	1996	1765	1863	1856	1340	2273	1465	2046	1367	918	1226
ENSMUSG00000013878.18	92	44	83	101	68	62	81.59	84	89.47	88	109	85	69.5	92	65	95	126.71	82.64	108
ENSMUSG00000013921.15	24	21	18	19	15	10	21	13	17	20	19	11	13	30	13	15	184	112	179
ENSMUSG00000013928.13	4	31	11	20	13	2	11	6	9	12	13	4	19	8	11	2	17	5	12
ENSMUSG00000013936.12	29	7	23	16	7	9	12	14	27	19	24	15	24	18	14	18	7	6	3
ENSMUSG00000013973.12	275	229	226	344	185	218	309	315	239	294	245	238	212	282	179	301	322	218	274
ENSMUSG00000013974.3	110	16	7	10	91	8	18	24	36	14	12	16	10	17	3	29	41	18	23
ENSMUSG00000013997.10	299	239	296	330	160	216	347	339	255	297	278	230	225	312	232	311	346	240	353
ENSMUSG00000014030.15	1	10	5	2	3	0	5	2	5	1	5	0	8	0	6	0	5	1	4
ENSMUSG00000014039.17	92	106	96	94	54	77	68	134	87	136	101	100	103	128	79	106	149	104	136
ENSMUSG00000014074.17	140	98	150	151	217	92	133	142	128	107	154	115	128	156	89	126	335	256	278
ENSMUSG00000014075.15	74	53	70	70	60	44	68	84	57	51	55	55	53	63	40	43	52	53	26
ENSMUSG00000014077.13	541	326	457	461	450	490	593	659	442	440	453	427	299	525	304	437	593	475	498
ENSMUSG00000014104.12	0	0	0	0	0	0	0	0	0	0	0	0	2	0	0	0	0	0	0
ENSMUSG00000014158.12	249	257	289	251	203	254	306	252	248	191	196	156	152	252	151	125	110	62	108
ENSMUSG00000014164.15	93	68	80	132	25	51	26	93	42	93	60	67	92	108	74	72	159	122	156
ENSMUSG00000014177.10	184	112	211	180	134	110	135	159	152	164	177	185	157	244	121	182	195	136	161
ENSMUSG00000014195.15	1019	678	944	1232	681	798	926	1321	875	933	918	830	700	1166	709	993	1109	855	1025
ENSMUSG00000014198.15	13	9	5	12	2	15	22	21	10	8	5	24	5	8	13	4	6	2	4
ENSMUSG00000014226.10	113	93	109	113	372	88	134	142	110	130	142	123	77	126	67	131	318	203	260
ENSMUSG00000014232.14	66	36	52	53	51.81	38	49.6	64	49.83	33.71	65	30	40	65	36	49	87.69	55	72.15
ENSMUSG00000014243.5	10	10	12	22	21	8	11	22	20	22	16	10	13	17	10	17	29	30	27
ENSMUSG00000014245.8	28	20	25	44	41	24	22	29	25	18	14	14	28	40	32	33	47	43	48
ENSMUSG00000014294.4	174	162	139	182	298	192	328	317	217	187	179	198	133	199	152	201	374	290	348
ENSMUSG00000014301.12	50.48	48	47.77	63	81.93	54	59.73	70.45	48	45	29	43	36	46.81	33.75	47.38	74	56	73.85
ENSMUSG00000014303.13	38	53	38	37	35	19	9	32	25	42	32	10	23	23	34	22	70	53	77
ENSMUSG00000014313.15	280	232	249	260	493	250	522	446	337	265	278	233	160	264	172	316	646	500	603
ENSMUSG00000014329.14	14	16	20	15	11	12	10	9	4	13	7	6	11	10	9	10	39	18	41
ENSMUSG00000014349.7	675	567	643	728	842	555	806	884	689	725	715	654	519	802	477	736	1093	829	905
ENSMUSG00000014351.12	0	0	0	0	0	0	0	0	0	0	0	0	0	0	0	0	0	0	0
ENSMUSG00000014353.14	325	197	228	342	103	211	226	339	311	329	259	230	226	379	160	269	572	409	460
ENSMUSG00000014355.10	580	352	476	550	1120	379	604	565	540	508	496	478	416	660	365	503	1243	861	1081
ENSMUSG00000014361.5	4013	3022	3514	4622	944	2202	2237	3772	3601	3543	3578	3063	3122	4605	2665	3629	2616	1826	2134
ENSMUSG00000014402.15	319	198	301.99	324	349.97	198.99	261	279	245	265	291	204.98	204.99	411	184	297.97	490.99	335	405.98
ENSMUSG00000014418.16	441	307	275	371	291	379	434	532	396	398	465	405	308	483	259	335	551	390	492
ENSMUSG00000014426.8	296	286	287	372	470	299	404	418	280	326	319	312	280	463	252.22	350	456	338	456
ENSMUSG00000014444.17	1441	1268	1228	1635	2492	1143	1311	1609	1390	1324	1308	1234	1017	1559	1023	1186	2198	1482	1908
ENSMUSG00000014453.4	3	0	0	0	0	0	1	0	0	0	0	0	0	0	0	0	0	1	1
ENSMUSG00000014470.4	476	456	464	531	242	440	571	563	543	501	468	456	302	553	382	520	455	297	435
ENSMUSG00000014496.8	142	74	99	88	194	103	89	77	135	107	85	90	77	115	76	89	285	164	225
ENSMUSG00000014498.9	316	266	271	363	1380	366	501	592	484	466	373	344	276	361	222	348	926	601	785
ENSMUSG00000014503.14	35	27	31	31	17	26	20	26	19	25	36	30	18	35	15	29	53	29	36
ENSMUSG00000014504.16	85	54	108	118	195	108	127	142	109	79	93	96	58	88	53	83	204	153	185
ENSMUSG00000014529.9	0	0	0	0	0	0	0	1	0	0	0	0	0	0	0	0	0	0	0
ENSMUSG00000014542.3	0	2	0	1	0	3	0	3	1	1	2	0	0	0	2	0	0	0	0
ENSMUSG00000014543.14	2	0	0	0	3	2	2	3	1	2	0	0	1	0	3	0	0	0	0
ENSMUSG00000014547.10	820	611	650	887	671	552	579	911	633	760	899	698	632	949	563	725	1338	896	1100
ENSMUSG00000014550.14	286	217	295	314	213	162	196	295	234	244	238	211	173	305	206	268	413	314	355
ENSMUSG00000014551.8	271	166	201	251	250	158	220	270	191	209	211	205	171	264	160	198	378	269	343
ENSMUSG00000014554.13	148	128	157	176	89	133	148	229	180	139	158	170	122	193	110	168	147	99	146
ENSMUSG00000014592.20	68	37	51	61	64	30	54	34	54	35	49	41	34	43	33	50	118	76	103
ENSMUSG00000014599.10	2140	1781	1730	1548	1332	1453	1032	2116	2402	1712	1699	1388	1060	1912	1115	1135	4054	2588	3753
ENSMUSG00000014601.13	353	293	340	349	345	250	332	378	384	360	290	302	287	403	258	339	492	355	476
ENSMUSG00000014602.15	75	87	83	66	100	29	13	28	44	47	54	44	36	47	59	20	1069	964	1410
ENSMUSG00000014603.2	2	3	9	3	7	2	0	1	0	6	5	0	3	2	2	2	4	0	6
ENSMUSG00000014606.14	723	554	672	869	800	643	983	985	739	582	646	587	498	698	456	734	941	673	787
ENSMUSG00000014609.16	0	0	0	0	0	0	0	0	0	0	0	0	0	0	0	0	0	0	0
ENSMUSG00000014633.15	18	23	18	34	100	36	80	49	25	25	27	24	16	37	15	22	93	64	75
ENSMUSG00000014668.15	192	137	216	188	320	214	319	307	183	234	209	196	139	226	140	215	454	336	357
ENSMUSG00000014686.8	2	7	1	6	2	1	1	1	0	0	3	1	0	1	2	2	1	1	4
ENSMUSG00000014704.10	0	0	0	0	0	2	0	0	0	0	0	0	0	0	0	0	2	0	1
ENSMUSG00000014725.15	2	0	0	0	1	2	0	0	1	0	0	0	2	0	3	0	2	0	2
ENSMUSG00000014747.6	1	0	0	2	0	0	0	1	1	0	1	0	1	1	0	1	1	1	0
ENSMUSG00000014748.13	802	650	726	898	710	562	763	921	854	887	858	810	616	981	676	891	1015	677	959
ENSMUSG00000014763.7	268	217	233	271	150	153	212	265	208	236	221	214	205	298	164	243	233	185	211
ENSMUSG00000014767.16	64	78	75	98	67	90	75	120	67	98	132	102	57	93	49	77	153	126	119
ENSMUSG00000014769.9	347	226	316	324	680	373	599	669	340	350	313	298	218	327	222	318	723	550	651
ENSMUSG00000014771.12	46	56	47	63	100	64	87	88	58	66	33	64	41	57	29	62	99	60	110
ENSMUSG00000014773.13	26	58	34	28	14	2	1	11	9	22	12	10	9	15	13	17	13	13	10
ENSMUSG00000014776.7	21	18	14	10	13	4	6	10	7	13	11	3	12	7	13	5	30	26	31
ENSMUSG00000014778.10	969	900	867	1268	1000	610	821	973	1053	867	945	857	763	1141	685	878	912	583	763
ENSMUSG00000014782.16	1	6	6	1	9	1	3	8	5	1	4	1	2	1	8	0	7	5	6
ENSMUSG00000014786.8	41	43	28	76	83	32	53	40	72	30	39	27	30	31	24	30	88	65	85
ENSMUSG00000014791.10	3	15	11	8	13	5	10	22	11	10	6	14	5	5	4	0	11	4	7
ENSMUSG00000014813.9	5	7	5	0	3	0	0	2	2	6	11	4	9	0	10	0	4	10	3
ENSMUSG00000014837.15	32	18	24	29	28	12	17	33	31	16	20	16	20	15	18	24	84	72	87
ENSMUSG00000014846.12	55	32	67	33	53	17	26	28	38	25	28	26	31	19	28	36	82	77	86
ENSMUSG00000014850.15	47	46	50	80	99	37	46	73	47	47	55	68	33	60	41	54	147	99	103
ENSMUSG00000014852.16	0	1	0	0	1	0	1	0	0	1	0	0	0	0	0	0	0	0	0
ENSMUSG00000014856.12	92	85	92	105	126	94	117	132	127	95	89	78	70	110	63	82	155	115	126
ENSMUSG00000014859.9	318	297	303	369	695	309	440	431	393	363	292	364	244	408	249	310	519	372	491
ENSMUSG00000014867.9	1466	1048	1220	1423	1944	965	1371	1466	1507	1353	1330	1228	1056	1566	1014	1438	1858	1308	1653
ENSMUSG00000014873.15	223	235	219	257	115	131	155	255	195	207	224	192	130	244	134	196	221	134	204
ENSMUSG00000014905.4	954	523	739	971	187	282	276	417	564	627	839	617	582	1271	577	974	408	271	309
ENSMUSG00000014907.10	358	377	334	350	240	189	197	201	327	161	239	280	134	350	213	307	189	115	184
ENSMUSG00000014932.15	106	145	103	142	53	69	55	89	75	107	166	104	105	110	114	108	192	172	174
ENSMUSG00000014956.15	990.85	570.41	793	758.09	990	525.34	665	808.19	681.42	572.83	702.61	630.95	546.96	893.8	487	686.41	1065.94	896	1062
ENSMUSG00000014959.12	527	360	446	557	779	252	381	421	407	462	393	419	355	568	312	456	714	417	600
ENSMUSG00000014980.14	37	41	59	42	35	23	22	37	28	40	27	28	45	43	29	29	76	42	50
ENSMUSG00000015001.17	0	0	0	0	0	0	0	0	0	0	0	0	0	0	0	0	0	0	0
ENSMUSG00000015002.18	385	338	368	455	610	324	410	493	394	406	461	457	329	586	279	392	724	511	551
ENSMUSG00000015013.9	124	55	96	117	160	102	151	154	114	114	92	111	91	113	85	123	199	128	179
ENSMUSG00000015016.8	117	94	85	99	163	82	125	106	124	99	70	95	76	93	78	118	160	106	130
ENSMUSG00000015023.7	277.48	188.76	226.71	295.24	508.98	319.11	406.16	410.64	340.6	292.07	263	268.48	225.57	324.6	217.8	284.41	618.61	483.31	543.03
ENSMUSG00000015027.11	143	96	110	124	450	141	320	171	212	133	138	126	92	115	92	136	439	306	359
ENSMUSG00000015053.14	187	129	192	129	227	82	58	91	126	168	123	103	91	177	121	101	50	41	73
ENSMUSG00000015083.11	4	1	4	3	3	9	6	5	6	4	4	4	3	6	4	4	4	2	4
ENSMUSG00000015085.8	2.6	1	2	2.67	3.9	4	1	5	3	2	1	0	1	3	1	1	14	12.08	19
ENSMUSG00000015087.14	804	596	714	746	827	559	642	832	801	801	746	687	538	896	543	777	892	659	822
ENSMUSG00000015090.13	241	224	355	116	231	94	62	94	132	221	103	106	120	282	216	194	190	120	199
ENSMUSG00000015092.9	491	445	497	529	615	455	719	686	601	426	577	467	360	663	412	513	680	507	600
ENSMUSG00000015093.15	4	1	11	3	5	2	7	3	5	8	4	2	4	2	4	6	2	7	3
ENSMUSG00000015094.16	78.4	61	85	29.33	84.1	21	26	45	48	51	45	35	44	65	30	42	117	82.92	137
ENSMUSG00000015095.12	391	289	390	462	309	281	310	366	417	369	341	324	213	363	271	352	423	300	429
ENSMUSG00000015112.15	19	16	24	26	143	20	53	45	32	33	34	28	32	55	11	33	127	129	100
ENSMUSG00000015120.15	1400.87	801.83	1051.97	1201.8	1112.84	829.89	1032.77	1402.74	1081.59	1068.85	1108.65	978.53	822.96	1285.68	743.54	1059.91	1868.51	1250.37	1613.5
ENSMUSG00000015126.9	57	34	38	67	70	18	55	58	47	37	46	34	28	32	16	45	78	58	71
ENSMUSG00000015127.14	185	150	156	189	85	163	153.93	229	168.78	242.84	202	173	136	223	149	225	190	128	179.89
ENSMUSG00000015133.17	900	855	870	1077	952	983	1269	1431	1369	1114	1280	1049	923	1266	918	1056	829	549	688
ENSMUSG00000015134.15	11	9	8	9	4	2	5	9	2	8	14	3	4	6	6	0	2	0	3
ENSMUSG00000015143.15	565	316	407	502	680	164	236	223	230	214	162	162	216	308	181	264	458	329	445
ENSMUSG00000015149.14	1309	1112	1263	1426	675	1145	1435	1753	1560	1228	1149	1173	952	1431	1013	1416	1674	1120	1478
ENSMUSG00000015165.16	2503	2036	2065	2490	2973	1573	1884	2205	2287	2271	1926	2002	1593	2687	1618	2334	3136	2245	2982
ENSMUSG00000015176.10	601	461	492	546	805	202	183	357	420	438	306	306	249	541	286	411	724	449	587
ENSMUSG00000015189.12	352	237	282	345	226	219	256	338	279	330	388	389	276	434	261	283	424	294	387
ENSMUSG00000015202.13	147	112	114	158	82	67	68	106	71	94	92	87	93	125	98	132	168	99	144
ENSMUSG00000015214.14	172	111	130	161	137	122	145	153	146	136	95	156	120	194	93	114	183	156	174
ENSMUSG00000015217.11	12	6	12	6	171	15	58	19	11	16	4	10	8	11	3	6	271	226	270.97
ENSMUSG00000015222.17	28	13	27	20	21	11	5	10	27	17	14	13	14	18	15	13	326	285	373
ENSMUSG00000015224.10	0	2	6	5	4	0	2	5	2	1	2	3	4	7	4	2	9	4	8
ENSMUSG00000015242.14	0	0	0	0	0	0	0	0	0	0	0	0	0	0	0	0	0	0	0
ENSMUSG00000015243.4	2880	2329	2552	3184	1267	2473	2192	3323	2982	3012	2811	2348	2557	3733	2217	2745	10581	7168	8949
ENSMUSG00000015247.10	147	120	110	131	165	97	141	166	140	98	103	92	81	133	62	189	236	181	234
ENSMUSG00000015289.4	91	63	77	96	153	66	147	84	87	74	83	84	52	102	65	65	183	114	151
ENSMUSG00000015290.15	236	169.26	279	281	471.7	173.41	254.12	278.66	196.08	242.43	173	200.86	184.68	259.74	179	262.95	366.16	270.75	308.8
ENSMUSG00000015291.10	985	632	849	1062	408	587	654	904	669	777	658	624	538	885	516	772	820	604	740
ENSMUSG00000015305.6	248	216	236	190	397	128	138	159	241	177	103	124	127	190	104	124	521	369	424
ENSMUSG00000015312.9	2354	1896	2173	2321	1196	897	1564	1886	2046	1215	1376	1101	1245	2210	1480	1969	772	488	715
ENSMUSG00000015314.10	79	38	64	69	55	40	63	80	95	75	106	79	53	122	50	80	43	26	30
ENSMUSG00000015316.11	29	26	41	61	3	4	5	5	5	16	9	11	14	25	15	26	36	32	19
ENSMUSG00000015335.16	22	32	34	33	87	39	55	62	34	27	34	40	23	30	33	25	76	51	46
ENSMUSG00000015337.5	92	53	39	75	118	39	62	55	78	54	48	53	45	59	50	83	41	42	52
ENSMUSG00000015340.10	725	253	294	343	1279	1148	1806	775	732	288	412	348	283	341	192	304	395	313	326
ENSMUSG00000015341.17	490	286	399	484	421	319	399	458	407	372	382	370	298	556.87	310	397	690	475	669
ENSMUSG00000015342.6	18	17	25	27	30	20	20	26	33	32	14	24	20	29	8	18	20	23	24
ENSMUSG00000015354.8	25	17	35	6	14	8	11	8	3	3	3	4	4	6	3	0	3	10	4
ENSMUSG00000015355.13	186	107	147	176	179	189	278	295	262	222	246	201	112	263	132	246	157	122	142
ENSMUSG00000015357.10	230	126	183	190	201	154	145	222	139	185	178	200	144	223	132	172	342	262	340
ENSMUSG00000015363.13	290	255	250	308	401	213	321	308	323	289	273	267	184	274	184	275	374	245	316
ENSMUSG00000015365.15	0	0	0	0	0	0	0	0	0	0	0	0	0	0	0	0	0	0	0
ENSMUSG00000015377.9	77	55	54	73	20	33	23	39	64	56	48	43	32	53	35	44	60	29	57
ENSMUSG00000015396.4	9161	5867	6933	6629	6966	10099	14069	16890	12087	7585	9439	7695	6634	12293	6630	8796	3414	2462	3253
ENSMUSG00000015401.12	3	1	1	0	1	1	0	1	0	1	0	0	0	1	0	0	0	1	2
ENSMUSG00000015405.15	6	4	15	6	5	1	1	5	9	11	4	5	0	11	4	4	5	2	7
ENSMUSG00000015437.5	28	7	8	21	31	9	4	9	15	16	2	7	7	2	6	12	1	0	0
ENSMUSG00000015441.4	0	0	0	0	0	0	0	0	0	0	0	0	0	0	0	0	0	0	0
ENSMUSG00000015443.9	0	0	0	0	0	0	0	0	0	0	0	0	0	0	0	0	0	0	0
ENSMUSG00000015451.16	1	3.02	2	2.03	0	3.06	1.06	4	3.07	2	3	1	5.08	2	1	0	3.14	5.28	6.07
ENSMUSG00000015452.14	11	5	4	13	4	11	15	31	17	15	9	5	7	10	6	6	12	17	15
ENSMUSG00000015461.15	1218	1295	1219	1505	1515	1154	1361	1442	1320	1172	1272	1275	801	1314	998	1208	1359	857	1184
ENSMUSG00000015467.14	17	26	11	20	25	11	8	25	31	17	18	22	5	24	19	17	48	40	53
ENSMUSG00000015468.14	462	385	377	403	799	239	330	273	315	368	310	370	265	430	291	265	259	250	297
ENSMUSG00000015474.16	278	290	302	330	403	336	489	453	440	372	410	422	263	427	305	344	284	208	277
ENSMUSG00000015476.6	13	17	12	2	12	2	2	9	10	11	9	4	2	6	8	2	14	5	12
ENSMUSG00000015478.13	486	410	430	498	522	291	436	471	476	401	463	403	340	535	365	517	577	434	481
ENSMUSG00000015484.3	1	9	9	2	7	2	5	7	5	0	14	2	4	0	9	0	12	1	9
ENSMUSG00000015488.14	90	61	74	69	120	108	146	117	128	78	90	72	57	82	54	58	194	134	195
ENSMUSG00000015501.10	141	127	128	176	590	128	162	182	192	119	102	112	115	157	92	84	299	188	264
ENSMUSG00000015519.12	0	0	0	0	0	0	0	0	0	0	0	0	0	0	0	0	0	0	0
ENSMUSG00000015522.18	497	321	398	477	318	370	463	555	392	409	452	392	335	557	291	392	655	487	573
ENSMUSG00000015533.9	0	2	4	0	4	4	1	3	1	3	0	0	0	3	0	0	17	21	19
ENSMUSG00000015536.14	124	89	70	133	83	62	95	140	79	78	114	75	76	102	72	127	180	121	190
ENSMUSG00000015542.17	152	95	117	127	113	104	168	189	111	144	109	118	94	133	95	135	176	112	142
ENSMUSG00000015568.16	184	97	121	147	1742	151	291	206	191	191	134	128	120	122	132	174	3398	1947	2439
ENSMUSG00000015575.14	499	311	396	484	603	347	531	556	425	359	393	336	287	488	291	386	486	332	442
ENSMUSG00000015579.4	0	0	0	0	0	0	0	0	0	0	0	0	0	0	0	0	0	0	0
ENSMUSG00000015597.16	298	272	272	365	164	250	226	301	316	346	279	312	192	308	173	285	358	276	305
ENSMUSG00000015599.9	52	50	45	51	18	15	7	32	29	27	50	35	33	45	44	34	78	68	79
ENSMUSG00000015605.5	1054	759	749	905	1070	1107	926	1274	1181	969	862	784	719	1138	667	925	971	603	833
ENSMUSG00000015619.10	3	5	3	5	8	3	1	3	5	0	7	0	3	0	4	4	14	9	6
ENSMUSG00000015627.5	0	4	0	0	2	3	1	1	2	1	9	0	0	0	1	0	1	0	2
ENSMUSG00000015647.9	442	332	376	214	395	173	127	193	288	313	210	199	235	382	224	177	217	207	303
ENSMUSG00000015652.9	17	11	21	6	14	10	3	4	6	4	4	3	1	11	2	4	11	14	9
ENSMUSG00000015653.13	54	48	104	16	73	19	12	11	25	20	5	12	6	17	6	23	23	24	40
ENSMUSG00000015656.17	16519.6	13161.1	16281.1	22548.8	16148.4	11655.6	15429.3	19001.9	12286.8	16246.3	12636.6	11467.8	8128.77	16021.8	9190.25	15570.7	18679.9	13376.8	16163.7
ENSMUSG00000015659.12	38	38	37	48	33	60	44	57	51	56	54	37	34	48	30	38	58	52	43
ENSMUSG00000015665.8	0	0	0	0	0	2	0	1	0	0	0	0	0	0	0	0	0	0	0
ENSMUSG00000015668.13	63	45	75	80	200	67	90	93	52	39	76	54	57	54	37	55	188	142	175
ENSMUSG00000015671.11	367	163	243	257	576	195	351	315	241	218	211	228	168	296	156	261	578	411	540
ENSMUSG00000015672.4	37	27	33	35	86	51	90	76	55	42	27	37	23	42	23	26	84	65	91
ENSMUSG00000015697.14	319	249	314	355	413	324	449	592	340	449	366.91	400	316	528	235	363	888	625	760
ENSMUSG00000015702.13	14	18	11	14	13	7	13	11	16	15	15	8	10	8	8	11	14	8	4
ENSMUSG00000015709.9	23	22	29	29	15	17	14	32	14	22	7	20	11	34	21	21	153	100	131
ENSMUSG00000015711.8	118	88	82	94	76	53	93	91	78	95	64	75	33	100	64	89	133	106	135
ENSMUSG00000015714.11	654	507	614	795	988	386	563	717	618	606	671	632	504	787	428	611	874	626	736
ENSMUSG00000015721.18	0	0	0	0	0	0	0	0	0	0	0	0	0	0	0	0	0	0	0
ENSMUSG00000015733.13	2092	1188	1578	1999	1996	1502	2223	2663	1782	1800	2044	1872	1381	2447	1154	1869	3216	2389	2787
ENSMUSG00000015745.9	2168	2217	2150	2372	1655	2484	3346	3565	2635	2451	2638	2539	1532	2530	1982	2471	2040	1326	1852
ENSMUSG00000015747.5	88	61	59	91	111	48	83	90	66	64	80	55	42	80	57	50	157	120	128
ENSMUSG00000015748.13	90	123	110	155	143	66	87	105	95	157	117	116	110	123	77	116	221	145	182
ENSMUSG00000015749.12	645	426	476	598	1769	400	785	579	583	522	602	513	531	739	439	598	1624	1133	1355
ENSMUSG00000015750.15	1056.44	942.34	954.97	1129.92	1292.28	945.16	1443.7	1320.34	1219	1049	1028	1040.31	725.32	1329.46	841	1200.54	1520.79	1066.79	1338.97
ENSMUSG00000015755.16	1444	1036	1224	1612	1021	1157	1404	1723	1188	1359	1424	1293	1059	1698	949	1445	2257	1572	1974
ENSMUSG00000015757.10	177	134	155	206	140	145	162	183	151	176	177	179	127	213	101	145	291	220	226
ENSMUSG00000015759.11	186	128	157	164	327	121	235	155	196	155	155	154	169	196	101	180	359	235	325
ENSMUSG00000015766.14	146	87	108	131	314	78	122	98	101	109	103	93	92	130	72	131	253	181	146
ENSMUSG00000015776.12	826	647	701	948	506	699	788	1224	1124	912	782	832	619	800	512	813	1011	691	934
ENSMUSG00000015787.15	0	0	0	0	0	0	0	0	0	0	0	0	0	0	0	0	0	0	0
ENSMUSG00000015790.16	166	129	197	235	140	274	341	383	182	149	153	154	120	168	151	143	161	153	174
ENSMUSG00000015804.14	277	226	258	253	248	217	287	343	279	263	309	248	187	308	200	297	316	238	281
ENSMUSG00000015806.12	315	282	317	434	422	235	345	345	390	352	303	299	267	401	234	326	557	391	522
ENSMUSG00000015812.8	0	0	0	3	0	0	0	1	1	0	0	0	0	0	0	0	1	0	1
ENSMUSG00000015829.13	3	2	2	4	6	1	2	2	1	3	7	1	2	2	6	3	32	21	43
ENSMUSG00000015837.15	6361	4537	4959	5387	4033	4639	6173	7087	5495	3864	4007	3474	4217	6650	4031	5692	3622	2135	3147
ENSMUSG00000015839.6	1223	760	860	1029	2319	1553	2749	2321	1539	1020	1090	1027	793	1504	768	1187	1331	976	1060
ENSMUSG00000015843.10	10	14	13	16	20	11	12	39	94	27	15	31	37	27	30	28	5	3	4
ENSMUSG00000015846.14	990	902	940	1063	431	577	637	850	877	854	818	720	671	1037	622	964	1371	889	1141
ENSMUSG00000015850.11	41	37	41	33	42	36	32	36	37	33	35	14	18	45	26	23	12	16	19
ENSMUSG00000015852.13	13247	10955	13085	17525	4650	3930	5434	7752	5169	6682	6425	5842	6188	7789	5728	7794	20484	13746	18044
ENSMUSG00000015854.7	5	2	4	6	11	3	1	3	5	5	7	3	2	5	1	0	34	16	14
ENSMUSG00000015869.16	361	246	284	309	397	244	388	393	294	281	351	348	255	401	215	362	392	260	382
ENSMUSG00000015879.8	2	13	6	0	4	0	7	2	9	0	6	7	12	4	9	7	6	2	8
ENSMUSG00000015880.13	3	3	5	5	317	23	132	28	6	3	8	8	12	11	8	10	320	209	284
ENSMUSG00000015882.17	127	57	80	135	99	92	135	158	89	108	132	111	84	164	76	96	277	292	262
ENSMUSG00000015889.8	350	208	246	284	455	236	386	330	269	287	266	209	148	328	181	271	554	394	430
ENSMUSG00000015890.2	1	0	7	0	0	4	0	2	5	0	3	0	0	3	1	1	2	0	1
ENSMUSG00000015932.8	815	458	646	628	834	530	856	719	597	586	561	542	496	760	425	641	921	730	851
ENSMUSG00000015937.15	974	776	837	973	1934	828	1393	1175	1009	832	895	855	662	1045	693	956	1523	1058	1371
ENSMUSG00000015942.9	518	417	389	515	184	235	279	530	535	470	499	489	452	551	418	450	275	149	226
ENSMUSG00000015943.11	58	35	39	37	81	24	40	33	37	26	50	26	29	31	35	45	77	39	46
ENSMUSG00000015944.9	121	125	121	103	144	90	153	145	116	139	172	119	120	156	129	101	271	185	262
ENSMUSG00000015947.10	1726	1305	1614	2117	1161	1393	2055	2531	2241	1953	2239	1999	1311	2063	1312	1994	1525	1130	1315
ENSMUSG00000015950.13	4805	3523	4043	4671	4419	3716	5208	5621	6010	4064	4797	4199	3374	5123	3092	4315	3290	2186	2798
ENSMUSG00000015957.12	42	21	15	22	105	12	11	17	36	26	8	6	11	7	19	12	3	5	14
ENSMUSG00000015961.8	275	177	211	318	407	194	281	306	210	220	254	193	222	306	151	224	398	344	376
ENSMUSG00000015962.5	0	0	0	0	0	0	0	0	0	0	0	0	0	0	0	0	0	0	0
ENSMUSG00000015966.17	1	5	6	4	3	0	0	1	2	0	2	0	3	0	3	0	3	4	2
ENSMUSG00000015968.17	366	242	220	366	82	280	332	515	511	421	323	361	303	412	255	357	802	480	623
ENSMUSG00000015970.19	29	22	20	10	20	13	11	27	12	14	13	9	12	12	5	5	25	11	27
ENSMUSG00000015971.5	184	133	157	156	182	114	147	171	161	161	153	170	129	218	127	126	211	140	181
ENSMUSG00000015980.14	9	10	6	5	6	1	8	8	9	2	2	10	9	6	2	3	19	7	10
ENSMUSG00000015981.12	10	6	2	2	5	1	1	1	3	3	2	4	7	1	0	2	6	7	13
ENSMUSG00000015994.10	312	227	254	313	213	218	311	313	240	259	297	245	186	313	169	300	389	311	365
ENSMUSG00000016018.4	265	210	238	310	393	178	256	271	251	250	347	222	229	337	160	257	509	371	440
ENSMUSG00000016024.9	74	87	129	43	90	33	27	25	34	36	32	30	31	35	19	23	70	68	72
ENSMUSG00000016028.10	20	27	47	9	27	12	6	6	18	26	14	4	4	11	9	15	88	52	82
ENSMUSG00000016087.13	920	634	789	1113	602	553	821	950	685	752	793	760	682	993	641	935	1341	991	1188
ENSMUSG00000016128.14	95	76.29	70	42	61	35	36	49	27	51	44	32	34	84	54	27	65.87	59	83
ENSMUSG00000016150.15	0	3	0	2	4	1	2	2	0	1	7	0	7	1	3	0	0	1	3
ENSMUSG00000016179.11	0	0	1	4	0	0	0	2	0	0	2	3	4	0	2	0	1	3	6
ENSMUSG00000016181.9	124	142	150	159	134	71	56	133	123	193	131	137	124	207	99	176	203	193	183
ENSMUSG00000016194.14	42	8	4	3	16	9	1	4	2	4	10	2	3	3	5	6	19	4	7
ENSMUSG00000016200.14	0	0	3	0	2	1	0	1	0	0	1	2	0	7	6	0	8	6	12
ENSMUSG00000016206.6	189	147	164	244	171	247	282	446	469	358	400	365	207	333	177	339	126	111	119
ENSMUSG00000016239.11	388	259	258	433	352	144	122	208	210	173	148	130	193	309	172	246	309	199	286
ENSMUSG00000016252.7	438	300	391	443	754	385	775	744	634	405	467	444	347	429	317	527	895	640	835
ENSMUSG00000016253.12	213	214	214	263	308	139	198	222	230	212	187	143	192	263	145	228	389	254	285
ENSMUSG00000016255.5	2	19	10	5	0	1	2	7	12	5	1	1	7	6	4	3	6	0	4
ENSMUSG00000016256.10	9216	7536	8907	10551	11084	9119	13446	12263	13618	9113	10311	9701	7696	11472	7430	10497	11487	7381	9536
ENSMUSG00000016257.15	149	106	108	130	399	125	143	203	165	118	129	121	92	160	88	147	304	195	228
ENSMUSG00000016262.14	3	10	2	4	2	1	2	4	0	2	1	1	2	1	2	0	16	7	21
ENSMUSG00000016283.13	2	7	3	1	7	2	2	3	5	2	3	6	4	2	5	3	4	2	3
ENSMUSG00000016308.12	202	119	136	179	208	124	204	214	143	120	163	134	104	167	135	167	244	213	226
ENSMUSG00000016319.3	2857	1820	2194	2600	3109	1886	2803	3217	2385	2405	2296	2165	1614	2888	1742	2954	3793	2822	3311
ENSMUSG00000016327.9	0	0	0	0	0	0	0	0	0	0	1	0	0	0	0	2	0	1	0
ENSMUSG00000016344.14	137	144	171	178	204	123	194	175	161	148	134	142	85	155	124	134	203	172	190
ENSMUSG00000016346.17	2	7	2	3	5	1	0	5	3	2	4	4	3	2	11	1	43	41	38
ENSMUSG00000016349.10	29	11	29	24	13	5	4	2	8	16	7	7	11	17	10	16	40	39	78
ENSMUSG00000016356.18	5	9	10	4	5	16	14	20	8	3	8	7	1	4	4	5	4	6	1
ENSMUSG00000016382.15	332	154	222	214	302	132	141	166	133	171	174	171	174	247	129	154	226	234	229
ENSMUSG00000016386.15	5	29	6	3	5	1	1	3	8	2	17	5	13	4	25	4	27	22	28
ENSMUSG00000016409.4	135	110	116	130	155	98	121	141	126	137	141	126	74	145	93	126	234	185	201
ENSMUSG00000016427.7	143	89	121	101	169	146	274	179	134	86	151	98	71	103	80	104	251	170	233
ENSMUSG00000016458.14	0	0	3	0	2	0	2	1	3	0	0	2	3	0	1	0	0	0	1
ENSMUSG00000016477.18	186	135	119	211	242	85	126	150	168	108	147	127	120	148	124	167	293	170	215
ENSMUSG00000016481.15	475	323	405	429	326	296.97	425	477	358	463	494	426	364	557.99	314.97	499	438	392	384
ENSMUSG00000016487.15	166	154	184	164	416	136	169	192	156	199	192	154	148	245	117	110	331	238	300
ENSMUSG00000016493.13	23	16	12	22	1	3	6	8	3	9	7	11	4	0	9	6	8	7	6
ENSMUSG00000016494.9	1692	1142	1454	1708	3353	1435	3469	2211	2405	2160	2219	2024	1773	2523	1511	2059	682	585	664
ENSMUSG00000016495.12	329	218	271	365	123	319	351	439	338	406	270	227	229	340	180	286	220	192	216
ENSMUSG00000016496.7	281	206	218	185	463	444	525	608	662	289	365	303	275	532	255	312	82	75	67
ENSMUSG00000016498.9	0	0	0	0	1	0	1	1	1	0	0	0	0	0	1	2	2	0	5
ENSMUSG00000016503.16	205	151	171	238	405	223	328	281	226	211	235	215	119	260	143	195	305	248	267
ENSMUSG00000016510.11	87	104	105	127	58	74	107	118	117	124	148	104	81	132	93	133	105	87	94
ENSMUSG00000016520.7	168	118	171	123	201	128	114	160	151	146	154	148	122	169	96	158	187	115	145
ENSMUSG00000016524.12	0	0	2	0	0	4	1	3	3	0	1	2	0	0	4	0	3	0	0
ENSMUSG00000016526.8	7	16	13	4	26	8	10	9	8	7	6	3	6	5	8	1	14	10	11
ENSMUSG00000016528.10	5106	3552	3727	3593	5671	4053	4845	4908	5243	3396	3874	3463	2988	5231	2966	4027	3164	1948	2540
ENSMUSG00000016529.5	14	10	15	11	5	5	2	8	5	4	2	6	5	7	6	6	6	7	7
ENSMUSG00000016534.15	2516	1494	2008	2592	1570	2228	2656	3071	2240	1918	2453	2126	1817	2628	1571	2307	3042	2278	2656
ENSMUSG00000016541.9	584	328	465	618	701	565	767	739	445	456	462	460	322	541	344	498	1347	905	1145
ENSMUSG00000016552.13	31	39	9	36	32	9	10	7	23	16	11	7	8	17	16	12	13	14	30
ENSMUSG00000016554.8	625	444	522	626	1094	719	876	851	651	572	568	550	419	671	378	635	960	686	962
ENSMUSG00000016559.14	9655	6573	7343	8141	5723	7711	9224	10572	8337	8521	9722.01	9601	7591	12790	7731	10261	7389	5090	6984
ENSMUSG00000016619.9	352	188	220	294	473	229	325	368	303	253	248	230	196	290	182	215	869	540	715
ENSMUSG00000016624.15	35	27	27	40	10	33	26	39	12	21	21	19	28	41	24	40	70	45	81
ENSMUSG00000016626.10	0	2	0	0	1	0	0	0	0	0	0	0	0	0	0	0	0	0	0
ENSMUSG00000016637.6	44	40	42	33	53	30	54	45	27	38	31	28	30	29	26	38	83	58	90
ENSMUSG00000016664.14	1658	1299	1540	1667	1742	947	1346	1544	1373	1478	1329	1385	1115	1760	1074	1626	1664	1150	1409
ENSMUSG00000016756.17	47	30	27	27	9	2	8	10	30	20	24	7	24	34	14	12	65	32	50
ENSMUSG00000016757.10	108	126	130	164	440	91	182	119	125	110	150	134	99	143	105	122	271	188	263
ENSMUSG00000016758.3	9	3	0	8	11	5	13	23	8	6	5	3	7	13	6	7	8	1	2
ENSMUSG00000016763.14	72	109	87	108	28	32	20	55	33	73	52	65	71	90	71	91	20	8	22
ENSMUSG00000016831.12	1709	1025	1256	1470	1030	1073	1266	1559	1146	1234	1113	1095	971	1547	911	1333	1438	986	1190
ENSMUSG00000016833.14	61	37	38	54	133	22	86	72	49	46	45	66	46	50	25	48	128	104	107
ENSMUSG00000016918.15	68	70	100	35	53	28	11	15	24	26	13	16	13	36	6	19	85	98	120
ENSMUSG00000016921.14	2566	1582	1923	1941	1494	1533	1292	2176	1969	2365	2066	1834	1774	2898	1363	1854	2655	1856	2497
ENSMUSG00000016933.17	901	710	784	1012	415	480	512	795	585	800	615	595	628	892	488	775	971	703	858
ENSMUSG00000016940.18	444	373	331	511	183	203	232	262	398	331	364	337	247	405	303	349	316	233	279
ENSMUSG00000016942.5	7	8	8	7	8	6	5	0	4	4	3	4	4	5	0	4	0	0	0
ENSMUSG00000016946.5	137	130	116	167	269	140	160	207	210	169	145	150	92	138	125	156	351	271	350
ENSMUSG00000016982.6	0	0	0	0	0	0	0	0	0	0	0	0	2	0	0	0	0	0	0
ENSMUSG00000016984.7	46	29	35	47	39	16	29	33	18	39	35	39	40	41	33	38	123	59	94
ENSMUSG00000016995.17	2	7	2	2	8	0	0	3	5	4	2	3	6	1	9	1	10	3	8
ENSMUSG00000016998.2	0	0	0	0	0	0	0	0	0	0	0	0	0	0	0	0	0	0	0
ENSMUSG00000017000.2	0	0	0	0	0	0	0	0	0	0	0	0	0	0	0	0	0	0	0
ENSMUSG00000017002.14	117	11	19	4	66	13	9	16	7	10	5	12	6	4	2	27	43	14	36
ENSMUSG00000017003.7	0	2	0	0	0	0	0	0	0	0	0	0	0	0	0	0	0	0	0
ENSMUSG00000017004.7	0	0	0	0	0	0	0	0	0	0	0	0	0	0	0	0	0	0	0
ENSMUSG00000017007.9	10	5	6	2	1	2	1	4	1	1	2	0	2	1	3	5	6	2	6
ENSMUSG00000017009.3	966	608	669	671	290	169	144	276	282	204	187	165	312	481	271	422	1152	670	1048
ENSMUSG00000017049.4	0	0	0	0	0	0	0	0	0	0	0	0	0	0	0	0	0	0	0
ENSMUSG00000017057.9	593	377	530	594	374	604	876	786	698	643	782	659	566	949	466	652	444	405	397
ENSMUSG00000017064.4	0	0	0	0	0	0	0	0	0	0	0	0	0	0	0	0	0	0	0
ENSMUSG00000017119.19	775	619	757	907	353	538	590	794	665	842	670	645	592	988	548	707	1018	722	922
ENSMUSG00000017132.17	424	276	339	382	503	241	273	368	353	331	257	245	255	362	215	381	377	248	391
ENSMUSG00000017144.8	22	5	20	15	34	7	4	4	12	10	19	10	16	18	5	13	54	39	66
ENSMUSG00000017146.12	5	0	5	4	219	9	62	15	10	5	0	2	3	0	5	8	242	172	235
ENSMUSG00000017165.1	0	0	0	0	0	0	0	0	0	0	0	0	0	0	0	1	0	0	0
ENSMUSG00000017167.6	33	31	16	18	41	44	33	25	28	27	26	10	15	24	19	13	36	26	44
ENSMUSG00000017176.17	55	64	75	100	132	51	95	92	68	85	84	76	62	116	63	83	128	97	137
ENSMUSG00000017188.3	183	94	162	165	265	98	185	169	147	128	145	123	91	178	90	134	295	209	287
ENSMUSG00000017195.15	0	0	0	0	0	0	0	0	0	0	0	0	0	0	0	0	0	0	0
ENSMUSG00000017204.4	1	1	0	0	0	0	0	1	1	0	0	0	3	0	0	0	0	0	1
ENSMUSG00000017210.14	368	287	346	407	375	225	317	262	351	357	344	253	278	434	234	359	528	348	510
ENSMUSG00000017211.14	0	0	0	0	1	0	0	1	0	0	0	0	3	0	1	0	0	0	0
ENSMUSG00000017221.14	934	791	833	991	1810	573	838	805	813	814	877	792	656	971	675	910	1508	955	1300
ENSMUSG00000017264.16	573	483	494	608	630	324	456	542	474	472	413	422	360	547	330	469	780	492	716
ENSMUSG00000017286.15	196	146	183.8	205.96	238	117	197	263	178	160	157	144	173	200	110	205	369	304	340
ENSMUSG00000017288.15	208	122	225	195	258	129	165	194	180	169	189	138	137	228	125	226	311	221	267
ENSMUSG00000017291.13	873	582	575	829	488	496	543	810	751	726	739	747	620	952	522	674	1014	741	884
ENSMUSG00000017299.13	177	168	161	211	239	159	344	253	173	177	184	174	163	198	147	183	291	223	283
ENSMUSG00000017300.9	0	0	0	0	3	0	0	0	0	0	0	0	0	0	0	0	0	0	0
ENSMUSG00000017307.15	48	52	40	73	73	60	100	103	61	45	52	39	41	64	55	54	63	45	55
ENSMUSG00000017309.11	14	13	16	18	59	9	10	5	9	11	8	5	11	18	10	26	22	7	9
ENSMUSG00000017310.7	0	0	0	0	0	0	0	0	0	0	0	0	0	0	0	0	0	0	0
ENSMUSG00000017311.15	0	0	0	0	0	0	0	0	0	0	0	0	0	0	0	0	0	0	0
ENSMUSG00000017314.12	28	27	16	8	24	9	9	16	10	11	25	10	7	14	18	6	30	29	54
ENSMUSG00000017316.13	0	0	0	0	0	0	0	0	0	0	0	0	0	0	0	0	0	0	0
ENSMUSG00000017344.4	359	184	243	281	199	87	96	198	153	288	235	242	173	330	153	184	289	328	358
ENSMUSG00000017376.15	181	129	146	177	141	99	115	176	190	147	167	111	131	188	146	149	208	192	218
ENSMUSG00000017386.10	28	31	21	12	21	32	20	19	26	17	12	8	11	15	12	15	86	57	115
ENSMUSG00000017390.15	85	53	79	65	115	26	24	40	71	71	71	63	51	89	60	67	243	182	317
ENSMUSG00000017400.10	1	10	3	3	13	4	1	4	8	2	2	3	6	1	6	1	12	8	6
ENSMUSG00000017404.12	3390.34	2489.1	2789.4	3364.95	4536.38	4276.18	6468.56	6569.84	6068.46	4213.93	4296.37	4144.75	2489.46	3953.74	2705.83	3932.5	4950.15	3587.5	4580.12
ENSMUSG00000017405.14	26	30	12	15	40	12	10	19	20	21	26	6	17	20	10	11	33	26	31
ENSMUSG00000017412.15	4	5	14	11	8	8	8	1	6	6	3	5	3	2	10	1	12	6	12
ENSMUSG00000017417.14	891	743	792	1177	237	673	790	1137	1082	1028	852	786	740	1024	684	1008	486	267	424
ENSMUSG00000017418.13	787	387	539	675	198	373	256	509	573	514	493	501	442	867	270	473	428	273	365
ENSMUSG00000017421.18	344	218	303	266	648	262	473	432	328	410	346	319	270	428	195	362	775	599	724
ENSMUSG00000017428.16	256	173	239	275	557	176	300.01	299.01	230.01	252	276.02	197	167.01	298	149.03	269	494	362	486
ENSMUSG00000017446.14	16	6	13	16	13	1	1	11	7	3	9	7	8	5	5	3	12	12	30
ENSMUSG00000017453.4	3	2	0	4	3	2	1	0	4	1	0	0	2	0	4	1	0	1	2
ENSMUSG00000017466.9	4522	3592	3857	4420	1715	2245	2259	3576	4841	3395	3468	3750	2794	4939	3137	4276	3468	2300	3076
ENSMUSG00000017478.15	760	720	765	773	1079	522	712	762	838	739	751	694	599	904	580	779	1240	708	1008
ENSMUSG00000017485.11	594	419	535	580	732	389	586	671	524	502	596	521	495	749	462	585	1317	1067	1113
ENSMUSG00000017491.9	6	3	7	6	5	2	0	5	2	3	6	1	7	4	4	2	6	5	5
ENSMUSG00000017493.12	991	601	655	891	1406	921	1285	1516	1243	1188	1261	1226	764	1170	789	1041	3194	2383	2970
ENSMUSG00000017499.15	9	2	4	6	126	5	17	8	1	0	2	2	2	4	3	4	159	80	118
ENSMUSG00000017548.15	393	205	268	411	609	302	332	436	279	271	307	298	225	377	223	319	771	559	654
ENSMUSG00000017550.14	37	22	20	39	177	16	56	23	28	32	31	29	13	50	19	35	249	162	204
ENSMUSG00000017561.16	502	398	452	577	445	393	525	585	535	579	569	606	493	693	383	638	533	387	422
ENSMUSG00000017588.2	0	1	0	0	0	0	0	0	0	0	0	0	0	0	0	0	0	0	0
ENSMUSG00000017607.9	25	31	29	46	44	52	58	62	78	44	52	45	58	51	32	55	44	22	37
ENSMUSG00000017615.12	381	296	317	403	531	193	323	366	257	390	317	304	280	404	271	324	731	544	702
ENSMUSG00000017631.18	1289	966	1022	1318	1540	1202	1527	1645	1436	1127	1226	1101	981	1425	847	1205	1086	745	910
ENSMUSG00000017639.13	51	39	57	36	60	42	39	34	45	40	32	34	63	31	40	28	106	75	124
ENSMUSG00000017652.16	15	14	8	14	57	18	19	19	70	18	8	17	19	15	10	27	27	19	37
ENSMUSG00000017664.16	869	795	847	1045	767	742	1057	873	929	745	695	739	472	827	602	750	979	599	856
ENSMUSG00000017667.9	30	23	28	42	20	5	0	10	21	14	14	12	19	21	18	14	41	44	33
ENSMUSG00000017670.16	517	439	492	588	654	312	404	415	355	388	448	325	372	523	323	388	1046	664	845
ENSMUSG00000017677.11	5458	3544	4184	4839	1043	1909	1720	3092	3004	3097	3261	2502	3304	5594	3125	4871	2843	1910	2354
ENSMUSG00000017679.16	181	142	161	165	182	101	86	171	172	166	139	139	121	150	75	160	220	122	159
ENSMUSG00000017686.16	285	236	317	373	328	228	270	359	290	314	339	279	284	435	209	372	464	344	425
ENSMUSG00000017688.14	0	0	0	0	0	0	0	0	0	0	0	0	0	0	0	0	0	0	0
ENSMUSG00000017692.8	10	26	17	9	3	8	3	13	9	4	10	4	14	0	4	4	11	7	13
ENSMUSG00000017697.3	29	20	12	12	55	18	19	21	21	16	25	20	20	10	8	8	67	45	71
ENSMUSG00000017707.9	20235	13923	16943	22536	9301	15223	19596	25083	18328	19942	20390	18275	15076	25454	14231	19192	22600	16911	20307
ENSMUSG00000017713.9	103	118	115	198	56	85	61	118	123	81	113	96	85	161	83	149	83	52	67
ENSMUSG00000017715.11	485	434	422	539	666	412	442	610	577	557	445	443	417	570	370	500	461	337	466
ENSMUSG00000017716.15	5	14	15	12	442	50	233	41	10	4	7	0	11	5	8	2	319	233	295
ENSMUSG00000017718.15	62	43.2	40.16	87.38	29	52	52.91	84.91	82.83	51	42.86	64	32.9	65	65	80	29.7	18.99	16.44
ENSMUSG00000017720.2	0	1	0	0	0	1	0	0	1	0	0	0	0	0	0	0	0	0	0
ENSMUSG00000017721.15	643	581	590	738	1584	775	1366	1011	939	786	717	680	501	778	517	724	1393	842	1215
ENSMUSG00000017723.11	6	5	14	2	6	1	1	2	10	2	1	0	1	1	1	5	6	7	8
ENSMUSG00000017724.14	11	3	3	13	143	4	24	17	52	16	7	27	18	26	7	11	73	40	51
ENSMUSG00000017733.4	0	0	0	0	0	0	0	0	0	0	0	0	0	0	0	0	0	0	0
ENSMUSG00000017734.15	83.21	52.52	115.77	113.21	62.67	50.17	61.56	96.77	86.48	85.78	63.13	81.82	57.17	92.28	66.48	58.61	75.36	43.54	42.39
ENSMUSG00000017737.2	626	68	55	79	2524	152	419	137	35	25	22	15	42	47	24	122	143	87	147
ENSMUSG00000017740.17	13	32	21	36	10	8	5	2	7	3	11	5	6	13	16	5	24	24	19
ENSMUSG00000017747.13	251	258	220	299	177	172	207	219	296	228	232	228	169	259	227	275	192	156	199
ENSMUSG00000017754.13	2347	1753	2153	1233	2004	1030	1136	1168	1368	1732	1156	1055	1299	1983	1233	1326	790	722	928
ENSMUSG00000017756.9	371	266	310	353	602	222	261	309	347	363	227	275	263	310	186	272	614	452	528
ENSMUSG00000017760.15	8567	6807	8072	9723	3841	7733	8667	11122	9854	8047	8229	7563	5889	9225	6034	8967	9746	6399	8146
ENSMUSG00000017764.2	41	49	58	50	54	40	30	39	51	52	30	40	46	57	29	45	65	29	50
ENSMUSG00000017765.17	407	373	401	424	527	226	245	298	361	366	409	331	289	437	306	343	388	272	381
ENSMUSG00000017767.3	3	11	8	9	3	2	2	6	11	7	4	1	2	4	10	3	0	1	4
ENSMUSG00000017774.19	1130	798	979	978	1766	875	985	1056	1057	1081	872	750	750	1254	756	910	978	670	876
ENSMUSG00000017776.15	772	621	737	784	734	488	549	693	675	716	712	688	581	854	497	778	1257	893	1034
ENSMUSG00000017778.14	300	209	241	288	591	300	545	512	350	229	254	226	202	296	204	258	594	500	599
ENSMUSG00000017781.17	1292	928	1129	1391	2738	866	1347	1243	1073	1015	1098	994	881	1408	814	1135	1873	1330	1645
ENSMUSG00000017801.15	88	77	103	114	142	93	112	102	119	107	72	113	48	103	43	111	165	112	144
ENSMUSG00000017802.14	434	308	398	395	326	397	543	595	422	488	481	507	327	482	331	409	752	592	676
ENSMUSG00000017817.11	77	38	34	27	92	15	8	28	25	31	23	22	24	32	26	23	6	4	9
ENSMUSG00000017830.15	162	91	122	127	211	312	498	440	394	184	250	183	109	175	119	124	109	74	102
ENSMUSG00000017831.7	466	295	402	397	335	306	337	462	368	320	383	289	276	465	265	337	581	414	506
ENSMUSG00000017832.2	1	3	3	0	6	3	2	2	3	3	1	2	5	2	1	2	6	3	4
ENSMUSG00000017837.12	240	195	228	259	352	269	406	361	292	200	207	206	142	215	179	189	491	304	481
ENSMUSG00000017843.14	862	659	716	878	1107	753	1153	1033	895	746	817	758	654	1099	569	871	1462	1082	1265
ENSMUSG00000017858.12	187	159	149	177	195	195	252	235	171	202	144	158	151	207	110	179	318	205	215
ENSMUSG00000017861.11	16	13	13	9	362	30	47	30	16	2	27	3	10	11	16	7	221	164	185
ENSMUSG00000017868.16	1	1	4	5	2	2	1	1	2	3	3	0	0	1	0	0	0	1	3
ENSMUSG00000017897.18	6	7	13	8	18	7	2	2	14	4	1	2	3	6	5	7	7	4	4
ENSMUSG00000017922.14	0	0	0	0	0	0	0	0	0	0	0	0	0	0	0	0	0	0	0
ENSMUSG00000017929.13	261	188	231	226	589	234	275	288	248	212	212	195	165	261	166	239	355	244	292
ENSMUSG00000017943.15	7	10	2	8	2	6	3	7	4	9	9	2	4	3	5	1	27	13	20
ENSMUSG00000017950.16	7	7	2	6	7	3	7	5	8	2	5	7	8	7	1	0	1	1	1
ENSMUSG00000017969.13	41	27	30	22	49	5	21	20	19	14	22	14	23	35	18	13	43	34	45
ENSMUSG00000017978.18	6	2	2	7	7	0	1	2	5	1	9	3	2	2	6	3	83	44	53
ENSMUSG00000017999.16	295	262	306	300	633	195	239	319	342	338	313	279	208	365	207	289	551	355	452
ENSMUSG00000018001.18	440	321	402	374	245	300	276	438	382	396	376	352	337	539	318	426	341	299	372
ENSMUSG00000018008.7	6633	6268	6486	8551	3222	4497	5043	6550	5999	6452	6201	5651	4962	7045	5249	6960	6871	4489	6135
ENSMUSG00000018012.11	57	71	73	72	23	21	32	37	39	37	37	40	44	57	45	42	86	44	76
ENSMUSG00000018040.9	444	418	411	468	801	393	595	606	479	391	473	378	316	530	327	401	647	420	554
ENSMUSG00000018042.17	630	513	529	596	843	363	592	651	709	588	572	551	493	714	528	644	701	522	635
ENSMUSG00000018068.13	72	61	97	84	167	35	55	62	71	65	79	93	49	86	59	59	265	159	184
ENSMUSG00000018076.12	1337	961	1044	1175	1020	1269	1328	1876	1231	1360	1255	1270	1061	1527	920	1210	1538	1021	1300
ENSMUSG00000018102.5	317.9	301.91	395.45	433.19	282.19	133.83	333.57	139.76	156.28	269.5	218.1	209.77	159.88	255.4	198.48	294.18	287.21	211.47	239.13
ENSMUSG00000018126.15	5	4	11	4	2	5	9	3	8	3	0	1	0	3	3	2	82	66	71
ENSMUSG00000018143.10	3423	2719	2826	3103	776	1206	1117	2179	2376	2733	2238	1920	1822	3117	1674	2797	983	585	983
ENSMUSG00000018160.15	336	258	315	372	419	280	296	403	377	364	349	350	242	359	198	345	580	393	448
ENSMUSG00000018166.8	10	14	3	8	7	0	3	1	3	3	2	4	2	1	6	1	17	8	11
ENSMUSG00000018167.10	1174	1072	1144	1498	670	906	1168	1331	1133	1259	1243	1284	885	1354	1017	1421	830	493	720
ENSMUSG00000018168.8	2	4	3	2	4	1	1	6	1	4	5	0	3	0	4	1	13	0	6
ENSMUSG00000018169.12	1048	1038	1072	1461	430	694	733	1129	1195	1113	1080	1105	820	1312	1004	1349	735	452	657
ENSMUSG00000018171.9	374	286	386	409	355	370	405	563	339	273	359	276	227	409	204	288	432	319	398
ENSMUSG00000018189.12	87	44	79	111	287	80	127	95	75	83	96	95	63	103	52	78	302	298	263
ENSMUSG00000018196.18	60	49	84	87	75	49	73	100	83	71	48	67	38	85	52	79	160	104	113
ENSMUSG00000018199.8	207	143	134	167	134	109	101	136	136	135	182	125	151	196	108	136	227	192	233
ENSMUSG00000018209.15	713	483	628	714	721	535	704	808	656	730	801	776	595	902	447	721	1130	840	955
ENSMUSG00000018211.13	0	0	0	0	0	0	0	0	0	0	0	0	0	0	0	0	0	0	0
ENSMUSG00000018217.12	2631	1846	2198	2250	1642	2242	2539	3451	2463	2264	2268	2095	1913	3539	1815	2666	621	479	591
ENSMUSG00000018238.6	14	16	19	20	9	12	22	20	14	14	25	13	8	18	19	15	21	4	8
ENSMUSG00000018239.9	27	11	10	22	32	14	23	20	16	12	13	14	11	17	14	12	30	15	37
ENSMUSG00000018259.13	0	0	0	0	0	0	0	0	0	0	0	0	0	0	0	0	0	0	0
ENSMUSG00000018263.11	3	5	4	0	1	0	2	2	0	0	2	0	1	0	8	0	0	1	0
ENSMUSG00000018286.6	468	376	496	413	1173	372	651	580	491	358	461	351	276	471	309	434	1033	776	873
ENSMUSG00000018287.12	200	112	180	149	224	173	248	269	198	196	164	176	115	215	123	191	343	237	287
ENSMUSG00000018293.4	5254	3972	4480	5261	11073	4477	7226	6445	4908	4209	4619	4138	3231	5158	3673	5347	9183	6326	8181
ENSMUSG00000018322.10	419	340	369	474	311	259	299	295	359	322	343	354	197	424	241	344	405	273	350
ENSMUSG00000018326.9	1178	880	1190	1149	1903	815	1268	1245	1045	972	1246	1058	943	1513	816	1179	2392	1831	2181
ENSMUSG00000018334.18	442	363	392	446	187	204	222	283	321	312	329	291	259	386	280	447	295	192	273
ENSMUSG00000018339.11	120	62	81	91	147	136	227	123	15	18	13	15	10	23	14	17	855	576	814
ENSMUSG00000018340.13	652	461	606	599	853	646	977	873	652	580	592	496	398	733	415	568	1446	1095	1255
ENSMUSG00000018341.12	21	10	26	25	17	27	33	36	62	36	52	26	20	37	17	21	43	22	41
ENSMUSG00000018347.16	129	97	70	125	70	88	95	118	83	112	67	70	95	93	71	101	131	68	97
ENSMUSG00000018362.14	193.04	94	127	163	1138.77	150.46	414.17	229.88	142.99	171	136.82	132	118.57	174.34	84.51	168	1210.4	925.55	992.49
ENSMUSG00000018363.16	794	561	611	817	688	507	544	633	788	595	657	728	466	839	487	699	645	461	577
ENSMUSG00000018372.13	87	67	52	93	38	66	75	90	72	68	77	54	45	89	41	48	102	107	96
ENSMUSG00000018377.10	378	217	261	265	225	196	221	276	225	259	234	239	191	305	154	301	284	239	267
ENSMUSG00000018378.13	74	79	106	47	58	24	31	35	37	51	42	34	61	58	32	31	51	55	79
ENSMUSG00000018379.17	485	298	441	358	1313	358	482	519	423	503	526	482	380	589	323	480	1303	1023	1133
ENSMUSG00000018381.15	3457	3327	3406	4265	2279	1828	2716	2781	3409	3146	3290	3281	2510	3933	3045	3971	1425	885	1250
ENSMUSG00000018387.12	65	84	73	42	52	64	30	53	64	62	63	50	44	67	60	44	50	63	58
ENSMUSG00000018395.19	111	82	97	70	82	73	107	128	78	85	98	82	58	105	57	69	198	133	175
ENSMUSG00000018398.18	375	233	292	342	383	174	281	294	319	315	325	271	201	342	218	276	658	448	582
ENSMUSG00000018401.17	264	247	318	310	296	275	360	402	295	362	340	324	244	395	219	305	509	363	452
ENSMUSG00000018405.7	108	135	112	154	70	46	55	64	103	99	78	99	88	103	63	130	109	78	94
ENSMUSG00000018411.17	15	45	29	26	29	8	8	25	8	4	23	7	33	20	26	6	128	124	212
ENSMUSG00000018412.16	868	666	786	995	483	555	636	851	804	934	872	896	565	1013	578	925	976	689	825
ENSMUSG00000018415.14	212	198	205	264	175	165	214	219	198	233	250	206	176	240	176	183	256	218	256
ENSMUSG00000018417.14	554	404	448	579	352	325	364	477	506	492	597	502	466	690	350	518	307	286	346
ENSMUSG00000018425.18	169	71	134	119	109	117	236	177	102	113	98	129	106	134	82	130	145	116	120
ENSMUSG00000018427.7	75	68	66	65	13	118	129	131	69	119	71	78	64	97	56	53	90	49	56
ENSMUSG00000018428.15	207	204	180	194	209	95	78	162	181	177	126	125	180	276	133	230	163	140	182
ENSMUSG00000018433.14	109	54	86	120	234	73	105	87	114	101	104	82	102	145	55	75	256	199	241
ENSMUSG00000018442.13	219	174	205	236	239	168	239	274	230	246	211	173	153	273	162	184	317	234	301
ENSMUSG00000018446.8	311	238	241	339	771	266	380	390	360	260	234	304	187	305	200	281	693	481	555
ENSMUSG00000018449.12	76	55	66	75	42	46	50	108	65	73	74	59	45	64	49	68	86	93	96
ENSMUSG00000018451.6	7	2	5	6	12	2	5	7	2	13	4	3	0	3	4	1	24	40	46
ENSMUSG00000018459.15	166	192	150	149	128	119	217	169	122	146	160	144	135	190	126	190	156	90	121
ENSMUSG00000018470.8	5	8	2	8	3	1	10	10	1	9	7	13	6	17	9	10	17	15	10
ENSMUSG00000018474.17	726	587	661	636	520	465	503	686	606	616	566	498	512	707	400	571	747	608	764
ENSMUSG00000018476.7	9663	8047	6608	5945	4007	5991	5232	8144	8229	6528	5183	3600	5393	8874	4630	5782	2407	1409	2174
ENSMUSG00000018479.12	0	0	0	0	0	0	0	0	0	0	0	0	0	0	0	0	0	0	0
ENSMUSG00000018481.9	384	253	264	368	406	188	237	365	312	290	301	338	240	423	176	346	641	530	570
ENSMUSG00000018486.2	0	2	3	2	2	0	1	0	0	0	1	0	0	0	2	0	0	3	0
ENSMUSG00000018500.2	8	12	2	6	45	6	16	7	4	2	3	4	0	1	6	5	10	5	8
ENSMUSG00000018501.17	1331	1054	1152	1318	1670	1075	1295	1745	1220	1276	1298	1197	1184	1758	993	1129	2020	1489	1669
ENSMUSG00000018507.16	700	604	629	788	660	680	1045	836	685	703	655	612	521	853	539	775	535	361	447
ENSMUSG00000018509.8	18	16	38	28	18	11	25	25	16	18	36	23	17	37	25	15	69	58	67
ENSMUSG00000018537.16	30	35	24	27	32	25	33	30	28	26	19	6	12	19	13	25	84	56	84
ENSMUSG00000018541.10	260	168	183	198	162	175	197	227	200	181	173	169	146	210	105	135	251	153	209
ENSMUSG00000018543.8	0	0	0	0	0	0	0	0	0	0	1	0	0	0	0	0	0	0	0
ENSMUSG00000018547.8	905	693	750	957	792	552	616	933	878	951	852	818	730	957	628	891	1128	823	1027
ENSMUSG00000018548.15	106	86	81	102	259	68	91	100	134	108	78	81	89	119	76	116	444	294	316
ENSMUSG00000018554.13	9	9	4	1	5	5	1	0	2	2	5	0	3	11	0	0	8	6	5
ENSMUSG00000018559.16	548	435	511	548	667	510	697	760	572	549	530	536	320	632	369	623	689	518	665
ENSMUSG00000018565.17	157	112	121	140	211	106	159	177	110	127	137	91	100	172	112	135	220	160	196
ENSMUSG00000018566.14	8	11	6	5	17	6	4	5	7	4	2	2	4	4	2	6	8	4	6
ENSMUSG00000018567.14	1590	1039	1254	1430	1174	1451	2003	2449	1363	1320	1408	1176	1043	1544	978	1553	2325	1806	2216
ENSMUSG00000018569.12	3	1	8	2	3	1	2	3	2	1	2	1	2	1	6	0	3	1	1
ENSMUSG00000018570.17	9	8	13	6	6	1	6	5	6	2	5	3	3	0	4	0	15	8	16
ENSMUSG00000018572.10	665	596	643	795	310	395	388	561	542	593	513	492	436	705	457	656	631	381	544
ENSMUSG00000018574.14	463	320	470	451	476	229	411	347	365	342	337	313	287	403	264	360	491	364	517
ENSMUSG00000018581.15	19	19	26	7	37	11	6	3	7	16	10	7	8	30	3	8	40	35	44
ENSMUSG00000018583.5	1289	872	955	1106	2232	674	881	1143	931	888	871	825	766	1342	739	992	1846	1352	1648
ENSMUSG00000018585.9	421	410	414	480	855	482	1028	722	634	472	412	362	316	405	342	479	722	565	734
ENSMUSG00000018589.8	0	0	0	0	0	0	0	0	3	0	0	0	0	0	0	0	2	4	4
ENSMUSG00000018593.13	31831	23059	27812	33191	10300	29027	38952	45917	30446	29865	31806	29297	24995	35117	24277	33987	22141	15335	21171
ENSMUSG00000018595.6	0	0	0	0	0	0	0	0	0	0	0	0	0	0	0	0	0	0	0
ENSMUSG00000018599.5	77	70	62	89	90	45	88	101	91	72	73	59	50	87	77	75	90	91	105
ENSMUSG00000018604.18	106	138	144	74	114	74	51	45	37	77	80	68	84	132	82	85	54	60	74
ENSMUSG00000018620.3	0	0	0	0	0	0	0	0	0	0	0	0	0	0	0	0	0	0	0
ENSMUSG00000018623.9	1	0	0	0	0	0	1	0	0	0	1	0	0	0	0	0	0	0	0
ENSMUSG00000018634.10	0	2	0	5	0	0	0	0	0	0	1	0	0	0	0	0	3	0	3
ENSMUSG00000018648.15	7	7	5	2	5	7	3	4	3	1	0	0	6	4	1	2	8	11	10
ENSMUSG00000018651.14	67	53	55	53	68	20	31	58	42	54	44	44	47	75	27	69	93	77	95
ENSMUSG00000018654.17	2699	2054	2410	3071	1730	1644	1955	2770	2749	2609	2713	2634	2103	3245	1969	2866	2891	1866	2410
ENSMUSG00000018656.5	0	1	0	0	0	0	0	0	0	0	0	0	0	0	0	0	0	0	0
ENSMUSG00000018659.12	265	219	239	311	196	204	218	284	261	227	227	205	185	253	170	267	298	180	228
ENSMUSG00000018661.17	389	296	369	445	340	296	414	414	361	357	373	395	280	404	300	383	391	249	333
ENSMUSG00000018666.13	283	205	241	318	420	166	312	282	244	252	300	214	176	278	200	274	683	493	614
ENSMUSG00000018669.14	457	349	378	485	299	188	291	315	314	317	230	256	223	343	217	400	388	280	353
ENSMUSG00000018672.15	103	62	103	88	86	78	125	115	82	72	91	65	58	84	57	90	124	73	130
ENSMUSG00000018677.9	647	467	641	646	1052	566	872	745	732	607	713	548	431	684	427	621	957	661	908
ENSMUSG00000018678.13	244	252	175	294	276	193	268	302	268	218	229	163	129	284	180	225	303	198	302
ENSMUSG00000018697.14	150	98	145	145	176	101	92	132	160	115	93	121	71	151	57	118	196	139	174
ENSMUSG00000018698.15	5	13	14	2	5	3	2	3	6	3	0	0	6	1	1	1	44	30	40
ENSMUSG00000018707.13	3447	2675	2943	3576	5482	3080	3865	4535	4156	3871	3956	3708	4037	4648	2938	3424	6030	3918	4832
ENSMUSG00000018727.19	0	1	0	0	3	0	1	2	1	2	0	0	0	0	1	2	2	0	2
ENSMUSG00000018733.10	162	103	111	114	39	51	63	89	83	100	60	77	66	138	69	121	78	74	108
ENSMUSG00000018736.14	975	479	605	603	684	553	731	860	631	513	416	378	373	772	338	598	648	406	530
ENSMUSG00000018740.14	36	37	34	42	24	11	12	29	42	27	37	37	27	38	26	35	16	10	19
ENSMUSG00000018750.14	1216	1113	1257	1602	432	645	616	945	1296	1093	969	1067	886	1285	962	1188	648	426	553
ENSMUSG00000018752.19	105.43	48.9	95.81	121.61	55.19	129.86	119.27	128.15	144.23	72	132.93	96.68	39.8	141.76	62.92	85.32	46.13	19.06	31.95
ENSMUSG00000018761.14	273	185	217	308	359	222	347	331	278	294	228	240	165	303	157	324	517	411	463
ENSMUSG00000018765.5	985	894	927	1062	901	632	830	913	1031	865	878	979	680	1121	784	1015	879	544	777
ENSMUSG00000018770.9	316	212	265	297	995	245	521	367	278	230	280	235	217	330	182	255	1018	751	880
ENSMUSG00000018774.13	2949	2239	2818	3184	3012	2926	4358	4436	3939	3373	3067	3021	2392	3557	2360	3558	3692	2587	3204
ENSMUSG00000018776.9	0	2	1	2	4	0	0	4	0	1	0	0	0	0	1	0	0	0	2
ENSMUSG00000018796.13	440	234	334	479	282	243	231	352	325	391	318	365	279	433	256	390	326	261	303
ENSMUSG00000018800.14	26	30	38	15	37	17	16	14	21	19	12	12	10	33	11	10	24	16	21
ENSMUSG00000018809.2	90	91	68	88	73	29	65	58	86	71	59	74	75	90	66	60	113	76	91
[truncated: 51,380 more rows]

## Sheet: DataS2b_TPM
ID	ensembl_id	description	gene	TPM[Ctrl_N1]	TPM[Ctrl_N2]	TPM[Ctrl_N3]	TPM[Ctrl_N4]	TPM[4D_N1]	TPM[4D_N2]	TPM[4D_N3]	TPM[4D_N4]	TPM[14D_N1]	TPM[14D_N2]	TPM[14D_N3]	TPM[14D_N4]	TPM[1Mo_N1]	TPM[1Mo_N2]	TPM[1Mo_N3]	TPM[1Mo_N4]	TPM[P4_N1]	TPM[P4_N2]	TPM[P4_N3]
ENSMUSG00000064372.1	ENSMUSG00000064372	mitochondrially encoded tRNA proline [Source:MGI Symbol;Acc:MGI:102478]	mt-Tp	0	0	0	0	0	0	0	0	0	0	0	0	0	0	0	0	0	0	0
ENSMUSG00000064371.1	ENSMUSG00000064371	mitochondrially encoded tRNA threonine [Source:MGI Symbol;Acc:MGI:102473]	mt-Tt	0	0	0	0	0	0	0	0	0	0	0	0	0	0	0	0	0	0	0
ENSMUSG00000064370.1	ENSMUSG00000064370	mitochondrially encoded cytochrome b [Source:MGI Symbol;Acc:MGI:102501]	mt-Cytb	3920.62	3067.02	3674.8	3141.8	3389.81	2072.47	2352.68	2412.05	2621.2	2815.19	3155.15	3140.81	3065.09	3963.27	3064.61	3225.29	3416.22	3672.45	3842.85
ENSMUSG00000064369.1	ENSMUSG00000064369	mitochondrially encoded tRNA glutamic acid [Source:MGI Symbol;Acc:MGI:102488]	mt-Te	0	0	0	0	0	0	0	0	0	0	0	0	0	0	0	0	0	0	0
ENSMUSG00000064368.1	ENSMUSG00000064368	mitochondrially encoded NADH dehydrogenase 6 [Source:MGI Symbol;Acc:MGI:102495]	mt-Nd6	794.23	469.97	711.65	555.29	656.86	488.97	587.76	542.59	453.93	549.36	526.9	533.35	563.09	635.78	524.87	499.8	699.32	739.92	778.96
ENSMUSG00000064367.1	ENSMUSG00000064367	mitochondrially encoded NADH dehydrogenase 5 [Source:MGI Symbol;Acc:MGI:102496]	mt-Nd5	1000.59	812.02	981.87	907.48	1029.86	725.23	768.17	667.04	651.77	688.14	834.81	855.69	928.38	1071.65	816.18	803.66	1033.02	1047.29	1023.9
ENSMUSG00000064366.1	ENSMUSG00000064366	mitochondrially encoded tRNA leucine 2 [Source:MGI Symbol;Acc:MGI:102481]	mt-Tl2	0	0	0	0	0	0	0	0	0	0	0	0	0	0	0	0	0	0	0
ENSMUSG00000064365.1	ENSMUSG00000064365	mitochondrially encoded tRNA serine 2 [Source:MGI Symbol;Acc:MGI:102474]	mt-Ts2	0	0	0	0	0	0	0	0	0	0	0	0	0	0	0	0	0	0	0
ENSMUSG00000064364.1	ENSMUSG00000064364	mitochondrially encoded tRNA histidine [Source:MGI Symbol;Acc:MGI:102485]	mt-Th	0	0	0	0	0	0	0	0	0	0	0	0	0	0	0	0	0	0	0
ENSMUSG00000064363.1	ENSMUSG00000064363	mitochondrially encoded NADH dehydrogenase 4 [Source:MGI Symbol;Acc:MGI:102498]	mt-Nd4	2164.92	1509.05	1930.9	1683.34	1962.7	1294.12	1348.57	1315.64	1385.63	1379.72	1794.77	1788.98	1978.76	2246.98	1549.92	1616.38	2009.81	2214.84	2110.16
ENSMUSG00000065947.3	ENSMUSG00000065947	mitochondrially encoded NADH dehydrogenase 4L [Source:MGI Symbol;Acc:MGI:102497]	mt-Nd4l	1884.23	1114.29	956.02	2019.63	1340.41	1088.41	792.27	1099.89	528.56	1121.7	658.92	1313.51	620.18	1376.76	1538.34	1709.07	1341.81	466.98	860.93
ENSMUSG00000064361.1	ENSMUSG00000064361	mitochondrially encoded tRNA arginine [Source:MGI Symbol;Acc:MGI:102476]	mt-Tr	0	0	0	0	0	0	0	0	0	0	0	0	0	0	0	0	0	0	0
ENSMUSG00000064360.1	ENSMUSG00000064360	mitochondrially encoded NADH dehydrogenase 3 [Source:MGI Symbol;Acc:MGI:102499]	mt-Nd3	1129.27	961.37	853.26	928.91	1036.88	627.96	738.97	561.2	443.51	596.85	615.11	563.42	909.34	821.5	203.54	653.19	1525.88	1151.59	1650.43
ENSMUSG00000064359.1	ENSMUSG00000064359	mitochondrially encoded tRNA glycine [Source:MGI Symbol;Acc:MGI:102486]	mt-Tg	0	0	0	0	0	0	0	0	0	0	0	0	0	0	0	0	0	0	0
ENSMUSG00000064358.1	ENSMUSG00000064358	mitochondrially encoded cytochrome c oxidase III [Source:MGI Symbol;Acc:MGI:102502]	mt-Co3	2284.78	2244.43	516.39	649.05	2610.16	1378.24	1047.07	2834.42	813.21	1768.32	862.87	0.39	947.08	2823.53	1225.13	1559.89	613.31	969.98	900.07
ENSMUSG00000064357.1	ENSMUSG00000064357	mitochondrially encoded ATP synthase 6 [Source:MGI Symbol;Acc:MGI:99927]	mt-Atp6	2447.25	2353.22	1169.32	1049.56	2390.86	1971.02	1909.09	1106.21	2138.73	1873.41	930.53	1242.29	1649.24	2975.34	1852.78	1270.36	1612.81	2059.58	2036.39
ENSMUSG00000064356.3	ENSMUSG00000064356	mitochondrially encoded ATP synthase 8 [Source:MGI Symbol;Acc:MGI:99926]	mt-Atp8	5668.56	2682.91	5182.14	6580.88	8628.74	2256.37	3219.03	3882.65	3667.46	3882	2131.42	1853.05	6313.12	3242.34	2691.01	4187.34	5088.76	7641.93	7716.35
ENSMUSG00000064355.1	ENSMUSG00000064355	mitochondrially encoded tRNA lysine [Source:MGI Symbol;Acc:MGI:102483]	mt-Tk	0	0	0	0	0	0	0	0	0	0	0	0	0	0	0	0	0	0	0
ENSMUSG00000064354.1	ENSMUSG00000064354	mitochondrially encoded cytochrome c oxidase II [Source:MGI Symbol;Acc:MGI:102503]	mt-Co2	3651.13	3109.52	3676.94	3420.91	5021.53	2577.27	3043.18	1768.29	1719.47	902.62	4591.87	2745.34	4920.08	4596.71	2751.75	4317.96	2621.61	2223.23	2466.17
ENSMUSG00000064353.1	ENSMUSG00000064353	mitochondrially encoded tRNA aspartic acid [Source:MGI Symbol;Acc:MGI:102489]	mt-Td	0	0	0	0	0	0	0	0	0	0	0	0	0	0	0	0	0	0	0
ENSMUSG00000064352.1	ENSMUSG00000064352	mitochondrially encoded tRNA serine 1 [Source:MGI Symbol;Acc:MGI:102475]	mt-Ts1	0	0	0	0	0	0	0	0	0	0	0	0	0	0	0	0	0	0	0
ENSMUSG00000064351.1	ENSMUSG00000064351	mitochondrially encoded cytochrome c oxidase I [Source:MGI Symbol;Acc:MGI:102504]	mt-Co1	6550.71	4721.58	5824.81	5092.5	7256.95	5525.66	5647.34	5418.09	5007.13	4857.49	5612.61	5668.67	5397.12	6728.73	5151.69	5567.99	6069.16	6180.33	6664.08
ENSMUSG00000064350.1	ENSMUSG00000064350	mitochondrially encoded tRNA tyrosine [Source:MGI Symbol;Acc:MGI:102470]	mt-Ty	0	0	0	0	0	0	0	0	0	0	0	0	0	0	0	0	0	0	0
ENSMUSG00000064349.1	ENSMUSG00000064349	mitochondrially encoded tRNA cysteine [Source:MGI Symbol;Acc:MGI:102490]	mt-Tc	0	0	0	0	0	0	0	0	0	0	0	0	0	0	0	0	0	0	0
ENSMUSG00000064348.1	ENSMUSG00000064348	mitochondrially encoded tRNA asparagine [Source:MGI Symbol;Acc:MGI:102479]	mt-Tn	0	0	0	0	0	0	0	0	0	0	0	0	0	0	0	0	0	0	0
ENSMUSG00000064347.1	ENSMUSG00000064347	mitochondrially encoded tRNA alanine [Source:MGI Symbol;Acc:MGI:102491]	mt-Ta	0	0	0	0	0	0	0	0	0	0	0	0	0	0	0	0	0	0	0
ENSMUSG00000064346.1	ENSMUSG00000064346	mitochondrially encoded tRNA tryptophan [Source:MGI Symbol;Acc:MGI:102471]	mt-Tw	0	0	0	0	0	0	0	0	0	0	0	0	0	0	0	0	0	0	0
ENSMUSG00000064345.1	ENSMUSG00000064345	mitochondrially encoded NADH dehydrogenase 2 [Source:MGI Symbol;Acc:MGI:102500]	mt-Nd2	1687.76	1235.03	1618.87	1395.83	1436.37	613.98	671.39	760.5	913.52	1022.1	1384.06	1318	1312.16	1628.74	1209.13	1267.13	1450.13	1505.06	1483.43
ENSMUSG00000064344.1	ENSMUSG00000064344	mitochondrially encoded tRNA methionine [Source:MGI Symbol;Acc:MGI:102480]	mt-Tm	0	0	0	0	0	0	0	0	0	0	0	0	0	0	0	0	0	0	0
ENSMUSG00000064343.1	ENSMUSG00000064343	mitochondrially encoded tRNA glutamine [Source:MGI Symbol;Acc:MGI:102477]	mt-Tq	0	0	0	0	0	0	0	0	0	0	0	0	0	0	0	0	0	0	0
ENSMUSG00000064342.1	ENSMUSG00000064342	mitochondrially encoded tRNA isoleucine [Source:MGI Symbol;Acc:MGI:102484]	mt-Ti	0	0	0	0	0	0	0	0	0	0	0	0	0	0	0	0	0	0	0
ENSMUSG00000064341.1	ENSMUSG00000064341	mitochondrially encoded NADH dehydrogenase 1 [Source:MGI Symbol;Acc:MGI:101787]	mt-Nd1	2968.92	2098.82	2729.24	2493.48	3059.21	1191	1411.86	1481.42	1851.84	1965.49	2399.94	2350.72	2759.9	2896.56	2246.93	2479.77	3231.46	3451.28	3498.19
ENSMUSG00000064340.1	ENSMUSG00000064340	mitochondrially encoded tRNA leucine 1 [Source:MGI Symbol;Acc:MGI:102482]	mt-Tl1	0	0	0	0	0	0	0	0	0	0	0	0	0	0	0	0	0	0	0
ENSMUSG00000064339.1	ENSMUSG00000064339	mitochondrially encoded 16S rRNA [Source:MGI Symbol;Acc:MGI:102492]	mt-Rnr2	1043.79	697.54	991.62	828.09	550.8	614.18	568.07	644.39	567.68	679.37	800.01	703.89	1266.92	987.94	790.93	752.61	600.56	1364.38	567.51
ENSMUSG00000064338.1	ENSMUSG00000064338	mitochondrially encoded tRNA valine [Source:MGI Symbol;Acc:MGI:102472]	mt-Tv	0	0	0	0	0	0	0	0	0	0	0	0	0	0	0	0	0	0	0
ENSMUSG00000064337.1	ENSMUSG00000064337	mitochondrially encoded 12S rRNA [Source:MGI Symbol;Acc:MGI:102493]	mt-Rnr1	754.32	397.17	628.75	566.11	463.93	718.42	562.01	570.42	303.31	323.21	383.31	327.53	835.55	587.95	492.44	497.63	555.76	1569.4	610.85
ENSMUSG00000064336.1	ENSMUSG00000064336	mitochondrially encoded tRNA phenylalanine [Source:MGI Symbol;Acc:MGI:102487]	mt-Tf	0	0	0	0	0	0	0	0	0	0	0	0	0	0	0	0	0	0	0
ENSMUSG00000097062.1	ENSMUSG00000097062	predicted gene, 17586 [Source:MGI Symbol;Acc:MGI:4937220]	Gm17586	16.45	12.92	20.87	15.57	6.61	8.44	12.45	14.12	11.29	12.27	17.68	13.6	11.73	11.58	14.53	17.06	22.33	21.64	23.28
ENSMUSG00000097658.1	ENSMUSG00000097658	predicted gene, 16755 [Source:MGI Symbol;Acc:MGI:4439679]	Gm16755	0.28	0	0	0	0	0	0	0	0	0.61	0	0	0	0.52	0	0	0	0	0.28
ENSMUSG00000097294.1	ENSMUSG00000097294	predicted gene, 26888 [Source:MGI Symbol;Acc:MGI:5477382]	Gm26888	0.71	0.95	0.13	1.24	0.06	1.01	0.95	1.53	0.68	1.34	1.05	0.64	0.54	0.62	0.24	0.23	0.75	0.25	0.17
ENSMUSG00000097020.1	ENSMUSG00000097020	predicted gene, 26613 [Source:MGI Symbol;Acc:MGI:5477107]	Gm26613	0	0.42	0.18	0	0.16	1.01	0.3	0.95	0	0.17	0	0	1.32	0.15	0.23	0.48	0.43	0	0.47
ENSMUSG00000097289.1	ENSMUSG00000097289	RIKEN cDNA 2010300F17 gene [Source:MGI Symbol;Acc:MGI:1917134]	2010300F17Rik	0	0.67	0	0	0	0.64	0	0.22	0.08	0	0	0	0.35	0	0.12	0	0.43	0.29	0
ENSMUSG00000097176.1	ENSMUSG00000097176	predicted gene, 26830 [Source:MGI Symbol;Acc:MGI:5477324]	Gm26830	0	0.34	0	0	0.53	0	0	0.44	0.72	0	0.54	0	0.72	0	1.47	0	0.23	0	0
ENSMUSG00000096983.1	ENSMUSG00000096983	RIKEN cDNA 2010015M23 gene [Source:MGI Symbol;Acc:MGI:1919337]	2010015M23Rik	1.39	0	0.23	0.39	0	0	0.19	0.17	0	0.66	0	0.92	0	0	0	0	0.36	0.23	0.2
ENSMUSG00000097335.1	ENSMUSG00000097335	predicted gene, 26563 [Source:MGI Symbol;Acc:MGI:5477057]	Gm26563	0.24	0.32	1.1	1.16	0.37	0.15	0	0.73	0.21	0.29	0.28	0.41	0	0	0.54	0.23	0.21	0.82	0.26
ENSMUSG00000097165.1	ENSMUSG00000097165	RIKEN cDNA 2210008F06 gene [Source:MGI Symbol;Acc:MGI:1917307]	2210008F06Rik	0	0	0	0	0.24	0	0	0	0.21	0	0	0	0	0	0.33	0	0.21	0	0.23
ENSMUSG00000097147.1	ENSMUSG00000097147	predicted gene, 26780 [Source:MGI Symbol;Acc:MGI:5477274]	Gm26780	0	0.11	0	0	0.18	0.22	0	0.36	0	0.09	0.09	0.1	0.24	0.16	0.12	0	0	0	0
ENSMUSG00000097605.1	ENSMUSG00000097605	RIKEN cDNA 9430098F02 gene [Source:MGI Symbol;Acc:MGI:2144233]	9430098F02Rik	4.25	3.31	3.19	1.97	2.47	6.87	2.98	5.68	3.65	3.58	2.92	3.19	3.09	4.51	2.63	2.91	3.65	3.34	3.69
ENSMUSG00000097219.1	ENSMUSG00000097219	predicted gene, 26551 [Source:MGI Symbol;Acc:MGI:5477045]	Gm26551	0	0.35	0.1	0	0.09	0	0	0.08	0.33	0.1	0.46	0	0	0	0	0	0	0	0.09
ENSMUSG00000097661.1	ENSMUSG00000097661	predicted gene, 26763 [Source:MGI Symbol;Acc:MGI:5477257]	Gm26763	0	0	0	0	0	0	0	0	0	0	0	0	0	0	0	0	0	0	0
ENSMUSG00000097249.1	ENSMUSG00000097249	predicted gene, 26889 [Source:MGI Symbol;Acc:MGI:5477383]	Gm26889	0	0	0	0	0.1	0.12	0	0.08	0	0	0.3	0	0.4	0	0.14	0	0.43	0	0.19
ENSMUSG00000096987.1	ENSMUSG00000096987	predicted gene, 26525 [Source:MGI Symbol;Acc:MGI:5477019]	Gm26525	0.11	0	0	0	0	0	0.14	0.19	0	0.06	0	0	0.24	0	0.12	0.01	0.17	0.06	0.08
ENSMUSG00000097681.1	ENSMUSG00000097681	predicted gene, 26643 [Source:MGI Symbol;Acc:MGI:5477137]	Gm26643	2.03	3.18	1.07	0.73	0	0.48	0.53	0.8	1.21	1.22	0.98	0.21	0.78	1.38	0.54	0.95	0.17	0.64	0.19
ENSMUSG00000097123.1	ENSMUSG00000097123	predicted gene 6297 [Source:MGI Symbol;Acc:MGI:3779584]	Gm6297	0.5	0.27	0.58	0.2	0.21	0	0	0.43	0.19	0	0.63	0	0	0.37	0	0	0.09	0.46	0
ENSMUSG00000097005.1	ENSMUSG00000097005	RIKEN cDNA 4930598A11 gene [Source:MGI Symbol;Acc:MGI:2152336]	4930598A11Rik	0	0	0	0	0	0	0	0	0	0	0	0	0	0	0	0	0	0	0
ENSMUSG00000097751.1	ENSMUSG00000097751	predicted gene, 26690 [Source:MGI Symbol;Acc:MGI:5477184]	Gm26690	3.55	0.72	1.88	2.23	1.02	0.56	0.62	1.31	2.14	1.67	0.69	2	2.42	1.51	3	1.44	0.99	0.62	1.09
ENSMUSG00000097423.1	ENSMUSG00000097423	predicted gene, 26522 [Source:MGI Symbol;Acc:MGI:5477016]	Gm26522	1.59	2.69	2.35	5.27	1.06	3.38	1.38	2	1.91	2.39	2.3	3.68	3.86	3.65	3.8	3.27	2.78	2.51	2.92
ENSMUSG00000097864.1	ENSMUSG00000097864	predicted gene, 26856 [Source:MGI Symbol;Acc:MGI:5477350]	Gm26856	0	0	0	0	0	0	0	0	0	0	0	0	0	0	0.25	0.18	0	0	0.35
ENSMUSG00000097660.1	ENSMUSG00000097660	predicted gene, 26762 [Source:MGI Symbol;Acc:MGI:5477256]	Gm26762	0.3	0.5	0.26	0.15	0.39	0.3	0.14	0.23	0.43	0.33	0.36	0.17	0.58	0.24	0.28	0.08	0.44	0.43	0.38
ENSMUSG00000097674.1	ENSMUSG00000097674	predicted gene, 26610 [Source:MGI Symbol;Acc:MGI:5477104]	Gm26610	0	0.32	0	0	1.02	0.94	0.23	0	0	0	0	0	0	0	0	0.25	0.45	0.57	0.25
ENSMUSG00000097246.1	ENSMUSG00000097246	predicted gene, 26890 [Source:MGI Symbol;Acc:MGI:5477384]	Gm26890	0.38	0.85	0.29	0.06	0.07	0.92	0.49	0.22	0.24	0.21	0.27	0.15	0.36	0.12	0.19	0.2	0.35	0.29	0.38
ENSMUSG00000097038.1	ENSMUSG00000097038	predicted gene, 26821 [Source:MGI Symbol;Acc:MGI:5477315]	Gm26821	0.78	2.62	0.18	0.31	0.74	1.03	0.68	0.55	0.59	0.87	0.33	0.64	0.66	0.66	0.92	0.16	4.09	2.81	3.81
ENSMUSG00000097374.1	ENSMUSG00000097374	predicted gene, 26874 [Source:MGI Symbol;Acc:MGI:5477368]	Gm26874	0	0	0	0	0	0	0.12	0.21	0	0	0	0	0	0	0.18	0	0	0	0
ENSMUSG00000097632.1	ENSMUSG00000097632	RIKEN cDNA 4930552P12 gene [Source:MGI Symbol;Acc:MGI:1924844]	4930552P12Rik	0.17	0.34	0.1	0.25	0.18	0	0	0.22	0.24	0.09	0.53	0	0.12	0	0.25	0	0.08	0.1	0
ENSMUSG00000096996.1	ENSMUSG00000096996	predicted gene, 26792 [Source:MGI Symbol;Acc:MGI:5477286]	Gm26792	1.91	1.68	1.46	1.82	0.54	0.87	0.78	1.22	0.84	1.39	1.1	1.2	0.73	0.69	1.19	0.46	1.49	1.62	1.57
ENSMUSG00000097690.1	ENSMUSG00000097690	RIKEN cDNA 4930505N22 gene [Source:MGI Symbol;Acc:MGI:1922306]	4930505N22Rik	0	5.04	0.64	1.34	1.14	0.7	0.26	0.23	1.02	1.19	1.44	0	0.38	0.51	0.39	0	0.25	1.26	0
ENSMUSG00000097683.1	ENSMUSG00000097683	predicted gene, 26644 [Source:MGI Symbol;Acc:MGI:5477138]	Gm26644	0	0	0	0	0.28	0	0	0	0	0	0	0	0	0	0	0	0	0	0
ENSMUSG00000097740.1	ENSMUSG00000097740	RIKEN cDNA E030044B06 gene [Source:MGI Symbol;Acc:MGI:2686464]	E030044B06Rik	0	0	0	0	0	0	0	0	0	0	0	0.64	0	0.17	1.08	0	0	0	0
ENSMUSG00000097591.1	ENSMUSG00000097591	RIKEN cDNA A330032B11 gene [Source:MGI Symbol;Acc:MGI:2443002]	A330032B11Rik	0	0	0	0	0	0	0	0	0	0	0	0.39	0.16	0	0	0	0	0	0
ENSMUSG00000097787.1	ENSMUSG00000097787	RIKEN cDNA 2700046G09 gene [Source:MGI Symbol;Acc:MGI:1914438]	2700046G09Rik	1.08	1.99	2.36	1.07	0.43	0.71	1.43	1.29	1.28	0.3	1.58	0.63	1.33	0.76	1.58	0	0.87	1.88	2.47
ENSMUSG00000097855.7	ENSMUSG00000097855	RIKEN cDNA A930007I19 gene [Source:MGI Symbol;Acc:MGI:1925029]	A930007I19Rik	1.11	2.53	2.04	2.97	0.43	0.49	0.48	0.71	1.51	1.69	2.18	1.06	0.7	1.43	3.13	2.31	1.2	0.94	1.45
ENSMUSG00000097862.1	ENSMUSG00000097862	predicted gene, 26859 [Source:MGI Symbol;Acc:MGI:5477353]	Gm26859	0	0.16	0.14	0	0	0	0	0	0.11	0	0	0	0.17	0	0.17	0	0	0.14	0.12
ENSMUSG00000097404.1	ENSMUSG00000097404	predicted gene 10814 [Source:MGI Symbol;Acc:MGI:3642580]	Gm10814	0	0.9	0.26	0.33	0	0.44	0.11	0.29	0.21	0.12	0.12	0	0.63	0.21	0.16	0	0.1	0.13	0.23
ENSMUSG00000097233.1	ENSMUSG00000097233	predicted gene, 17552 [Source:MGI Symbol;Acc:MGI:4937186]	Gm17552	0.16	0.97	0.66	0.1	0.49	0.75	0	0.41	0.39	0.06	0.83	0.12	0.29	0.19	0.61	0.11	0.33	0.06	0.21
ENSMUSG00000097698.1	ENSMUSG00000097698	predicted gene, 26906 [Source:MGI Symbol;Acc:MGI:5477400]	Gm26906	0	0.26	0.45	0	0.81	0	0	0	0	0.21	0	0	0.27	0	0.28	0	0.88	0.22	1.17
ENSMUSG00000097667.1	ENSMUSG00000097667	predicted gene, 26764 [Source:MGI Symbol;Acc:MGI:5477258]	Gm26764	0.48	0.64	0.75	0.95	0.34	0.63	0.08	0.21	0.53	0.27	0.77	0.37	0.45	0.38	0.35	0.41	0.51	0.19	0.57
ENSMUSG00000097208.1	ENSMUSG00000097208	predicted gene, 26698 [Source:MGI Symbol;Acc:MGI:5477192]	Gm26698	1.05	0	0.61	0.77	0	1.34	0.25	0	0.25	0	1.95	0	1.48	0	0.38	0	0	0	0
ENSMUSG00000097703.1	ENSMUSG00000097703	predicted gene, 26623 [Source:MGI Symbol;Acc:MGI:5477117]	Gm26623	0	0	0	0	0.99	0	0	0	0	0	0.67	0	0	0	0	0	0	0	0
ENSMUSG00000097369.1	ENSMUSG00000097369	predicted gene, 26545 [Source:MGI Symbol;Acc:MGI:5477039]	Gm26545	0.5	1.18	0.15	0	0	0.99	0.24	0.33	0.36	0.56	0	0.15	1.59	1.06	0.92	0.13	0.46	0.15	0.13
ENSMUSG00000097417.1	ENSMUSG00000097417	predicted gene, 26669 [Source:MGI Symbol;Acc:MGI:5477163]	Gm26669	100.13	83.73	85.49	107.42	82.82	174.23	179.8	155.35	102.75	139.44	148.63	146.2	116.9	127.02	101.71	108.85	146.04	142.83	156.87
ENSMUSG00000097329.1	ENSMUSG00000097329	RIKEN cDNA 4931403G20 gene [Source:MGI Symbol;Acc:MGI:1918184]	4931403G20Rik	0	0.17	0	0	0	0.34	0	0	0	0.14	0	0	0.18	0	0.19	0	0.12	0	0.13
ENSMUSG00000097159.1	ENSMUSG00000097159	predicted gene, 26517 [Source:MGI Symbol;Acc:MGI:5477011]	Gm26517	0.62	0	0	0.61	0	0	0.78	1.42	0.38	0.68	0.65	1.18	0.58	0.38	0	0.21	0.19	0	0.83
ENSMUSG00000096954.1	ENSMUSG00000096954	ganglioside-induced differentiation-associated-protein 10 [Source:MGI Symbol;Acc:MGI:1338008]	Gdap10	1.58	2.01	1.47	2.46	1.04	2.3	1.07	2.76	1.73	2.33	2.06	2.2	1.83	2.11	1.98	1.72	1.92	1.65	1.28
ENSMUSG00000097353.1	ENSMUSG00000097353	Riken cDNA A430046D13 gene [Source:MGI Symbol;Acc:MGI:3609643]	A430046D13Rik	1.94	2.01	1.75	2.76	0.91	2.26	3.31	2.53	2.14	0.95	2.29	3	2.42	1.11	1.89	0.89	2.27	1.5	2.07
ENSMUSG00000097526.1	ENSMUSG00000097526	predicted gene, 26847 [Source:MGI Symbol;Acc:MGI:5477341]	Gm26847	0.2	0	0.35	0.2	0.32	0.27	0.49	0	0.29	0	0	0	0	0	0.3	0.1	0.56	0.47	0.31
ENSMUSG00000097201.1	ENSMUSG00000097201	predicted gene, 26700 [Source:MGI Symbol;Acc:MGI:5477194]	Gm26700	0.33	1.18	0.13	0	1.28	0	0	0.38	0.31	0	0.82	0.13	2.17	0	0.81	0	0.3	0.26	0
ENSMUSG00000097664.1	ENSMUSG00000097664	predicted gene, 26765 [Source:MGI Symbol;Acc:MGI:5477259]	Gm26765	0	2.25	1.52	0.85	9.81	1.08	2.39	1.1	0.8	0.93	5	1.98	4.24	4.43	3.68	1.31	6.67	6.46	9.13
ENSMUSG00000096945.1	ENSMUSG00000096945	predicted gene, 26546 [Source:MGI Symbol;Acc:MGI:5477040]	Gm26546	0.19	0.06	0.11	0.23	0.15	0.55	0.23	0.41	0.27	0.1	0	0.43	0.26	0.26	0.21	0.14	0.09	0.16	0.33
ENSMUSG00000097718.1	ENSMUSG00000097718	predicted gene, 26896 [Source:MGI Symbol;Acc:MGI:5477390]	Gm26896	0.41	0.33	0.96	0.82	0.09	0.11	0.8	0.14	0.08	0	0.26	0.38	0.46	0.08	0.36	0.09	0.38	0.29	0.67
ENSMUSG00000097889.1	ENSMUSG00000097889	predicted gene, 26541 [Source:MGI Symbol;Acc:MGI:5477035]	Gm26541	17.52	17.18	17.28	17.99	14.71	17.77	17.31	17.51	13.29	19.07	19.74	14.94	19.51	16.41	21.92	15.6	12.39	10.82	13.54
ENSMUSG00000097013.1	ENSMUSG00000097013	predicted gene, 26710 [Source:MGI Symbol;Acc:MGI:5477204]	Gm26710	0.12	0.98	0.28	0	0.39	0	0.47	0	0.35	0.13	0.13	0	0	0	0.18	0.13	0.22	0	0
ENSMUSG00000097811.1	ENSMUSG00000097811	RIKEN cDNA 2810425M01 gene [Source:MGI Symbol;Acc:MGI:1917222]	2810425M01Rik	5.17	4.56	5.34	2.55	3.84	4.3	3.95	6.95	3.01	3.39	5	3.14	3.31	3.53	2.41	2.55	6.68	5.73	4.88
ENSMUSG00000097008.1	ENSMUSG00000097008	predicted gene, 26860 [Source:MGI Symbol;Acc:MGI:5477354]	Gm26860	1.06	1.01	0.71	0.15	0.32	0	0	0.53	0.43	0.84	0.48	0.88	3.42	0.71	0.44	0.31	0.84	0.18	0.92
ENSMUSG00000096924.1	ENSMUSG00000096924	predicted gene, 26824 [Source:MGI Symbol;Acc:MGI:5477318]	Gm26824	0	0	0.24	0	0	0	0	0	0	0.23	0	0.24	0	0	0.6	0.85	0	0	0.21
ENSMUSG00000097300.1	ENSMUSG00000097300	predicted gene, 26835 [Source:MGI Symbol;Acc:MGI:5477329]	Gm26835	0.12	0.08	0	0.18	0.33	0	0.18	0.16	0.18	0	0.2	0.07	0.17	0.12	0.18	0.19	0.17	0	0.06
ENSMUSG00000097541.1	ENSMUSG00000097541	predicted gene, 26752 [Source:MGI Symbol;Acc:MGI:5477246]	Gm26752	0	0	0.17	0	0	0	0.14	0	0	0	0	0	0	0	0	0.75	2.55	2.54	2.82
ENSMUSG00000097551.1	ENSMUSG00000097551	predicted gene 7976 [Source:MGI Symbol;Acc:MGI:3644736]	Gm7976	0	0	0	0	0	0	0	0	0	0	0	0	0	0	0	0	0	0	0
ENSMUSG00000097757.1	ENSMUSG00000097757	predicted gene, 17518 [Source:MGI Symbol;Acc:MGI:4937152]	Gm17518	0.34	0.23	1	0.51	0	0.67	0	0.45	0	0.38	0	0.2	0.73	0	0.25	0	0.16	0	0.52
ENSMUSG00000097257.1	ENSMUSG00000097257	predicted gene, 26768 [Source:MGI Symbol;Acc:MGI:5477262]	Gm26768	0	0	0	1.04	0	0	0	0.46	0.49	0	0	0	0.74	0	0	0	0.24	0.31	0
ENSMUSG00000097474.1	ENSMUSG00000097474	predicted gene, 26584 [Source:MGI Symbol;Acc:MGI:5477078]	Gm26584	0.06	0	0	0.13	0	0	0	0	0	0	0	0	0	0	0	0	0	0	0.06
ENSMUSG00000097695.1	ENSMUSG00000097695	predicted gene, 26905 [Source:MGI Symbol;Acc:MGI:5477399]	Gm26905	0.03	0.04	0.03	0	0.03	0	0	0.05	0.03	0	0	0	0	0	0.04	0	0.03	0.03	0
ENSMUSG00000097609.1	ENSMUSG00000097609	predicted gene, 26659 [Source:MGI Symbol;Acc:MGI:5477153]	Gm26659	0	0	0	0	0	0	0	0	0	0	0	0	0	0	0	0	0	0	0
ENSMUSG00000096943.1	ENSMUSG00000096943	predicted gene, 26721 [Source:MGI Symbol;Acc:MGI:5477215]	Gm26721	0	0	0	0	0	0	0	0	0	0	0	0	0.72	0	1.11	0	0	0	0
ENSMUSG00000097193.1	ENSMUSG00000097193	predicted gene, 26664 [Source:MGI Symbol;Acc:MGI:5477158]	Gm26664	3.36	1.09	0.98	1.64	0	0	0	0.71	0.39	0.45	0	0	0	1.17	0	0	0.38	0	0.84
ENSMUSG00000097026.1	ENSMUSG00000097026	predicted gene, 26786 [Source:MGI Symbol;Acc:MGI:5477280]	Gm26786	8.03	8.37	7.78	11.23	1.23	5.26	3.4	6.51	5.79	9.24	7.33	6.73	6.52	6.99	6.52	6.71	8.5	8.39	8.44
ENSMUSG00000097380.1	ENSMUSG00000097380	predicted gene, 26816 [Source:MGI Symbol;Acc:MGI:5477310]	Gm26816	0.43	0.11	0.1	0.34	0.81	0.79	0	0.52	0.32	0.47	0.91	0.3	0.48	0.16	0.75	0.35	0.63	0.5	0.35
ENSMUSG00000097109.1	ENSMUSG00000097109	predicted gene, 26580 [Source:MGI Symbol;Acc:MGI:5477074]	Gm26580	0	0.14	0.24	0	0.32	0.13	0.1	0.09	0.1	0	0.11	0	0	0	0.45	0.11	0	0	0
ENSMUSG00000097272.1	ENSMUSG00000097272	predicted gene, 26649 [Source:MGI Symbol;Acc:MGI:5477143]	Gm26649	14.14	11.62	11.71	12.91	11.79	8.9	5.85	9.23	4.85	7.09	6.92	7.33	11.93	9.33	8.07	7.98	15.02	15.38	14.02
ENSMUSG00000097131.1	ENSMUSG00000097131	RIKEN cDNA D230017M19 gene [Source:MGI Symbol;Acc:MGI:2445071]	D230017M19Rik	1.9	1.43	1.68	3.03	0.57	1.39	0.45	0.76	1.34	1.93	1.59	2.3	1.47	2.35	1.47	1.51	0.63	0.94	0.95
ENSMUSG00000097285.1	ENSMUSG00000097285	predicted gene, 26683 [Source:MGI Symbol;Acc:MGI:5477177]	Gm26683	0	0	0	0	0	2.06	0	0	0	0	3.68	0.99	0	2.45	0	0	0.79	1.01	3.54
ENSMUSG00000096941.1	ENSMUSG00000096941	predicted gene, 26720 [Source:MGI Symbol;Acc:MGI:5477214]	Gm26720	0.23	0.38	0	0	0.36	0.23	0.06	0	0.16	0.06	0.18	0	0.32	0	0.17	0.06	0.16	0.4	0.29
ENSMUSG00000097454.1	ENSMUSG00000097454	predicted gene, 26892 [Source:MGI Symbol;Acc:MGI:5477386]	Gm26892	0	0	0	0	0	0	0	0	0	0	0	0	0	0	0.4	0	0	0	0
ENSMUSG00000097540.1	ENSMUSG00000097540	RIKEN cDNA 1700037F24 gene [Source:MGI Symbol;Acc:MGI:1920535]	1700037F24Rik	0	0	0	0	0	0	0	0	0	0	0	0	0	0	0	0	0	0	0
ENSMUSG00000097014.1	ENSMUSG00000097014	predicted gene, 26706 [Source:MGI Symbol;Acc:MGI:5477200]	Gm26706	0	0	0	0	0	0	0	0.33	0	0	0	0	0	0	0	0	0	0	0
ENSMUSG00000096984.1	ENSMUSG00000096984	predicted gene, 26523 [Source:MGI Symbol;Acc:MGI:5477017]	Gm26523	0	0.18	0	0	0	0	0	0	0	0	0	0	0	0	0.2	0.41	0.12	0	0
ENSMUSG00000097045.1	ENSMUSG00000097045	predicted gene, 26641 [Source:MGI Symbol;Acc:MGI:5477135]	Gm26641	0.27	0.36	0.94	0.26	0	0	0.51	0.46	0	0.59	1.14	0.31	0	0	0.78	0.28	0	0.31	0.27
ENSMUSG00000097347.1	ENSMUSG00000097347	predicted gene, 17275 [Source:MGI Symbol;Acc:MGI:4936909]	Gm17275	67.43	41.68	57.2	55.36	60.46	68.18	65.34	54.65	38.69	42.99	60.91	51.32	50.46	65.34	43.35	52.51	95.04	97.52	92.74
ENSMUSG00000097615.1	ENSMUSG00000097615	predicted gene 2061 [Source:MGI Symbol;Acc:MGI:3780228]	Gm2061	0.22	0.1	0	0	0.08	0	0.14	0	0	0.33	0	0	0	0.14	0.33	0	0.27	0.17	0.68
ENSMUSG00000097590.1	ENSMUSG00000097590	predicted gene, 26675 [Source:MGI Symbol;Acc:MGI:5477169]	Gm26675	1.92	2.17	2.75	1.75	1.55	1.15	0.85	1.79	1.26	1.8	4.86	1.2	2.29	4.01	1.08	1.83	4.33	4.11	1.65
ENSMUSG00000097056.1	ENSMUSG00000097056	predicted gene 4262 [Source:MGI Symbol;Acc:MGI:3782439]	Gm4262	0	0	0	0.43	0	0	0.31	0.09	0	0	0	0	0	0	0	0.22	0	0.13	0
ENSMUSG00000097764.1	ENSMUSG00000097764	predicted gene, 26635 [Source:MGI Symbol;Acc:MGI:5477129]	Gm26635	4.01	6.4	6	3.46	2.83	4.95	3.81	5.66	3.33	3.4	3.39	2.52	6.54	5.37	3.38	3.23	4.03	3.92	5.03
ENSMUSG00000097332.1	ENSMUSG00000097332	RIKEN cDNA 2610020F03 gene [Source:MGI Symbol;Acc:MGI:1917166]	2610020F03Rik	0	0.73	0	0	0	0	0	0	0	0	0	0	0	0	0	0	0	0	0
ENSMUSG00000097867.1	ENSMUSG00000097867	LIM domain containing preferred translocation partner in lipoma, opposite strand [Source:MGI Symbol;Acc:MGI:1916091]	Lppos	0.42	1.3	0.65	1.92	0.73	1.99	1.73	0.24	2.24	0.77	0.59	1.29	1.96	0.91	0.81	0.29	1.02	1.29	1.83
ENSMUSG00000097344.1	ENSMUSG00000097344	predicted gene, 26732 [Source:MGI Symbol;Acc:MGI:5477226]	Gm26732	0.07	0.2	0.09	0.22	0.16	0	0	0	0	0	0.24	0	0.1	0	0.44	0	0	0	0
ENSMUSG00000097614.1	ENSMUSG00000097614	predicted gene, 26508 [Source:MGI Symbol;Acc:MGI:5477002]	Gm26508	43.47	42.65	47.5	44.77	8.61	28.27	14.94	29.18	44.96	49.47	49.15	42.05	42.49	54.09	69.34	51.02	12.67	11.73	16.73
ENSMUSG00000097410.1	ENSMUSG00000097410	predicted gene, 26668 [Source:MGI Symbol;Acc:MGI:5477162]	Gm26668	0.78	0.97	0.39	0.16	0.59	0.07	0.05	0.24	0.42	0.31	0.35	0.64	1.4	0.26	0.49	0.29	0.66	0.58	0.62
ENSMUSG00000097051.1	ENSMUSG00000097051	predicted gene, 26836 [Source:MGI Symbol;Acc:MGI:5477330]	Gm26836	0.43	0.19	1	0	1.05	0.37	0.14	0.25	0.13	0	0.15	0.5	0.8	0.67	1.46	0.15	0.39	0.66	0.14
ENSMUSG00000097747.1	ENSMUSG00000097747	predicted gene, 26534 [Source:MGI Symbol;Acc:MGI:5477028]	Gm26534	0.13	0	0.15	0	0.27	0	0.12	0.11	0.24	0	0.27	0.15	1.08	0	0.19	0	0.35	0	0.13
ENSMUSG00000097913.1	ENSMUSG00000097913	predicted gene, 26837 [Source:MGI Symbol;Acc:MGI:5477331]	Gm26837	0	0.27	0.12	0	0	0	0	0	0	0	0.11	0	0.57	0.09	0.3	0.1	0.28	0	0.1
ENSMUSG00000097457.1	ENSMUSG00000097457	RIKEN cDNA 2310031A07 gene [Source:MGI Symbol;Acc:MGI:1916871]	2310031A07Rik	5.64	6.43	5.97	9.06	9.62	6.87	10.62	7.49	5.03	4.76	10.83	7.08	5.75	6.22	6.65	5.5	10.51	6.21	8.27
ENSMUSG00000097173.1	ENSMUSG00000097173	predicted gene, 26829 [Source:MGI Symbol;Acc:MGI:5477323]	Gm26829	0	0.37	0	0	0	0.35	0	0.24	0	0	0	0.32	0	0	1.2	0.57	0	0	0
ENSMUSG00000097728.1	ENSMUSG00000097728	predicted gene, 26840 [Source:MGI Symbol;Acc:MGI:5477334]	Gm26840	5.98	9.22	8.32	3.26	6.11	5.07	2.46	4.2	3.79	3.9	4.17	3.36	5.61	4.45	6.38	4.13	7.82	6.55	8.16
ENSMUSG00000097122.1	ENSMUSG00000097122	predicted gene, 26624 [Source:MGI Symbol;Acc:MGI:5477118]	Gm26624	0.11	0.21	0.43	0.16	0	0	0.1	0.14	0.2	0.24	0.4	0	0.15	0	0.39	0.11	0.54	0.19	0.16
ENSMUSG00000097168.1	ENSMUSG00000097168	RIKEN cDNA C230088H06 gene [Source:MGI Symbol;Acc:MGI:2444536]	C230088H06Rik	0	0.36	0	0.07	0.1	0.13	0	0.06	0.09	0	0.07	0	0.27	0	0.24	0	0	0	0
ENSMUSG00000097158.1	ENSMUSG00000097158	predicted gene, 26516 [Source:MGI Symbol;Acc:MGI:5477010]	Gm26516	1.15	0.88	0.77	0.97	0.69	1.07	0	0.14	0.77	1.27	0	0.38	0.46	0	0.24	0.51	0.75	0.76	0.5
ENSMUSG00000096944.1	ENSMUSG00000096944	predicted gene, 26722 [Source:MGI Symbol;Acc:MGI:5477216]	Gm26722	19.22	10.36	10.51	15.63	14.62	17.03	12.1	12.06	7.33	8.84	16.57	16.41	10.99	10.2	6.52	5.58	29.22	28.24	25.64
ENSMUSG00000096980.1	ENSMUSG00000096980	predicted gene, 26526 [Source:MGI Symbol;Acc:MGI:5477020]	Gm26526	7.36	7.15	5.06	5.13	4.82	6.47	7.72	6.97	5.73	5.77	5.37	5.54	6.52	6.91	7.12	6.17	6.5	6.27	5.05
ENSMUSG00000097785.1	ENSMUSG00000097785	RIKEN cDNA B230217O12 gene [Source:MGI Symbol;Acc:MGI:2444948]	B230217O12Rik	0.27	0.18	0	0.13	0.14	0.35	0	0	0.51	0.15	0.29	0	0.57	0	0.59	0.14	0.12	0.47	0.14
ENSMUSG00000097636.7	ENSMUSG00000097636	myocardial infarction associated transcript 1 [Source:MGI Symbol;Acc:MGI:1922001]	Mirt1	1.72	0.71	0.76	0.37	0.35	0.27	0.07	0.72	0.7	0.54	0.38	0.04	0.82	0.64	0.58	0.58	1.65	0.59	0.8
ENSMUSG00000097779.1	ENSMUSG00000097779	RIKEN cDNA 4833407H14 gene [Source:MGI Symbol;Acc:MGI:1921149]	4833407H14Rik	1.53	1.22	0	0.6	1.12	0.4	0.15	0.4	0	0.51	1.3	0.18	1.07	0	1.34	0.63	1.26	0.53	1.39
ENSMUSG00000097446.1	ENSMUSG00000097446	predicted gene, 26629 [Source:MGI Symbol;Acc:MGI:5477123]	Gm26629	0	0	0	0	0	0	0	0	0	0	0	0	0	0	0	0	0	0	0
ENSMUSG00000097869.1	ENSMUSG00000097869	RIKEN cDNA C230021G24 gene [Source:MGI Symbol;Acc:MGI:3697434]	C230021G24Rik	0	0	0	0	0	0	0	0	0	0	0	0	0	0	0	0	0	0	0
ENSMUSG00000097839.1	ENSMUSG00000097839	predicted gene, 26909 [Source:MGI Symbol;Acc:MGI:5477403]	Gm26909	0	0.66	0	0	0	0	0	0	0.47	0	0	0.58	0	0	1.43	0	0.46	0.58	0
ENSMUSG00000097230.1	ENSMUSG00000097230	predicted gene, 26853 [Source:MGI Symbol;Acc:MGI:5477347]	Gm26853	0.7	0.47	0.17	0.54	0.37	0.79	0.39	0.17	0.28	0.33	0.05	0.23	0.07	0.28	0.66	0.1	0.41	0.35	0.35
ENSMUSG00000097263.1	ENSMUSG00000097263	predicted gene, 26804 [Source:MGI Symbol;Acc:MGI:5477298]	Gm26804	0.99	0	1.15	0.49	0.26	0.63	0.93	1.49	0.23	0	2.35	0.57	0.35	0.46	1.78	0.25	2.48	0.86	2
ENSMUSG00000097544.1	ENSMUSG00000097544	predicted gene, 26750 [Source:MGI Symbol;Acc:MGI:5477244]	Gm26750	0	0	0	0	0	0	0	0	0	0	0	0	0	0.39	0	0	0	0	0
ENSMUSG00000097582.1	ENSMUSG00000097582	predicted gene, 26527 [Source:MGI Symbol;Acc:MGI:5477021]	Gm26527	92.93	90.02	93.48	108.39	318.16	172.65	275.22	165.3	152.96	177.68	156.13	162.93	140.43	148.18	132.68	133.03	272.42	252.93	271.07
ENSMUSG00000097033.1	ENSMUSG00000097033	predicted gene, 26819 [Source:MGI Symbol;Acc:MGI:5477313]	Gm26819	2.65	3.25	3.57	3.73	2.73	3.97	3.2	2.89	2.97	3.13	1.88	2.5	1.95	2.74	2.5	3.39	4.3	2.59	4.56
ENSMUSG00000097659.1	ENSMUSG00000097659	predicted gene, 26715 [Source:MGI Symbol;Acc:MGI:5477209]	Gm26715	0	0	0	0	0	0	0	0	0	0	0	0	0	0	0	0	0	0	0
ENSMUSG00000097118.1	ENSMUSG00000097118	predicted gene, 17514 [Source:MGI Symbol;Acc:MGI:4937148]	Gm17514	0	0	0	0	0	0	0	0	0	0	0	0	0	0	0	0	0	0	0
ENSMUSG00000097066.1	ENSMUSG00000097066	pluripotency associated transcript 2 [Source:MGI Symbol;Acc:MGI:5477252]	Platr2	0	0	0	0	0	0	0	0	0	0	0	0	0	0	0	0	0	0	0
ENSMUSG00000097242.1	ENSMUSG00000097242	predicted gene, 16907 [Source:MGI Symbol;Acc:MGI:4439831]	Gm16907	2.82	0.85	1.48	2.16	3.84	4.42	2.63	2.69	1.98	1.01	1.35	0.42	1.41	2.22	1.6	0.85	2.5	1.37	1.11
ENSMUSG00000097059.1	ENSMUSG00000097059	family with sequence similarity 120A, opposite strand [Source:MGI Symbol;Acc:MGI:1915378]	Fam120aos	5.41	7.56	3.58	3.04	2.46	6.75	5.07	6.63	5.7	3.27	4.05	6.27	3.63	3.23	5.76	4.57	3.72	3.14	3.61
ENSMUSG00000097838.1	ENSMUSG00000097838	RIKEN cDNA C530050E15 gene [Source:MGI Symbol;Acc:MGI:2444135]	C530050E15Rik	0.05	0.07	0.3	0.05	0.22	0	0	0.14	0.2	0.12	0.56	0.24	0.15	0	0.46	0.27	0.1	0.12	0.21
ENSMUSG00000097358.1	ENSMUSG00000097358	predicted gene, 26773 [Source:MGI Symbol;Acc:MGI:5477267]	Gm26773	0.14	0	0	0.07	0.23	0.28	0	0.25	0.07	0.08	0	0.17	0.2	0	0.32	0.07	0.33	0.17	0.07
ENSMUSG00000097775.1	ENSMUSG00000097775	RIKEN cDNA 4931440J10 gene [Source:MGI Symbol;Acc:MGI:1918250]	4931440J10Rik	0	0	0	0	0	0	0	0	0	0	0	0	0	0	0	0	0	1.03	0
ENSMUSG00000097542.1	ENSMUSG00000097542	predicted gene, 26751 [Source:MGI Symbol;Acc:MGI:5477245]	Gm26751	2.96	5.74	5.08	2.28	3.43	2.17	1.45	3.12	2.32	2.67	2.9	3.88	4.36	4.05	4.43	2.87	9.52	9.32	8.14
ENSMUSG00000097737.1	ENSMUSG00000097737	predicted gene, 26530 [Source:MGI Symbol;Acc:MGI:5477024]	Gm26530	0.71	0.61	0.83	0.35	0.7	0.34	0.39	0.75	0.82	0.45	0.6	0.35	0.29	0.62	0.97	0.58	1.49	0.94	0.67
ENSMUSG00000097753.1	ENSMUSG00000097753	predicted gene, 26689 [Source:MGI Symbol;Acc:MGI:5477183]	Gm26689	0	0.16	0.14	0.18	0	0.16	0	0	0.11	0	0.19	0	0	0	0.18	0	0.22	0.07	0.06
ENSMUSG00000097252.1	ENSMUSG00000097252	predicted gene 6634 [Source:MGI Symbol;Acc:MGI:3643829]	Gm6634	0.12	0.65	0.28	0.24	0.13	0.16	0	0.11	0	0	0.26	0	0.68	0	0.18	0	0	0.28	0
ENSMUSG00000097367.1	ENSMUSG00000097367	predicted gene, 26718 [Source:MGI Symbol;Acc:MGI:5477212]	Gm26718	6.52	6.01	7.79	6.92	12.99	5.2	6.06	4.49	7.25	7	5.85	8.9	6.82	5.01	4.63	7.74	12.85	13.75	14.55
ENSMUSG00000097479.1	ENSMUSG00000097479	predicted gene, 26582 [Source:MGI Symbol;Acc:MGI:5477076]	Gm26582	20.29	17.19	19.37	20	15.61	13.89	13.01	15.15	15.28	16.57	16.48	20.72	20.52	23.01	18.4	18.85	25.67	25.75	26.06
ENSMUSG00000097554.1	ENSMUSG00000097554	predicted gene, 26825 [Source:MGI Symbol;Acc:MGI:5477319]	Gm26825	607.15	625.52	631.33	837.43	623.39	594.5	553.85	635.19	414.83	679.18	449.6	477.64	386.32	523.35	469.19	606.39	658.26	574.7	601.41
ENSMUSG00000097738.1	ENSMUSG00000097738	RIKEN cDNA 4930445N18 gene [Source:MGI Symbol;Acc:MGI:1921235]	4930445N18Rik	0.6	0.64	0.28	0	0	0	0.28	0	0	0.59	0	0.69	0	0	0	0.3	0.22	0.62	0.3
ENSMUSG00000097666.1	ENSMUSG00000097666	RIKEN cDNA A330094K24 gene [Source:MGI Symbol;Acc:MGI:1924343]	A330094K24Rik	0	0	0	0	0	0	0	0	0.68	0	0	0	0	0	0	0	0	0.28	0
ENSMUSG00000097712.1	ENSMUSG00000097712	predicted gene 10532 [Source:MGI Symbol;Acc:MGI:3641671]	Gm10532	1.83	1.84	1.17	0.72	0.58	1.32	0.79	1.99	1.74	1.02	1.27	2.13	2.19	0.69	1.88	1.89	1.09	0.32	0.84
ENSMUSG00000097835.1	ENSMUSG00000097835	predicted gene, 26910 [Source:MGI Symbol;Acc:MGI:5477404]	Gm26910	2.56	0.56	3.49	0	0.88	0	0	0.36	0.39	1.84	0	0.49	2.39	1.59	0	1.29	1.16	0.98	0.86
ENSMUSG00000097907.1	ENSMUSG00000097907	retina and anterior neural fold homeobox, opposite strand 1 [Source:MGI Symbol;Acc:MGI:3583306]	Raxos1	0	0.44	0	0	0	0.11	0	0.07	0	0.09	0.09	0	0.35	0	0.72	0	0	0.09	0.08
ENSMUSG00000096948.1	ENSMUSG00000096948	predicted gene 4221 [Source:MGI Symbol;Acc:MGI:3782397]	Gm4221	0	0	0	0	0	0	0	0	0	0	0	0	0	0	0	0	0	0	0
ENSMUSG00000097707.1	ENSMUSG00000097707	predicted gene, 26742 [Source:MGI Symbol;Acc:MGI:5477236]	Gm26742	0.06	0.24	0.21	0.24	0.19	0.08	0	0.16	0.06	0.14	0.39	0	0	0.11	0.45	0.19	0.22	0	0.12
ENSMUSG00000097080.7	ENSMUSG00000097080	RIKEN cDNA 1700086O06 gene [Source:MGI Symbol;Acc:MGI:1920766]	1700086O06Rik	0.14	1.53	0.67	0.79	1.51	1.22	0.33	0.88	0.19	1.01	0.65	1.33	0.58	0.54	0	0.21	1.86	3.86	2.02
ENSMUSG00000097507.1	ENSMUSG00000097507	predicted gene, 26538 [Source:MGI Symbol;Acc:MGI:5477032]	Gm26538	0	0.31	0.47	0.34	0.06	0.38	0.11	0.3	0.11	0.06	0.06	0	0.41	0.05	0.43	0.12	0.11	0.07	0.12
ENSMUSG00000097755.1	ENSMUSG00000097755	RIKEN cDNA 2010110K18 gene [Source:MGI Symbol;Acc:MGI:1922951]	2010110K18Rik	0	0.58	0	0.44	0.64	0	0.08	0	0.17	0	0	0.51	0.63	0	0	0	1.05	0.3	0.44
ENSMUSG00000097553.1	ENSMUSG00000097553	RIKEN cDNA 4930455D15 gene [Source:MGI Symbol;Acc:MGI:1923045]	4930455D15Rik	0	0	0	0	0	0	0	0	0	0	0	0	0.19	0	0.2	0	0	0	0
ENSMUSG00000097748.1	ENSMUSG00000097748	predicted gene, 26533 [Source:MGI Symbol;Acc:MGI:5477027]	Gm26533	5.38	4.08	6.54	5.79	8.11	5.91	5.16	5.84	4.51	9.06	4.93	3.68	6.7	6.87	4.83	3.02	9.96	11.05	11.27
ENSMUSG00000097641.1	ENSMUSG00000097641	predicted gene, 26865 [Source:MGI Symbol;Acc:MGI:5477359]	Gm26865	0.19	0	0.07	0.12	0.13	0.08	0	0.11	0.06	0	0.07	0.07	0	0	0.18	0	0.06	0.29	0.13
ENSMUSG00000097746.1	ENSMUSG00000097746	predicted gene 6225 [Source:MGI Symbol;Acc:MGI:3643252]	Gm6225	0.65	1.04	0.6	0.9	0	0.68	0.37	0.45	1.35	2.15	1.52	1.35	0.37	0.73	0.76	1.47	0.71	0.6	0.53
ENSMUSG00000096919.1	ENSMUSG00000096919	predicted gene, 26775 [Source:MGI Symbol;Acc:MGI:5477269]	Gm26775	1.16	10.08	3.71	1.14	3.16	1.27	1.3	2.69	2.29	0.86	7.08	1.12	3.67	0.63	12.76	0.2	2.3	0.67	1.47
ENSMUSG00000096946.1	ENSMUSG00000096946	fragile X mental retardation syndrome 1, opposite strand [Source:MGI Symbol;Acc:MGI:3642368]	Fmr1os	0.3	0	0	0	0.08	0	0	0	0	0	0	0	0	0	0	0	0	0	0
ENSMUSG00000097197.1	ENSMUSG00000097197	RIKEN cDNA 9530027J09 gene [Source:MGI Symbol;Acc:MGI:4820557]	9530027J09Rik	2.63	2.1	1.22	2.59	3.32	2.74	1.76	3.31	1.61	1.89	0.98	1.67	1.85	3.44	3.65	2.71	1.8	1.98	2.39
ENSMUSG00000097468.1	ENSMUSG00000097468	mitochondrial dynamic related lncRNA [Source:MGI Symbol;Acc:MGI:1916841]	Mdrl	0	0.65	0	0	0	0	0.23	0	0.23	0	0	0	0	0	0	0.75	0.67	0	0.75
ENSMUSG00000097037.1	ENSMUSG00000097037	predicted gene, 26818 [Source:MGI Symbol;Acc:MGI:5477312]	Gm26818	0	0	0	0	0	0.44	0	0	0.32	0	0	0	0	0	0	0	0	0	0.34
ENSMUSG00000096931.1	ENSMUSG00000096931	predicted gene, 26656 [Source:MGI Symbol;Acc:MGI:5477150]	Gm26656	0.28	1.39	0.48	0.34	0.44	0.55	0.2	0.48	0.46	0.54	0.88	0.4	0.68	0.39	1.12	0.36	0.19	0.48	0.28
ENSMUSG00000097598.1	ENSMUSG00000097598	predicted gene, 26677 [Source:MGI Symbol;Acc:MGI:5477171]	Gm26677	0	0	0	0	0	0	0	0	0	0	0	0	0	0	0	0	0.12	0	0
ENSMUSG00000097138.1	ENSMUSG00000097138	predicted gene, 26625 [Source:MGI Symbol;Acc:MGI:5477119]	Gm26625	0	0	0	0	0	0	0	0	0.08	0	0	0	0.12	0	0.36	0	0.15	0	0
ENSMUSG00000097206.1	ENSMUSG00000097206	predicted gene, 26699 [Source:MGI Symbol;Acc:MGI:5477193]	Gm26699	8.28	8.26	7.5	7.1	8.75	8.94	6.38	6.41	7.86	6.84	9.5	9.83	7.9	9.76	11.36	7.99	4.14	5.23	5.04
ENSMUSG00000097364.1	ENSMUSG00000097364	predicted gene, 26719 [Source:MGI Symbol;Acc:MGI:5477213]	Gm26719	0.32	0.08	0.22	0.37	0.13	0.17	0.12	0.06	0.24	0.14	0.13	0.22	0.27	0.12	0.09	0.07	0.12	0	0.19
ENSMUSG00000097815.1	ENSMUSG00000097815	predicted gene, 26809 [Source:MGI Symbol;Acc:MGI:5477303]	Gm26809	17.66	13.92	13.75	12.23	8.36	15.03	13.54	17.33	20.71	17.96	15.58	17.65	19.64	15.8	12.45	13.72	8.01	6.86	7.11
ENSMUSG00000097234.1	ENSMUSG00000097234	predicted gene, 26518 [Source:MGI Symbol;Acc:MGI:5477012]	Gm26518	1.8	1.5	1.16	0.74	0.53	0.74	0.36	0.92	1	0.69	0.26	0.79	1.92	0.58	1.37	1.54	0.57	0.79	0.69
ENSMUSG00000097578.1	ENSMUSG00000097578	predicted gene, 26798 [Source:MGI Symbol;Acc:MGI:5477292]	Gm26798	0.22	1.95	0.68	0.14	0.54	0.29	0.63	0.95	0.41	0.08	0.46	0.84	0.92	0.34	1.92	0	0.47	0.51	0.59
ENSMUSG00000097301.1	ENSMUSG00000097301	expressed sequence AW121686 [Source:MGI Symbol;Acc:MGI:2146194]	AW121686	0.48	1.42	0.34	0.38	0.2	0.38	0	0.42	0.37	0	0.41	0.34	1.22	0.18	1.13	0.4	0.71	0.45	0.29
ENSMUSG00000097128.1	ENSMUSG00000097128	predicted gene, 26884 [Source:MGI Symbol;Acc:MGI:5477378]	Gm26884	0.27	1.52	0.23	0.72	0.77	1.14	0.45	0.58	0.44	0.15	1.06	0.77	1.4	0.25	2.64	0.34	0.18	0	0
ENSMUSG00000097720.1	ENSMUSG00000097720	predicted gene, 26849 [Source:MGI Symbol;Acc:MGI:5477343]	Gm26849	0	0	0	0.35	0	0.31	0	0	0	0	0	0	0	0	0	0	0	0	0
ENSMUSG00000096976.1	ENSMUSG00000096976	predicted gene, 26882 [Source:MGI Symbol;Acc:MGI:5477376]	Gm26882	1.02	1.37	0.51	0.72	0.15	1.52	0.28	0.63	0.83	0.49	0.62	0	0.82	0.14	0.43	0.9	0.8	1.02	0.44
ENSMUSG00000097258.1	ENSMUSG00000097258	predicted gene, 26767 [Source:MGI Symbol;Acc:MGI:5477261]	Gm26767	1.42	0.6	0.88	0.22	0.52	0.7	0.56	0.54	0.25	0.44	0.24	0.26	1.19	1	1.05	0.6	0.65	0.36	0.27
ENSMUSG00000097524.1	ENSMUSG00000097524	predicted gene, 26846 [Source:MGI Symbol;Acc:MGI:5477340]	Gm26846	0	0.11	0.14	0	0	0.11	0.04	0.04	0.12	0	0	0	0.34	0	0.18	0	0.11	0	0.08
ENSMUSG00000097645.1	ENSMUSG00000097645	predicted gene, 26863 [Source:MGI Symbol;Acc:MGI:5477357]	Gm26863	0	0	0	0	0	0	0.94	0	0	0	0	0	0	0	0	0	0.93	0	0
ENSMUSG00000097800.1	ENSMUSG00000097800	RIKEN cDNA B230344G16 gene [Source:MGI Symbol;Acc:MGI:3642312]	B230344G16Rik	0	0.43	0.37	0	0.56	0.14	0.2	0.46	0.1	0.47	0.11	0	1.04	0	1.09	0	0.29	0	0
ENSMUSG00000097117.1	ENSMUSG00000097117	predicted gene, 26730 [Source:MGI Symbol;Acc:MGI:5477224]	Gm26730	0	0	0.2	0	0	0	0	0	0.16	0	0	0	0	0	0	0	0	0	0
ENSMUSG00000096958.1	ENSMUSG00000096958	predicted gene, 26573 [Source:MGI Symbol;Acc:MGI:5477067]	Gm26573	0	0.36	0	0.07	0.07	0.27	0.07	0	0	0	0.22	0.16	0	0	0.2	0	0	0	0.07
ENSMUSG00000096979.1	ENSMUSG00000096979	predicted gene, 26880 [Source:MGI Symbol;Acc:MGI:5477374]	Gm26880	0.35	3.99	3.91	3.66	4.82	1.6	0.17	0.46	5.16	0.19	4.5	4.49	3.23	3.47	2.57	2	3.39	3.27	2.5
ENSMUSG00000097731.1	ENSMUSG00000097731	RIKEN cDNA 2700016F22 gene [Source:MGI Symbol;Acc:MGI:1919807]	2700016F22Rik	3.13	3.75	3.45	2.43	2.96	2.07	1.35	2.44	2.77	2.74	3.27	2.8	3.94	2.62	2.39	2.78	2.67	4.48	3.91
ENSMUSG00000097088.1	ENSMUSG00000097088	predicted gene, 26615 [Source:MGI Symbol;Acc:MGI:5477109]	Gm26615	0.06	0.34	0.15	0.13	0.27	0.17	0.25	0.55	0.06	0.57	0.27	0.44	0.72	0.3	0.94	0.33	0.18	0.22	0.13
ENSMUSG00000097337.1	ENSMUSG00000097337	predicted gene, 26606 [Source:MGI Symbol;Acc:MGI:5477100]	Gm26606	0.51	0.11	0.5	0.08	0	0.11	0.41	0.07	0.65	0	0.46	0.1	0.6	0.24	0.63	0	0.55	0.1	0.09
ENSMUSG00000097873.1	ENSMUSG00000097873	predicted gene, 26867 [Source:MGI Symbol;Acc:MGI:5477361]	Gm26867	0.11	0.15	0	0	0.06	0	0.07	0	0	0	0	0	0.24	0	0.12	0.04	0.13	0	0.08
ENSMUSG00000097459.1	ENSMUSG00000097459	predicted gene, 26895 [Source:MGI Symbol;Acc:MGI:5477389]	Gm26895	0	0	0	0	0	0	0	0	0	0	1.09	0	0	0	0	0	0	0	0
ENSMUSG00000097019.1	ENSMUSG00000097019	predicted gene, 26663 [Source:MGI Symbol;Acc:MGI:5477157]	Gm26663	0	0.46	0	0	0.36	0	0	0	0.11	0	0	0.27	0	0	0	0	0	0	0.12
ENSMUSG00000097094.1	ENSMUSG00000097094	predicted gene, 26548 [Source:MGI Symbol;Acc:MGI:5477042]	Gm26548	0	0	0	0	0	0	0	0.09	0	0	0	0	0	0	0	0	0	0	0
ENSMUSG00000097860.1	ENSMUSG00000097860	predicted gene, 26857 [Source:MGI Symbol;Acc:MGI:5477351]	Gm26857	9.75	12.28	9.02	10.19	10.12	17.03	12.36	11.47	11.07	9.98	12.06	13.81	10.15	10.41	14.38	9.03	5.56	5.28	5.53
ENSMUSG00000097220.1	ENSMUSG00000097220	predicted gene, 26599 [Source:MGI Symbol;Acc:MGI:5477093]	Gm26599	0	0.34	0.3	0.06	0.2	0	0.06	0.06	0	0	0.07	0.15	0	0	0	0.13	0.12	0	0.06
ENSMUSG00000097912.1	ENSMUSG00000097912	RIKEN cDNA 6330403N20 gene [Source:MGI Symbol;Acc:MGI:1917985]	6330403N20Rik	0	0.27	0.47	0	0.21	0.26	0.38	0.35	0	0	0.85	0.23	0.57	0	0.58	0	0.74	0.7	0.41
ENSMUSG00000096990.1	ENSMUSG00000096990	predicted gene, 26790 [Source:MGI Symbol;Acc:MGI:5477284]	Gm26790	0.37	0.12	0	0.27	0	0.24	0	0.08	0.17	0.61	0	0	0.13	0.26	0.14	0.1	0.42	0.32	0.28
ENSMUSG00000097792.1	ENSMUSG00000097792	predicted gene, 27042 [Source:MGI Symbol;Acc:MGI:5504157]	Gm27042	0.89	3.55	2.08	1.32	1.17	2.01	1.9	1.93	0.42	0.49	2.37	2.32	0.31	1.25	0.97	0.23	0.41	0.26	1.13
ENSMUSG00000097558.1	ENSMUSG00000097558	predicted gene, 26902 [Source:MGI Symbol;Acc:MGI:5477396]	Gm26902	0.26	0	0.31	0.36	2	1.16	1.33	0.4	0.44	0.44	0.07	0.88	0.92	0	0	0.17	0.12	0	0.13
ENSMUSG00000097735.7	ENSMUSG00000097735	RIKEN cDNA D930032P07 gene [Source:MGI Symbol;Acc:MGI:2443529]	D930032P07Rik	0	0	0.21	0	0	0	0	0	0	0	0	0	0	0	0	0	0	0	0
ENSMUSG00000097557.1	ENSMUSG00000097557	RIKEN cDNA C130060C02 gene [Source:MGI Symbol;Acc:MGI:3041192]	C130060C02Rik	0	0	0	0	0	0	0	0	0	0	0	0	0	0	0	0	0	0	0.21
ENSMUSG00000097930.1	ENSMUSG00000097930	RIKEN cDNA C330002G04 gene [Source:MGI Symbol;Acc:MGI:1924860]	C330002G04Rik	0	0	0.24	0	0.11	0.14	0.1	0.18	0	0	0.11	0.12	0	0	0.15	0	0	0	0
ENSMUSG00000096947.1	ENSMUSG00000096947	predicted gene, 26723 [Source:MGI Symbol;Acc:MGI:5477217]	Gm26723	23.43	19.99	29.41	18.06	27.55	8.93	11.22	8.48	17.41	13.84	18.69	21.95	22.36	18.51	13.68	17.64	24.5	29.41	28.58
ENSMUSG00000097928.1	ENSMUSG00000097928	predicted gene, 26578 [Source:MGI Symbol;Acc:MGI:5477072]	Gm26578	0	0.12	0.15	0	0.14	0	0	0.04	0	0	0	0	0	0	0.06	0	0	0	0
ENSMUSG00000097151.1	ENSMUSG00000097151	predicted gene, 26514 [Source:MGI Symbol;Acc:MGI:5477008]	Gm26514	0.14	0.13	0.05	0.19	0.2	0.12	0.27	0.29	0.13	0.16	0.2	0.38	0.8	0.4	0.35	0	0.17	0.11	0.19
ENSMUSG00000097461.1	ENSMUSG00000097461	predicted gene, 26735 [Source:MGI Symbol;Acc:MGI:5477229]	Gm26735	26.53	22.55	29.23	41.62	3.97	10.81	8.08	15.08	9.81	15.83	16.33	17.55	28.1	28.35	21.65	20.15	35.47	35.34	36.51
ENSMUSG00000097859.1	ENSMUSG00000097859	predicted gene, 26601 [Source:MGI Symbol;Acc:MGI:5477095]	Gm26601	0.11	0.46	0.4	0	0.24	0.15	0	0.2	0.11	0.06	0.3	0	0.56	0	1.59	0	0	0.2	0.06
ENSMUSG00000097142.1	ENSMUSG00000097142	predicted gene, 26778 [Source:MGI Symbol;Acc:MGI:5477272]	Gm26778	555.96	653.92	580.77	625.51	510.81	863.14	773.35	749.42	628.69	732	682.83	750.82	617.63	744.93	695.72	646.14	580.99	499.3	551.65
ENSMUSG00000097172.1	ENSMUSG00000097172	RIKEN cDNA 4930444M15 gene [Source:MGI Symbol;Acc:MGI:1923039]	4930444M15Rik	0	0.18	0.31	0	0	0	0	0	0	0	0	0	0	0	0	0	0	0	0
ENSMUSG00000097284.7	ENSMUSG00000097284	RIKEN cDNA 4930480K23 gene [Source:MGI Symbol;Acc:MGI:1922266]	4930480K23Rik	1.32	0.16	0.21	1.13	0.25	0.56	0.18	0.32	0.76	0.54	0.84	0.63	0.94	1.04	0.63	0.7	0.61	0.21	0.62
ENSMUSG00000097501.1	ENSMUSG00000097501	predicted gene, 26536 [Source:MGI Symbol;Acc:MGI:5477030]	Gm26536	3.2	7.42	6.52	7.67	5.44	13.4	8.72	7.42	5.44	5.05	6.14	8.53	4.77	8.78	9.28	4.51	8.39	7.39	6.87
ENSMUSG00000097136.1	ENSMUSG00000097136	predicted gene, 26772 [Source:MGI Symbol;Acc:MGI:5477266]	Gm26772	0.77	1.03	0.62	0.18	0.25	0.78	0.68	0.77	0.56	0.59	1.26	0.27	0.91	0.22	1.13	0.67	0.27	0.27	0.3
ENSMUSG00000097420.7	ENSMUSG00000097420	predicted gene, 17575 [Source:MGI Symbol;Acc:MGI:4937209]	Gm17575	0	0	0.09	0.08	0	0	0	0	0	0	0.08	0	0.22	0	0	0	0.07	0	0.08
ENSMUSG00000097599.1	ENSMUSG00000097599	predicted gene, 26678 [Source:MGI Symbol;Acc:MGI:5477172]	Gm26678	0	0.27	0.24	0	0.14	0.18	0.07	0.35	0.13	0	0	0.08	0.1	0	0.1	0	0.06	0	0
ENSMUSG00000097338.1	ENSMUSG00000097338	predicted gene 2464 [Source:MGI Symbol;Acc:MGI:3780631]	Gm2464	0	0.11	0.38	0	0.09	0	0.16	0	0	0	0.26	0.28	0	0	0.24	0	0	0	0
ENSMUSG00000097213.1	ENSMUSG00000097213	predicted gene, 26745 [Source:MGI Symbol;Acc:MGI:5477239]	Gm26745	0.12	0.31	1.35	0.23	0.73	0	0.22	0.2	0.33	0	0.37	0.54	0.49	0	1.19	0.24	0.21	0.54	0.47
ENSMUSG00000097152.1	ENSMUSG00000097152	predicted gene, 26515 [Source:MGI Symbol;Acc:MGI:5477009]	Gm26515	0.51	0.67	0	0.75	0.26	0.32	0.24	0.66	0.47	0.28	1.34	0.59	1.43	1.19	2.93	2.6	0.46	0.59	0.77
ENSMUSG00000097904.1	ENSMUSG00000097904	predicted gene, 26711 [Source:MGI Symbol;Acc:MGI:5477205]	Gm26711	4.4	4.92	3.32	2.7	1.5	2.33	1.82	4.03	4.95	3.16	5.94	4.82	4.35	1.67	4.53	2.33	3.7	2.21	2.29
ENSMUSG00000097489.1	ENSMUSG00000097489	predicted gene, 26808 [Source:MGI Symbol;Acc:MGI:5477302]	Gm26808	0	1.51	0	0	1.2	0	0	0	0	0	0	0	0	0	0	0	0	0	0
ENSMUSG00000097135.1	ENSMUSG00000097135	RIKEN cDNA 4932430I15 gene [Source:MGI Symbol;Acc:MGI:3588223]	4932430I15Rik	0.18	0.25	0.5	0.24	0.06	0.08	0.12	0.21	0.06	0	0.33	0	0.61	0	0.27	0	0.17	0.14	0.12
ENSMUSG00000097453.1	ENSMUSG00000097453	predicted gene, 26894 [Source:MGI Symbol;Acc:MGI:5477388]	Gm26894	0	0	0	0	0	0	0.2	0	0	0	0	0	0	0	0	0	0.39	0	0
ENSMUSG00000097236.1	ENSMUSG00000097236	RIKEN cDNA 4831440E17 gene [Source:MGI Symbol;Acc:MGI:2445144]	4831440E17Rik	0.24	0	0	0.96	0	0	0	0	0	0	0	0	0	0	0	0.25	0	0	0
ENSMUSG00000097618.1	ENSMUSG00000097618	predicted gene, 26507 [Source:MGI Symbol;Acc:MGI:5477001]	Gm26507	0	0	0	0	0	0	0.31	0	0	0	0	0	0	0	0	0	0	0	0
ENSMUSG00000096982.1	ENSMUSG00000096982	Redrum, erythroid developmental long intergenic non-protein coding transcript [Source:MGI Symbol;Acc:MGI:1924683]	Redrum	0	0	0.14	0	0	0.16	0	0	0.23	0	0.13	0	0	0	0.18	0	0.11	0	0
ENSMUSG00000097710.1	ENSMUSG00000097710	RIKEN cDNA 2310026I22 gene [Source:MGI Symbol;Acc:MGI:1916843]	2310026I22Rik	0	0	0	0	0	0	0	0	0	0	0	0	0	0	0	0	0	0	0
ENSMUSG00000097413.1	ENSMUSG00000097413	RIKEN cDNA A830052D11 gene [Source:MGI Symbol;Acc:MGI:3028074]	A830052D11Rik	0.64	0.85	0.5	0	1.12	1.38	0.61	0.56	1.61	0.94	0	1.49	0.3	0.2	1.25	0	0.2	0.75	0.65
ENSMUSG00000097363.1	ENSMUSG00000097363	predicted gene, 26717 [Source:MGI Symbol;Acc:MGI:5477211]	Gm26717	0.16	0	0	0	0	0	0	0.14	0.15	0.18	0	0	0	0	0.71	0	0.59	0	0
ENSMUSG00000096926.1	ENSMUSG00000096926	predicted gene, 26823 [Source:MGI Symbol;Acc:MGI:5477317]	Gm26823	0	0	0.41	0.35	0.09	0.35	0.43	0	0.17	0	0.66	0	0.38	0.17	0.78	0.18	0.08	0.31	0.18
ENSMUSG00000096934.1	ENSMUSG00000096934	predicted gene, 26658 [Source:MGI Symbol;Acc:MGI:5477152]	Gm26658	0	0	0	0	0	0	0	0	0	0	0	0	0.12	0	0	0	0	0	0
ENSMUSG00000097387.1	ENSMUSG00000097387	RIKEN cDNA 4930563E18 gene [Source:MGI Symbol;Acc:MGI:1922620]	4930563E18Rik	0.29	0	0	0.29	0	0	0	0	0	0	0	0	0.2	0	0	0	0.13	0	0
ENSMUSG00000097888.1	ENSMUSG00000097888	predicted gene, 26682 [Source:MGI Symbol;Acc:MGI:5477176]	Gm26682	0	0	0	0	0	0	0.24	0.11	0	0	0	0	0.18	0	0	0	0.12	0.15	0.13
ENSMUSG00000097043.1	ENSMUSG00000097043	predicted gene 10556 [Source:MGI Symbol;Acc:MGI:3642809]	Gm10556	0	0	0	0	0	0	0	0	0	0	0	0	0	0	0	0	0	0	0
ENSMUSG00000097340.1	ENSMUSG00000097340	predicted gene, 26617 [Source:MGI Symbol;Acc:MGI:5477111]	Gm26617	14.53	14.59	15.6	12.74	9.45	12.11	10.65	10.74	13.51	13.4	11.57	12.42	12.64	10.91	16.43	10.69	9.76	6.93	8.51
ENSMUSG00000096978.1	ENSMUSG00000096978	predicted gene, 26851 [Source:MGI Symbol;Acc:MGI:5477345]	Gm26851	0	0	0	0	0	0	0	0	0	0	0	0	0	0	0	0	0	0	0
ENSMUSG00000097444.1	ENSMUSG00000097444	predicted gene 10489 [Source:MGI Symbol;Acc:MGI:3704505]	Gm10489	0	0.21	0	0	0.16	0	0	0	0	0.17	0	0	0.65	0	0	0	0	0.54	0
ENSMUSG00000097824.1	ENSMUSG00000097824	predicted gene, 26593 [Source:MGI Symbol;Acc:MGI:5477087]	Gm26593	0	0	0	0	0.12	0.43	0	0.19	0	0.12	0.35	0	0.31	0	0.16	0	0.8	0.13	0.44
ENSMUSG00000097505.1	ENSMUSG00000097505	predicted gene, 26540 [Source:MGI Symbol;Acc:MGI:5477034]	Gm26540	0.18	0.71	1.24	0.7	0	0.92	0.17	0	0	0.39	0.19	0	0.5	0.5	0.26	0	1.3	2.06	0.54
ENSMUSG00000097579.1	ENSMUSG00000097579	predicted gene, 26799 [Source:MGI Symbol;Acc:MGI:5477293]	Gm26799	0.34	0.68	0	0.33	0	0	0.49	0.15	0.32	0.37	0.54	0.2	0.24	0.64	0.25	0	0.78	0.2	0.17
ENSMUSG00000097672.1	ENSMUSG00000097672	predicted gene, 26609 [Source:MGI Symbol;Acc:MGI:5477103]	Gm26609	0.95	0	1.11	0.62	0	0	0	0	0.29	0.69	1.33	0.73	0.44	0	1.36	0.64	0.29	0.36	0.96
ENSMUSG00000097036.1	ENSMUSG00000097036	RIKEN cDNA 1110036E04 gene [Source:MGI Symbol;Acc:MGI:1915947]	1110036E04Rik	0	0	0	0	0	0	0	0	0	0	0	0	0	0	0	0	0	0	0
ENSMUSG00000097734.1	ENSMUSG00000097734	RIKEN cDNA B930082K07 gene [Source:MGI Symbol;Acc:MGI:2445108]	B930082K07Rik	0.17	0	0.1	0	0.09	0	0	0.15	0.08	0	0.27	0	0.24	0	0.5	0	0.31	0.29	0
ENSMUSG00000097334.1	ENSMUSG00000097334	RIKEN cDNA 2700012I20 gene [Source:MGI Symbol;Acc:MGI:1919838]	2700012I20Rik	2.65	2.87	1.55	0	0	1.09	1.62	1.5	0	1.9	1.85	0.5	0.62	0.82	1.25	1.34	1.2	1.52	0.89
ENSMUSG00000097422.1	ENSMUSG00000097422	predicted gene, 26521 [Source:MGI Symbol;Acc:MGI:5477015]	Gm26521	0.19	0.26	0	0	0	0	0.09	0	0	0	0	0	0	0	0.14	0	0	0	0.1
ENSMUSG00000097355.1	ENSMUSG00000097355	predicted gene, 26662 [Source:MGI Symbol;Acc:MGI:5477156]	Gm26662	0	0	0	0	0	0	0	0	0	0	0	0	0	0	0	0	0	0	0
ENSMUSG00000097312.1	ENSMUSG00000097312	predicted gene, 26870 [Source:MGI Symbol;Acc:MGI:5477364]	Gm26870	1.85	159.29	72.79	9.11	54.84	66.36	14.65	56.58	36.73	0.68	111.77	18.31	169.76	0.38	189.76	1.05	104.84	31.22	31.43
ENSMUSG00000097469.1	ENSMUSG00000097469	predicted gene, 26733 [Source:MGI Symbol;Acc:MGI:5477227]	Gm26733	2.62	1.54	1.58	1.34	1.66	1.37	2.01	2.91	2.28	1.51	1.67	2.19	1.77	3.24	1.54	2.81	4.89	3.4	3.71
ENSMUSG00000097676.1	ENSMUSG00000097676	predicted gene, 26612 [Source:MGI Symbol;Acc:MGI:5477106]	Gm26612	0	0	0	0	0	0	0	0.2	0	0	0	0	0	0	0.34	0	0.21	0	0
ENSMUSG00000097047.1	ENSMUSG00000097047	RIKEN cDNA 1110020A21 gene [Source:MGI Symbol;Acc:MGI:1915781]	1110020A21Rik	0.63	0	0.74	0	0.33	0.4	0.29	0	0	1.03	0	0	0.88	0.29	0	0	0	0	0.95
ENSMUSG00000097254.1	ENSMUSG00000097254	RIKEN cDNA C430042M11 gene [Source:MGI Symbol;Acc:MGI:2443186]	C430042M11Rik	0.14	0	0.16	0	0.43	0.9	0.66	0.36	0.39	0	0.88	0.64	0.19	0.26	0.4	0.14	0.25	0	0.42
ENSMUSG00000097791.1	ENSMUSG00000097791	predicted gene, 17315 [Source:MGI Symbol;Acc:MGI:4936949]	Gm17315	0.17	0.11	0.1	0.08	0	0	0	0.22	0	0	0	0	0.12	0	0.25	0	0	0	0
ENSMUSG00000097567.1	ENSMUSG00000097567	predicted gene, 26637 [Source:MGI Symbol;Acc:MGI:5477131]	Gm26637	0.83	0.37	0	0.27	0.68	0.85	1.24	0.24	0.35	0.72	0	0.64	0.26	0.95	0.54	0.1	0.76	0.96	0.47
ENSMUSG00000097546.1	ENSMUSG00000097546	predicted gene, 26749 [Source:MGI Symbol;Acc:MGI:5477243]	Gm26749	1.12	1.05	0.26	0.33	1.65	0.15	0.32	0.58	0.42	0.62	0	0.13	0.31	1.05	0.49	0.35	0.51	0.13	0.34
ENSMUSG00000097625.1	ENSMUSG00000097625	predicted gene, 26561 [Source:MGI Symbol;Acc:MGI:5477055]	Gm26561	1.78	1.51	1.13	0.96	1.7	2.53	1.7	1.97	1.22	2.68	2.75	1.69	1.37	1.37	0.24	0.67	3.11	1.88	3.12
ENSMUSG00000097077.1	ENSMUSG00000097077	predicted gene, 16712 [Source:MGI Symbol;Acc:MGI:4439636]	Gm16712	3.85	3.38	2.18	1.85	1.74	4.61	1.69	2.1	3.44	2.07	2.69	3.44	2.63	4.54	1.13	3.75	2.82	1.66	1.78
ENSMUSG00000097282.1	ENSMUSG00000097282	RIKEN cDNA 5031415H12 gene [Source:MGI Symbol;Acc:MGI:1923234]	5031415H12Rik	0	0	0.1	0.33	0.18	0	0.08	0.22	0.24	0.09	0	0	0	0.08	0.12	0.09	0.08	0	0.09
ENSMUSG00000097095.1	ENSMUSG00000097095	predicted gene, 26547 [Source:MGI Symbol;Acc:MGI:5477041]	Gm26547	0	0.4	0.35	0	0	0	0	0.13	0	0	0	0	0.21	0	0	0	0	0	0
ENSMUSG00000097560.1	ENSMUSG00000097560	predicted gene, 26904 [Source:MGI Symbol;Acc:MGI:5477398]	Gm26904	6.69	6.74	6.61	8.34	3.45	6.26	4.35	3.73	7.76	7.54	6.84	7.75	5.32	8.63	7.94	9.49	4.04	3.66	3.71
ENSMUSG00000097390.1	ENSMUSG00000097390	predicted gene, 26785 [Source:MGI Symbol;Acc:MGI:5477279]	Gm26785	0.56	0.57	1.07	0.21	0.52	0.93	0.2	1.29	0.6	0.7	0.38	0.33	1.29	0.33	1.87	0.36	0.97	0.41	0.93
ENSMUSG00000097727.7	ENSMUSG00000097727	RIKEN cDNA F630040K05 gene [Source:MGI Symbol;Acc:MGI:4437734]	F630040K05Rik	0.08	0.51	0.6	0.08	0.8	0	0.15	0	0.35	0	0.24	0.09	0.2	0	0.78	0	0.35	0.18	0
ENSMUSG00000097119.1	ENSMUSG00000097119	RIKEN cDNA B230354K17 gene [Source:MGI Symbol;Acc:MGI:2443272]	B230354K17Rik	1.33	1.41	0.89	1.4	0.9	2.03	1.33	1.09	1.38	1.93	2.36	1.5	1.08	1.63	1.37	1.51	2	2.81	2.21
ENSMUSG00000097861.1	ENSMUSG00000097861	predicted gene, 26858 [Source:MGI Symbol;Acc:MGI:5477352]	Gm26858	1.16	1.97	2.2	1.66	1	1.51	1.21	1.37	0.7	0.81	1.34	1.83	2.37	0.79	0.92	1.3	0.19	1.58	1.6
ENSMUSG00000097305.1	ENSMUSG00000097305	predicted gene, 17276 [Source:MGI Symbol;Acc:MGI:4936910]	Gm17276	0.22	0.3	0.52	0.29	0.08	0	0.14	0.13	0.56	0.66	0.39	0.34	0	0.28	0.87	0	0.34	0	0.45
ENSMUSG00000097125.1	ENSMUSG00000097125	predicted gene, 26885 [Source:MGI Symbol;Acc:MGI:5477379]	Gm26885	5.24	7.51	3.66	3.49	11.3	17.42	13.17	7.39	5.45	5.36	4.31	3.49	4.24	4.54	3.06	4.05	3	1.97	4.77
ENSMUSG00000097523.1	ENSMUSG00000097523	RIKEN cDNA 1700022N22 gene [Source:MGI Symbol;Acc:MGI:1916681]	1700022N22Rik	0	0	0.49	0.41	0	0	0	0.71	0	0	0	0	0	0.39	0	0	1.13	0.96	0
ENSMUSG00000097090.1	ENSMUSG00000097090	predicted gene, 26724 [Source:MGI Symbol;Acc:MGI:5477218]	Gm26724	0.13	0.18	0.63	0.27	1.27	0.18	0.52	1.05	0.51	0.3	0.57	0.31	0.76	0.38	0.98	0	0.86	0.78	0.27
ENSMUSG00000097518.1	ENSMUSG00000097518	predicted gene, 26694 [Source:MGI Symbol;Acc:MGI:5477188]	Gm26694	2.96	5.02	6.36	3.37	16.44	4.02	7.76	4.26	5.07	4.04	5.33	3.17	2.56	2.67	4.84	3.41	10.02	10.43	12.92
ENSMUSG00000097517.1	ENSMUSG00000097517	predicted gene, 26695 [Source:MGI Symbol;Acc:MGI:5477189]	Gm26695	8.49	11.78	10.77	11.89	6.92	4.39	5.02	5.87	9.58	8.3	5	8.94	9.54	8.3	8.23	8.33	8.1	6.33	8.59
ENSMUSG00000096975.1	ENSMUSG00000096975	predicted gene 16386 [Source:MGI Symbol;Acc:MGI:3646848]	Gm16386	0	0.21	0	0.63	0.34	0	0.15	0	0.15	0.18	0.51	0	0.9	0.6	0.23	0.33	0.44	0.56	0.49
ENSMUSG00000097781.1	ENSMUSG00000097781	RIKEN cDNA 9330136K24 gene [Source:MGI Symbol;Acc:MGI:2442883]	9330136K24Rik	0	0.11	0.1	0	0.18	0	0	0.15	0	0.19	0.18	0	0.59	0	0	0	0.08	0.1	0
ENSMUSG00000097759.1	ENSMUSG00000097759	predicted gene, 26753 [Source:MGI Symbol;Acc:MGI:5477247]	Gm26753	0	0	0.09	0	0	0	0	0	0	0	0	0	0	0	0.22	0	0	0	0.08
ENSMUSG00000097566.1	ENSMUSG00000097566	RIKEN cDNA A930024N18 gene [Source:MGI Symbol;Acc:MGI:4360907]	A930024N18Rik	0.35	0.54	0.53	0.4	0.27	0.13	0.15	0.09	0.1	0.06	0.59	0.12	0.36	0.05	0.6	0.05	0.46	0.12	0.26
ENSMUSG00000097350.1	ENSMUSG00000097350	RIKEN cDNA 4732491K20 gene [Source:MGI Symbol;Acc:MGI:3026975]	4732491K20Rik	0.65	0.44	0.23	0.45	0.27	0	0.31	0.28	0.12	0.14	0.48	0.08	0.55	0.43	0.29	0.34	0.3	0.3	0.39
ENSMUSG00000097049.1	ENSMUSG00000097049	RIKEN cDNA 6530411M01 gene [Source:MGI Symbol;Acc:MGI:1915041]	6530411M01Rik	0	0	0	0	0	0	0	0	0	0	0	0	0	0	0	0	0	0	0.73
ENSMUSG00000097796.1	ENSMUSG00000097796	predicted gene, 16702 [Source:MGI Symbol;Acc:MGI:4439626]	Gm16702	0.62	1.65	1.54	1.39	0.65	0.81	0.85	1	0.67	1.07	1.4	0.61	1.98	1.57	1.55	1	0.65	0.61	0.54
ENSMUSG00000097103.1	ENSMUSG00000097103	predicted gene 2885 [Source:MGI Symbol;Acc:MGI:3781063]	Gm2885	0	0	0	0	0	0	0	0	0	0	0	0	0	0	0.23	0.33	0	0	0
ENSMUSG00000097723.1	ENSMUSG00000097723	predicted gene, 26848 [Source:MGI Symbol;Acc:MGI:5477342]	Gm26848	0.42	0	0.1	0	0	0.22	0.08	0	0	0	0.18	0	0	0	0.25	0.09	0.47	0	0.26
ENSMUSG00000097460.1	ENSMUSG00000097460	predicted gene, 26734 [Source:MGI Symbol;Acc:MGI:5477228]	Gm26734	0	0.37	0	0	0	0	0	0	0.13	0	0	0	0	0	0	0	0.64	0	0
ENSMUSG00000097879.1	ENSMUSG00000097879	predicted gene, 26869 [Source:MGI Symbol;Acc:MGI:5477363]	Gm26869	0.4	0.31	0.2	0.28	0.24	0.38	0.11	0.35	0.27	0.26	0.31	0.4	0.4	0.05	0.59	0.18	0.32	0.4	0.23
ENSMUSG00000097514.1	ENSMUSG00000097514	predicted gene, 17619 [Source:MGI Symbol;Acc:MGI:4937253]	Gm17619	0	0.21	0	0	0.17	0	0	0.14	0	0	0.17	0	0	0	0	0	0	0	0
ENSMUSG00000097065.1	ENSMUSG00000097065	RIKEN cDNA A630075F10 gene [Source:MGI Symbol;Acc:MGI:3604957]	A630075F10Rik	0	0	0	0	0	0	0	0	0	0	0	0	0	0	0	0	0	0	0
ENSMUSG00000096972.7	ENSMUSG00000096972	predicted gene, 26883 [Source:MGI Symbol;Acc:MGI:5477377]	Gm26883	1.46	1.71	1.61	0.65	0.9	0.82	0.39	0.51	0.88	1.76	1.12	1.12	1.68	1.88	1.78	0.76	3.29	3.13	3.99
ENSMUSG00000097722.1	ENSMUSG00000097722	predicted gene, 26841 [Source:MGI Symbol;Acc:MGI:5477335]	Gm26841	0.37	1.14	0.29	0.48	0.26	0.8	0.35	0.64	0.46	0.81	1.43	0.57	1.21	0.23	1.26	0.25	0.45	0.28	0.74
ENSMUSG00000097818.1	ENSMUSG00000097818	predicted gene, 26681 [Source:MGI Symbol;Acc:MGI:5477175]	Gm26681	0.32	0.63	0	0	0.5	0	0	0	0	0.17	0.34	0	0.22	0	0	0	0.14	0.18	0
ENSMUSG00000097458.1	ENSMUSG00000097458	predicted gene, 26697 [Source:MGI Symbol;Acc:MGI:5477191]	Gm26697	0.12	0.17	0.15	0.12	0	0.16	0	0	0.12	0	0.13	0	0	0	0	0	0	0	0
ENSMUSG00000097799.1	ENSMUSG00000097799	predicted gene, 26899 [Source:MGI Symbol;Acc:MGI:5477393]	Gm26899	8.1	8.51	10.85	9.28	16.51	11.82	11.14	10.69	11.13	13.77	10.64	11.48	11.67	8.7	12.13	10.92	15.94	10.97	15.58
ENSMUSG00000097317.1	ENSMUSG00000097317	predicted gene, 17281 [Source:MGI Symbol;Acc:MGI:4936915]	Gm17281	0.17	0.15	0	0.06	0.12	0.07	0	0.05	0.27	0	0.12	0.2	0.16	0	0.17	0	0.1	0	0
ENSMUSG00000097868.1	ENSMUSG00000097868	RIKEN cDNA A330069E16 gene [Source:MGI Symbol;Acc:MGI:3583899]	A330069E16Rik	0.89	0.78	1.04	1.17	0.31	0.38	0	0.77	0.83	0	0.31	1.03	1.25	0.83	0.43	0.61	1.09	0.69	1.2
ENSMUSG00000097377.1	ENSMUSG00000097377	predicted gene 10822 [Source:MGI Symbol;Acc:MGI:3641955]	Gm10822	0	0.24	0	0	0	0.36	0	0.24	0	0.1	0.1	0.32	0.38	0	0	0	0.25	0.11	0
ENSMUSG00000097843.1	ENSMUSG00000097843	predicted gene, 26755 [Source:MGI Symbol;Acc:MGI:5477249]	Gm26755	0.08	0.52	0.45	0	0.16	0.62	0.38	0.07	0.22	0	1.33	0	0.66	0	1.38	0.08	0.14	0	0.08
ENSMUSG00000097235.1	ENSMUSG00000097235	predicted gene, 17250 [Source:MGI Symbol;Acc:MGI:4936884]	Gm17250	0	0.66	0.29	0	0.26	0.64	0	0.64	0	0	0.26	0	3.5	0	1.44	0	0	0.29	0
ENSMUSG00000097837.1	ENSMUSG00000097837	predicted gene, 26794 [Source:MGI Symbol;Acc:MGI:5477288]	Gm26794	0	0	0.11	0	0	0	0	0	0.04	0	0	0	0	0	0	0	0.38	0.27	0.37
ENSMUSG00000097857.1	ENSMUSG00000097857	predicted gene, 26603 [Source:MGI Symbol;Acc:MGI:5477097]	Gm26603	0.22	0.19	0.25	0.57	0.46	0.38	0.42	0.56	0.07	0.16	0.31	0.75	0.91	0.13	0.53	0.22	0.46	0.25	0.44
ENSMUSG00000097872.1	ENSMUSG00000097872	predicted gene, 26702 [Source:MGI Symbol;Acc:MGI:5477196]	Gm26702	16.05	19.89	16.85	19.84	1.33	14.47	8.66	10.31	17.9	14.84	14.28	16.56	15.65	15.2	16.6	11.69	3.15	2.12	3.35
ENSMUSG00000097345.1	ENSMUSG00000097345	expressed sequence AA543186 [Source:MGI Symbol;Acc:MGI:3035233]	AA543186	0.78	0.7	0.45	0.26	0.41	0.51	0.25	0.45	0.49	0.29	0.69	0.6	1.47	0.61	0.38	0.4	0.36	0.3	1.05
ENSMUSG00000097774.1	ENSMUSG00000097774	predicted gene, 26565 [Source:MGI Symbol;Acc:MGI:5477059]	Gm26565	0	0	0	0	0	0	0	0.1	0	0	0	0	0	0	0	0	0	0	0
ENSMUSG00000097770.1	ENSMUSG00000097770	predicted gene, 26776 [Source:MGI Symbol;Acc:MGI:5477270]	Gm26776	2.44	0.93	1.22	0.92	2.44	0	0.67	0.91	0.99	0.13	0.62	0.4	1.63	1.2	0.34	0.96	0.32	0.94	0.71
ENSMUSG00000093245.1	ENSMUSG00000093245	microRNA 677 [Source:MGI Symbol;Acc:MGI:3629885]	Mir677	0	0	0	0	0	0	0	0	0	0	0	0	0	0	0	0	0	0	0
ENSMUSG00000088578.1	ENSMUSG00000088578	predicted gene, 25459 [Source:MGI Symbol;Acc:MGI:5455236]	Gm25459	0	0	0	0	0	0	0	0	0	0	0	0	0	0	0	0	0	0	0
ENSMUSG00000065255.1	ENSMUSG00000065255	predicted gene, 23974 [Source:MGI Symbol;Acc:MGI:5453751]	Gm23974	0	0	0	0	0	0	0	0	0	0	0	0	0	0	0	0	0	0	0
ENSMUSG00000088685.1	ENSMUSG00000088685	predicted gene, 23995 [Source:MGI Symbol;Acc:MGI:5453772]	Gm23995	0	0	0	0	0	0	0	0	0	0	0	0	0	0	0	0	0	0	0
ENSMUSG00000077612.1	ENSMUSG00000077612	predicted gene, 25498 [Source:MGI Symbol;Acc:MGI:5455275]	Gm25498	0	0	0	0	0	0	0	0	0	0	0	0	0	0	0	0	0	0	0
ENSMUSG00000092784.1	ENSMUSG00000092784	microRNA 3077 [Source:MGI Symbol;Acc:MGI:4834250]	Mir3077	0	0	0	0	0	0	0	0	0	0	0	0	0	0	0	0	0	0	0
ENSMUSG00000096710.1	ENSMUSG00000096710	nuclear encoded rRNA 5S 117 [Source:MGI Symbol;Acc:MGI:4421967]	n-R5s117	0	0	0	0	0	0	0	0	0	0	0	0	0	0	0	0	0	0	0
ENSMUSG00000099130.1	ENSMUSG00000099130	predicted gene, 27602 [Source:MGI Symbol;Acc:MGI:5530984]	Gm27602	0	0	0	0	0	0	0	0	0	0	0	0	0	0	0	0	0	0	0
ENSMUSG00000092833.1	ENSMUSG00000092833	predicted gene, 24823 [Source:MGI Symbol;Acc:MGI:5454600]	Gm24823	0	0	0	0	0	0	0	0	0	0	0	0	0	0	0	0	0	0	0
ENSMUSG00000098958.1	ENSMUSG00000098958	microRNA 6933 [Source:MGI Symbol;Acc:MGI:5531238]	Mir6933	0	0	0	0	0	0	0	0	0	0	0	0	0	0	0	0	0	0	0
ENSMUSG00000077471.1	ENSMUSG00000077471	predicted gene, 24788 [Source:MGI Symbol;Acc:MGI:5454565]	Gm24788	0	0	0	0	0	0	0	0	0	0	0	0	0	0	0	0	0	0	0
ENSMUSG00000089353.1	ENSMUSG00000089353	predicted gene, 25488 [Source:MGI Symbol;Acc:MGI:5455265]	Gm25488	0	0	0	0	0	0	0	0	0	0	0	0	0	0	0	0	0	0	0
ENSMUSG00000094467.1	ENSMUSG00000094467	predicted gene, 24307 [Source:MGI Symbol;Acc:MGI:5454084]	Gm24307	0	0	0	0	0	0	0	0	0	0	0	0	0	0	0	0	0	0	0
ENSMUSG00000077591.1	ENSMUSG00000077591	predicted gene, 26016 [Source:MGI Symbol;Acc:MGI:5455793]	Gm26016	0	0	0	0	0	0	0	0	0	0	0	0	0	0	0	0	0	0	0
ENSMUSG00000077426.1	ENSMUSG00000077426	predicted gene, 26387 [Source:MGI Symbol;Acc:MGI:5456164]	Gm26387	0	0	0	0	0	0	0	0	0	0	0	0	0	0	0	0	0	0	0
ENSMUSG00000065232.1	ENSMUSG00000065232	predicted gene, 22973 [Source:MGI Symbol;Acc:MGI:5452750]	Gm22973	0	0	0	0	0	0	0	0	0	0	0	0	0	0	0	0	0	0	0
ENSMUSG00000080440.1	ENSMUSG00000080440	predicted gene, 25848 [Source:MGI Symbol;Acc:MGI:5455625]	Gm25848	0	0	0	0	0	0	0	0	0	0	0	0	0	0	0	0	0	0	0
ENSMUSG00000077430.1	ENSMUSG00000077430	predicted gene, 22592 [Source:MGI Symbol;Acc:MGI:5452369]	Gm22592	0	0	0	0	0	0	0	0	0	0	0	0	0	0	0	0	0	0	0
ENSMUSG00000094668.1	ENSMUSG00000094668	predicted gene, 24871 [Source:MGI Symbol;Acc:MGI:5454648]	Gm24871	0	0	0	0	0	0	0	0	0	0	0	0	0	0	0	0	0	0	0
ENSMUSG00000076063.1	ENSMUSG00000076063	microRNA 539 [Source:MGI Symbol;Acc:MGI:3619427]	Mir539	0	0	0	0	0	0	0	0	0	0	0	0	0	0	0	0	0	0	0
ENSMUSG00000093037.1	ENSMUSG00000093037	microRNA 3066 [Source:MGI Symbol;Acc:MGI:4834239]	Mir3066	0	0	0	0	0	0	0	0	0	0	0	0	0	0	0	0	0	0	0
ENSMUSG00000095009.1	ENSMUSG00000095009	predicted gene, 25175 [Source:MGI Symbol;Acc:MGI:5454952]	Gm25175	0	0	0	0	0	0	0	0	0	0	0	0	0	0	0	0	0	0	0
ENSMUSG00000098693.1	ENSMUSG00000098693	predicted gene, 27619 [Source:MGI Symbol;Acc:MGI:5531001]	Gm27619	0	0	0	0	0	0	0	0	0	0	0	0	0	0	0	0	0	0	0
ENSMUSG00000064622.1	ENSMUSG00000064622	predicted gene, 22304 [Source:MGI Symbol;Acc:MGI:5452081]	Gm22304	0	0	0	0	0	0	0	0	0	0	0	0	0	0	0	0	0	0	0
ENSMUSG00000098316.1	ENSMUSG00000098316	microRNA 7683 [Source:MGI Symbol;Acc:MGI:5531332]	Mir7683	0	0	0	0	0	0	0	0	0	0	0	0	0	0	0	0	0	0	0
ENSMUSG00000094567.1	ENSMUSG00000094567	predicted gene, 25230 [Source:MGI Symbol;Acc:MGI:5455007]	Gm25230	0	0	0	0	0	0	0	0	0	0	0	0	0	0	0	0	0	0	0
ENSMUSG00000094009.1	ENSMUSG00000094009	predicted gene, 24167 [Source:MGI Symbol;Acc:MGI:5453944]	Gm24167	0	0	0	0	0	0	0	0	0	0	0	0	0	0	0	0	0	0	0
ENSMUSG00000084624.1	ENSMUSG00000084624	nuclear encoded rRNA 5S 189 [Source:MGI Symbol;Acc:MGI:4422054]	n-R5s189	0	0	0	0	0	0	0	0	0	0	0	0	0	0	0	0	0	0	0
ENSMUSG00000076977.1	ENSMUSG00000076977	predicted gene, 26067 [Source:MGI Symbol;Acc:MGI:5455844]	Gm26067	0	0	0	0	0	0	0	0	0	0	0	0	0	0	0	0	0	0	0
ENSMUSG00000089473.1	ENSMUSG00000089473	predicted gene, 25369 [Source:MGI Symbol;Acc:MGI:5455146]	Gm25369	0	0	0	0	0	0	0	0	0	0	0	0	0	0	0	0	0	0	0
ENSMUSG00000076163.1	ENSMUSG00000076163	microRNA 701 [Source:MGI Symbol;Acc:MGI:3629658]	Mir701	0	0	0	0	0	0	0	0	0	0	0	0	0	0	0	0	0	0	0
ENSMUSG00000098970.1	ENSMUSG00000098970	predicted gene, 27549 [Source:MGI Symbol;Acc:MGI:5530931]	Gm27549	0	0	0	0	0	0	0	0	0	0	0	0	0	0	0	0	0	0	0
ENSMUSG00000080402.1	ENSMUSG00000080402	predicted gene, 23652 [Source:MGI Symbol;Acc:MGI:5453429]	Gm23652	0	0	0	0	0	0	0	0	0	0	0	0	0	0	0	0	0	0	0
ENSMUSG00000104783.1	ENSMUSG00000104783	predicted gene, 44381 [Source:MGI Symbol;Acc:MGI:5690773]	Gm44381	0	0	0	0	0	0	0	0	0	0	0	0	0	0	0	0	0	0	0
ENSMUSG00000088138.1	ENSMUSG00000088138	predicted gene, 22894 [Source:MGI Symbol;Acc:MGI:5452671]	Gm22894	0	0	0	0	0	0	0	0	0	0	0	0	0	0	0	0	0	0	0
ENSMUSG00000087870.1	ENSMUSG00000087870	predicted gene, 26100 [Source:MGI Symbol;Acc:MGI:5455877]	Gm26100	0	0	0	0	0	0	0	0	0	0	0	0	0	0	0	0	0	0	0
ENSMUSG00000093100.1	ENSMUSG00000093100	microRNA 3971 [Source:MGI Symbol;Acc:MGI:4950411]	Mir3971	0	0	0	0	0	0	0	0	0	0	0	0	0	0	0	0	0	0	0
ENSMUSG00000035868.8	ENSMUSG00000035868	zinc finger protein 983 [Source:MGI Symbol;Acc:MGI:1920479]	Zfp983	2	1.33	2.33	1.48	0	1.94	1.59	0.43	1.25	2.39	1.94	1.35	1.64	2.18	1.46	0.86	1.22	0.58	1.68
ENSMUSG00000093254.1	ENSMUSG00000093254	microRNA 5126 [Source:MGI Symbol;Acc:MGI:4950451]	Mir5126	0	0	0	0	0	0	0	0	0	0	0	0	0	0	0	0	0	0	0
ENSMUSG00000094952.1	ENSMUSG00000094952	microRNA 3070b [Source:MGI Symbol;Acc:MGI:4834244]	Mir3070b	0	0	0	0	0	0	0	0	0	0	0	0	0	0	0	0	0	0	0
ENSMUSG00000087989.1	ENSMUSG00000087989	predicted gene, 22228 [Source:MGI Symbol;Acc:MGI:5452005]	Gm22228	0	0	0	0	0	0	0	0	0	0	0	0	0	0	0	0	0	0	0
ENSMUSG00000098287.1	ENSMUSG00000098287	microRNA 6355 [Source:MGI Symbol;Acc:MGI:5530855]	Mir6355	0	0	0	0	0	0	0	0	0	0	0	0	0	0	0	0	0	0	0
ENSMUSG00000094713.1	ENSMUSG00000094713	predicted gene, 22822 [Source:MGI Symbol;Acc:MGI:5452599]	Gm22822	0	0	0	0	0	0	0	0	0	0	0	0	0	0	0	0	0	0	0
ENSMUSG00000065563.1	ENSMUSG00000065563	microRNA 103-2 [Source:MGI Symbol;Acc:MGI:3619059]	Mir103-2	0	0	0	0	0	0	0	0	0	0	0	0	0	0	0	0	0	0	0
ENSMUSG00000084652.1	ENSMUSG00000084652	predicted gene, 22717 [Source:MGI Symbol;Acc:MGI:5452494]	Gm22717	0	0	0	0	0	0	0	0	0	0	0	0	0	0	0	0	0	0	0
ENSMUSG00000087875.1	ENSMUSG00000087875	predicted gene, 26104 [Source:MGI Symbol;Acc:MGI:5455881]	Gm26104	0	0	0	0	0	0	0	0	0	0	0	0	0	0	0	0	0	0	0
ENSMUSG00000065314.1	ENSMUSG00000065314	predicted gene, 26065 [Source:MGI Symbol;Acc:MGI:5455842]	Gm26065	0	0	0	0	0	0	0	0	0	0	0	0	0	0	0	0	0	0	0
ENSMUSG00000088468.1	ENSMUSG00000088468	predicted gene, 24750 [Source:MGI Symbol;Acc:MGI:5454527]	Gm24750	0	0	0	0	0	0	0	0	0	0	0	0	0	0	0	0	0	0	0
ENSMUSG00000092965.1	ENSMUSG00000092965	predicted gene, 22242 [Source:MGI Symbol;Acc:MGI:5452019]	Gm22242	0	0	0	0	0	0	0	0	0	0	0	0	0	0	0	0	0	0	0
ENSMUSG00000077708.1	ENSMUSG00000077708	predicted gene, 24071 [Source:MGI Symbol;Acc:MGI:5453848]	Gm24071	0	0	0	0	0	0	0	0	0	0	0	0	0	0	0	0	0	0	0
ENSMUSG00000065182.1	ENSMUSG00000065182	predicted gene, 25138 [Source:MGI Symbol;Acc:MGI:5454915]	Gm25138	0	0	0	0	0	0	0	0	0	0	0	0	0	0	0	0	0	0	0
ENSMUSG00000065319.1	ENSMUSG00000065319	predicted gene, 26066 [Source:MGI Symbol;Acc:MGI:5455843]	Gm26066	0	0	0	0	0	0	0	0	0	0	0	0	0	0	0	0	0	0	0
ENSMUSG00000077469.1	ENSMUSG00000077469	predicted gene, 25922 [Source:MGI Symbol;Acc:MGI:5455699]	Gm25922	0	0	0	0	0	0	0	0	0	0	0	0	0	0	0	0	0	0	0
ENSMUSG00000089605.1	ENSMUSG00000089605	predicted gene, 22093 [Source:MGI Symbol;Acc:MGI:5451870]	Gm22093	0	0	0	0	0	0	0	0	0	0	0	0	0	0	0	0	0	0	0
ENSMUSG00000094369.1	ENSMUSG00000094369	predicted gene, 26057 [Source:MGI Symbol;Acc:MGI:5455834]	Gm26057	0	0	0	0	0	0	0	0	0	0	0	0	0	0	0	0	0	0	0
ENSMUSG00000089095.1	ENSMUSG00000089095	predicted gene, 25660 [Source:MGI Symbol;Acc:MGI:5455437]	Gm25660	0	0	0	0	0	0	0	0	0	0	0	0	0	0	0	0	0	0	0
ENSMUSG00000089118.1	ENSMUSG00000089118	predicted gene, 25902 [Source:MGI Symbol;Acc:MGI:5455679]	Gm25902	0	0	0	0	0	0	0	0	0	0	5.68	0	0	0	0	0	0	0	0
ENSMUSG00000087728.1	ENSMUSG00000087728	predicted gene, 26274 [Source:MGI Symbol;Acc:MGI:5456051]	Gm26274	0	3.14	3.4	0	0	0	0	2.12	2.18	0	0	0	0	0	0	0	4.87	3.11	0
ENSMUSG00000088333.2	ENSMUSG00000088333	predicted gene, 27396 [Source:MGI Symbol;Acc:MGI:5530778]	Gm27396	0	0	0	0	0	0	0	0	0	0	0	0	0	0	0	0	0	0	0
ENSMUSG00000096829.1	ENSMUSG00000096829	predicted gene, 23771 [Source:MGI Symbol;Acc:MGI:5453548]	Gm23771	0	0	0	0	0	0	0	0	0	0	0	0	0	0	0	0	0	0	0
ENSMUSG00000089107.1	ENSMUSG00000089107	predicted gene, 23117 [Source:MGI Symbol;Acc:MGI:5452894]	Gm23117	0	0	0	0	0	0	0	0	0	0	0	0	0	0	0	0	0	0	0
ENSMUSG00000089576.1	ENSMUSG00000089576	predicted gene, 23007 [Source:MGI Symbol;Acc:MGI:5452784]	Gm23007	0	0	0	0	0	0	0	0	0	0	0	0	0	0	0	0	0	0	0
ENSMUSG00000104734.1	ENSMUSG00000104734	microRNA 669a-5 [Source:MGI Symbol;Acc:MGI:4834282]	Mir669a-5	0	0	0	0	0	0	0	0	0	0	0	0	0	0	0	0	0	0	0
ENSMUSG00000077604.1	ENSMUSG00000077604	small nucleolar RNA, C/D box 1B [Source:MGI Symbol;Acc:MGI:3819526]	Snord1b	0	0	0	0	0	0	0	0	0	0	0	0	0	0	0	0	0	0	0
ENSMUSG00000099285.1	ENSMUSG00000099285	predicted gene, 27989 [Source:MGI Symbol;Acc:MGI:5531371]	Gm27989	0	0	0	0	0	0	0	0	0	0	0	0	0	0	0	0	0	0	0
ENSMUSG00000065692.1	ENSMUSG00000065692	predicted gene, 25410 [Source:MGI Symbol;Acc:MGI:5455187]	Gm25410	0	0	0	0	0	0	0	0	0	0	0	0	0	0	0	0	0	0	0
ENSMUSG00000093251.1	ENSMUSG00000093251	predicted gene, 22932 [Source:MGI Symbol;Acc:MGI:5452709]	Gm22932	0	0	0	0	0	0	0	0	0	0	0	0	0	0	0	0	0	0	0
ENSMUSG00000094456.1	ENSMUSG00000094456	predicted gene, 22625 [Source:MGI Symbol;Acc:MGI:5452402]	Gm22625	0	0	0	0	0	0	0	0	0	0	0	0	0	0	0	0	0	0	0
ENSMUSG00000093071.1	ENSMUSG00000093071	predicted gene, 25951 [Source:MGI Symbol;Acc:MGI:5455728]	Gm25951	0	0	0	0	0	0	0	0	0	0	0	0	0	0	0	0	0	0	0
ENSMUSG00000105513.1	ENSMUSG00000105513	predicted gene, 44409 [Source:MGI Symbol;Acc:MGI:5690801]	Gm44409	0	0	0	0	0	0	0	0	0	0	0	0	0	0	0	0	0	0	0
ENSMUSG00000105025.1	ENSMUSG00000105025	U3B small nuclear RNA 1 [Source:MGI Symbol;Acc:MGI:97985]	Rnu3b1	23.93	36.6	22.84	0	0	31.42	30.62	0	5.14	6.53	6.22	0	36.6	0	12.96	0	0	0	0
ENSMUSG00000088106.1	ENSMUSG00000088106	predicted gene, 22378 [Source:MGI Symbol;Acc:MGI:5452155]	Gm22378	0	0	0	0	0	0	0	0	0	0	0	0	0	0	0	0	0	0	0
ENSMUSG00000087863.1	ENSMUSG00000087863	predicted gene, 24442 [Source:MGI Symbol;Acc:MGI:5454219]	Gm24442	0	0	0	0	0	0	0	0	0	0	0	0	0	0	0	0	0	0	0
ENSMUSG00000065420.2	ENSMUSG00000065420	microRNA 142b [Source:MGI Symbol;Acc:MGI:5531132]	Mir142b	0	0	0	0	0	0	0	0	0	0	0	0	0	0	0	0	0	0	0
ENSMUSG00000099331.1	ENSMUSG00000099331	microRNA 7239 [Source:MGI Symbol;Acc:MGI:5530886]	Mir7239	0	0	0	0	0	0	0	0	0	0	0	0	0	0	0	0	0	0	0
ENSMUSG00000065447.1	ENSMUSG00000065447	microRNA 302d [Source:MGI Symbol;Acc:MGI:3619328]	Mir302d	0	0	0	0	0	0	0	0	0	0	0	0	0	0	0	0	0	0	0
ENSMUSG00000064612.2	ENSMUSG00000064612	predicted gene, 26457 [Source:MGI Symbol;Acc:MGI:5456234]	Gm26457	0	0	0	0	0	0	0	0	0	0	0	0	0	0	0	0	0	0	0
ENSMUSG00000096814.1	ENSMUSG00000096814	predicted gene, 25085 [Source:MGI Symbol;Acc:MGI:5454862]	Gm25085	0	0	0	0	0	0	0	0	0	0	0	0	0	0	0	0	0	0	0
ENSMUSG00000099036.1	ENSMUSG00000099036	microRNA 378c [Source:MGI Symbol;Acc:MGI:5531312]	Mir378c	0	0	0	0	0	0	0	0	0	0	0	0	0	0	0	0	0	0	0
ENSMUSG00000095424.1	ENSMUSG00000095424	predicted gene, 24416 [Source:MGI Symbol;Acc:MGI:5454193]	Gm24416	0	0	0	0	0	0	0	0	0	0	0	0	0	0	0	0	0	0	0
ENSMUSG00000095097.1	ENSMUSG00000095097	predicted gene, 23658 [Source:MGI Symbol;Acc:MGI:5453435]	Gm23658	0	0	0	0	0	0	0	0	0	0	0	0	0	0	0	0	0	0	0
ENSMUSG00000032735.14	ENSMUSG00000032735	actin binding LIM protein family, member 3 [Source:MGI Symbol;Acc:MGI:2442582]	Ablim3	0.05	0.24	0.11	0.09	0	0	0.05	0.08	0.09	0.16	0.09	0.17	0.25	0.13	0.06	0.23	1	1.32	1.69
ENSMUSG00000092915.1	ENSMUSG00000092915	predicted gene, 24083 [Source:MGI Symbol;Acc:MGI:5453860]	Gm24083	0	0	0	0	0	0	0	0	0	0	0	0	0	0	0	0	0	0	0
ENSMUSG00000098735.1	ENSMUSG00000098735	microRNA 7005 [Source:MGI Symbol;Acc:MGI:5531217]	Mir7005	0	0	0	0	0	0	0	0	0	0	0	0	0	0	0	0	0	0	0
ENSMUSG00000080539.1	ENSMUSG00000080539	predicted gene, 25542 [Source:MGI Symbol;Acc:MGI:5455319]	Gm25542	0	0	0	0	0	0	0	0	0	0	0	0	0	0	0	0	0	0	0
ENSMUSG00000070130.1	ENSMUSG00000070130	microRNA 328 [Source:MGI Symbol;Acc:MGI:3619340]	Mir328	0	0	0	0	0	0	0	0	0	0	0	0	0	0	0	0	0	0	0
ENSMUSG00000099124.1	ENSMUSG00000099124	microRNA 8117 [Source:MGI Symbol;Acc:MGI:5530705]	Mir8117	0	0	0	0	0	0	0	0	0	0	0	0	0	0	0	0	0	0	0
ENSMUSG00000077082.1	ENSMUSG00000077082	predicted gene, 23766 [Source:MGI Symbol;Acc:MGI:5453543]	Gm23766	0	0	0	0	0	0	0	0	0	0	0	0	0	0	0	0	0	0	0
ENSMUSG00000089471.1	ENSMUSG00000089471	predicted gene, 25367 [Source:MGI Symbol;Acc:MGI:5455144]	Gm25367	0	0	0	0	0	0	0	0	0	0	0	0	0	0	0	0	0	0	0
ENSMUSG00000088231.1	ENSMUSG00000088231	predicted gene, 25426 [Source:MGI Symbol;Acc:MGI:5455203]	Gm25426	0	0	0	0	0	0	0	0	0	0	0	0	0	0	0	0	0	0	0
ENSMUSG00000077483.1	ENSMUSG00000077483	predicted gene, 25273 [Source:MGI Symbol;Acc:MGI:5455050]	Gm25273	0	0	0	0	0	0	0	0	0	0	0	0	0	0	0	0	0	0	0
ENSMUSG00000087878.1	ENSMUSG00000087878	predicted gene, 26105 [Source:MGI Symbol;Acc:MGI:5455882]	Gm26105	0	0	0	0	0	0	0	0	0	0	0	0	0	0	0	0	0	0	0
ENSMUSG00000087789.1	ENSMUSG00000087789	predicted gene, 23166 [Source:MGI Symbol;Acc:MGI:5452943]	Gm23166	0	0	0	0	0	0	0	0	0	0	0	0	0	0	0	0	0	0	0
ENSMUSG00000089214.1	ENSMUSG00000089214	microRNA 1931 [Source:MGI Symbol;Acc:MGI:3836967]	Mir1931	0	0	0	0	0	0	0	0	0	0	0	0	0	0	0	0	0	0	0
ENSMUSG00000077144.1	ENSMUSG00000077144	predicted gene, 22938 [Source:MGI Symbol;Acc:MGI:5452715]	Gm22938	0	0	0	0	0	0	0	0	0	0	0	0	0	0	0	0	0	0	0
ENSMUSG00000094977.1	ENSMUSG00000094977	predicted gene, 25256 [Source:MGI Symbol;Acc:MGI:5455033]	Gm25256	0	0	0	0	0	0	0	0	0	0	0	0	0	0	0	0	0	0	0
ENSMUSG00000077292.1	ENSMUSG00000077292	predicted gene, 25408 [Source:MGI Symbol;Acc:MGI:5455185]	Gm25408	0	0	0	0	0	0	0	0	0	0	0	0	0	0	0	0	0	0	0
ENSMUSG00000080592.1	ENSMUSG00000080592	predicted gene, 22030 [Source:MGI Symbol;Acc:MGI:5451807]	Gm22030	0	0	0	0	0	0	0	0	0	0	0	0	0	0	0	0	0	0	0
ENSMUSG00000088134.1	ENSMUSG00000088134	predicted gene, 22310 [Source:MGI Symbol;Acc:MGI:5452087]	Gm22310	0	0	0	0	0	0	0	0	0	0	0	0	0	0	0	0	0	0	0
ENSMUSG00000098432.1	ENSMUSG00000098432	predicted gene, 27493 [Source:MGI Symbol;Acc:MGI:5530875]	Gm27493	0	0	0	0	0	0	0	0	0	0	0	0	0	0	0	0	0	0	0
ENSMUSG00000088938.1	ENSMUSG00000088938	predicted gene, 22989 [Source:MGI Symbol;Acc:MGI:5452766]	Gm22989	0	0	0	0	0	0	0	0	0	0	0	0	0	0	0	0	0	0	0
ENSMUSG00000098562.1	ENSMUSG00000098562	microRNA 6910 [Source:MGI Symbol;Acc:MGI:5531145]	Mir6910	0	0	0	0	0	0	0	0	0	0	0	0	0	0	0	0	0	0	0
ENSMUSG00000076145.1	ENSMUSG00000076145	microRNA 679 [Source:MGI Symbol;Acc:MGI:3629899]	Mir679	0	0	0	0	0	0	0	0	0	0	0	0	0	0	0	0	0	0	0
ENSMUSG00000065847.1	ENSMUSG00000065847	predicted gene, 25188 [Source:MGI Symbol;Acc:MGI:5454965]	Gm25188	0	0	0	0	0	0	0	0	0	0	0	0	0	0	0	0	0	0	0
ENSMUSG00000088764.1	ENSMUSG00000088764	predicted gene, 24395 [Source:MGI Symbol;Acc:MGI:5454172]	Gm24395	0	0	0	0	0	0	0	0	0	0	0	0	0	0	0	0	0	0	0
ENSMUSG00000093409.1	ENSMUSG00000093409	predicted gene, 25193 [Source:MGI Symbol;Acc:MGI:5454970]	Gm25193	0	0	0	0	0	0	0	0	0	0	0	0	0	0	0	0	0	0	0
ENSMUSG00000084702.1	ENSMUSG00000084702	predicted gene, 22986 [Source:MGI Symbol;Acc:MGI:5452763]	Gm22986	0	0	0	0	0	0	0	0	0	0	0	0	0	0	0	0	0	0	0
ENSMUSG00000088244.1	ENSMUSG00000088244	predicted gene, 25909 [Source:MGI Symbol;Acc:MGI:5455686]	Gm25909	0	0	0	0	0	0	0	0	0	0	0	0	0	0	0	0	0	0	0
ENSMUSG00000024033.9	ENSMUSG00000024033	radial spoke head 1 homolog (Chlamydomonas) [Source:MGI Symbol;Acc:MGI:1194909]	Rsph1	6.41	10.15	8.2	1.63	3.25	1.6	1.96	2.86	5.05	1.36	1.1	0.24	1.74	1.93	2.4	0.42	2.83	6.22	9.41
ENSMUSG00000096222.1	ENSMUSG00000096222	predicted gene, 25412 [Source:MGI Symbol;Acc:MGI:5455189]	Gm25412	0	0	0	0	0	0	0	0	0	0	0	0	0	0	0	0	0	0	0
ENSMUSG00000105546.1	ENSMUSG00000105546	microRNA 669a-4 [Source:MGI Symbol;Acc:MGI:4834281]	Mir669a-4	0	0	0	0	0	0	0	0	0	0	0	0	0	0	0	0	0	0	0
ENSMUSG00000077578.1	ENSMUSG00000077578	predicted gene, 25631 [Source:MGI Symbol;Acc:MGI:5455408]	Gm25631	0	0	0	0	0	0	0	0	0	0	0	0	0	0	0	0	0	0	0
ENSMUSG00000088670.1	ENSMUSG00000088670	predicted gene, 23663 [Source:MGI Symbol;Acc:MGI:5453440]	Gm23663	0	0	0	0	0	0	0	0	0	0	0	0	0	0	0	0	0	0	0
ENSMUSG00000099193.1	ENSMUSG00000099193	predicted gene, 27374 [Source:MGI Symbol;Acc:MGI:5530756]	Gm27374	0	0	0	0	0	0	0	0	0	0	0	0	0	0	0	0	0	0	0
ENSMUSG00000084584.1	ENSMUSG00000084584	nuclear encoded rRNA 5S 15 [Source:MGI Symbol;Acc:MGI:4421749]	n-R5s15	0	0	0	0	0	0	0	0	0	0	0	0	0	0	0	0	0	0	0
ENSMUSG00000094912.1	ENSMUSG00000094912	predicted gene, 26392 [Source:MGI Symbol;Acc:MGI:5456169]	Gm26392	0	0	0	0	0	0	0	0	0	0	0	0	0	0	0	0	0	0	0
ENSMUSG00000099109.1	ENSMUSG00000099109	microRNA 7115 [Source:MGI Symbol;Acc:MGI:5531284]	Mir7115	0	0	0	0	0	0	0	0	0	0	0	0	0	0	0	0	0	0	0
ENSMUSG00000096851.1	ENSMUSG00000096851	predicted gene, 22756 [Source:MGI Symbol;Acc:MGI:5452533]	Gm22756	0	0	0	0	0	0	0	0	0	0	0	0	0	0	0	0	0	0	0
ENSMUSG00000093335.1	ENSMUSG00000093335	predicted gene, 22119 [Source:MGI Symbol;Acc:MGI:5451896]	Gm22119	0	0	0	0	0	0	0	0	0	0	0	0	0	0	0	0	0	0	0
ENSMUSG00000088203.1	ENSMUSG00000088203	predicted gene, 23755 [Source:MGI Symbol;Acc:MGI:5453532]	Gm23755	0	0	0	0	0	0	0	0	0	0	0	0	0	0	0	0	0	0	0
ENSMUSG00000064419.1	ENSMUSG00000064419	predicted gene, 22249 [Source:MGI Symbol;Acc:MGI:5452026]	Gm22249	0	0	0	0	0	0	0	0	0	0	0	0	0	0	0	0	0	0	0
ENSMUSG00000079061.3	ENSMUSG00000079061	predicted gene 11042 [Source:MGI Symbol;Acc:MGI:3779266]	Gm11042	0	0	0	0	0	0	0	0	0	0	0	0	0	0	0	0	0	0	0
ENSMUSG00000024958.12	ENSMUSG00000024958	G protein-coupled receptor 137 [Source:MGI Symbol;Acc:MGI:2147529]	Gpr137	63.01	75.51	60.97	64.97	34.36	57.08	45.86	58.04	64.47	63.85	53.8	61.06	49.29	52.34	69.21	58.13	41.51	31.42	44.36
ENSMUSG00000046805.9	ENSMUSG00000046805	macrophage expressed gene 1 [Source:MGI Symbol;Acc:MGI:1333743]	Mpeg1	636.08	606.63	645.34	681.84	368.4	1258.3	1025.55	1128.22	836.54	893.31	954.05	967.84	856.24	912.52	785.09	795.99	639.93	574.03	591.95
ENSMUSG00000048572.4	ENSMUSG00000048572	transmembrane protein 252 [Source:MGI Symbol;Acc:MGI:3583948]	Tmem252	2.97	1.48	1.98	1.01	4.66	1.23	1.96	1.41	1.77	3.39	1.17	1.87	1.08	1.99	3.25	2.98	2.41	3.84	4.22
ENSMUSG00000037603.6	ENSMUSG00000037603	predicted pseudogene 5519 [Source:MGI Symbol;Acc:MGI:3645618]	Gm5519	0	0	0	0	0	0	0	0	0	0	0	0	0	0	0	0	0	0	0
ENSMUSG00000024800.7	ENSMUSG00000024800	ribonuclease P/MRP 30 subunit [Source:MGI Symbol;Acc:MGI:1859683]	Rpp30	7.52	8.03	8.76	9.05	14.43	4.04	6.34	7.94	5.1	3.9	11.95	3.86	6.75	10.35	7.88	8.14	12.78	12.32	13.51
ENSMUSG00000074412.4	ENSMUSG00000074412	predicted gene 10689 [Source:MGI Symbol;Acc:MGI:3642613]	Gm10689	0	0	0	0	0	0	0	0	0	0	0	0	0	0	1.44	0	0	0	0
ENSMUSG00000049124.3	ENSMUSG00000049124	predicted gene 8186 [Source:MGI Symbol;Acc:MGI:3643110]	Gm8186	87.64	67.49	104.63	69.16	128.07	69.91	108.28	82.57	68.68	90.02	110.51	93.35	87.45	91.02	99.35	86.43	142.77	105.33	153.71
ENSMUSG00000095965.1	ENSMUSG00000095965	predicted gene, 17693 [Source:MGI Symbol;Acc:MGI:4937327]	Gm17693	0	0.17	0	0	0	0	0	0.22	0	0	0	0	0.18	0	0	0	0	0	0
ENSMUSG00000066178.2	ENSMUSG00000066178	RIKEN cDNA 6030445D17 gene [Source:MGI Symbol;Acc:MGI:2443447]	6030445D17Rik	0	0	0.44	0	0	0	0.12	0.22	0	0	0	0	0.18	0	0	0	0	0	0
ENSMUSG00000090395.1	ENSMUSG00000090395	immunoglobulin heavy variable V5-8 [Source:MGI Symbol;Acc:MGI:5009890]	Ighv5-8	0	0	0	0	0	0	0	0	0	0	0	0	0	0	0	0	0	0	0
ENSMUSG00000084456.1	ENSMUSG00000084456	predicted gene, 24593 [Source:MGI Symbol;Acc:MGI:5454370]	Gm24593	0	0	0	0	0	0	0	0	0	0	0	0	0	0	0	0	0	0	0
ENSMUSG00000065439.1	ENSMUSG00000065439	microRNA 140 [Source:MGI Symbol;Acc:MGI:2676825]	Mir140	0	0	0	0	0	0	0	0	0	0	0	0	0	0	0	0	0	0	0
ENSMUSG00000088650.1	ENSMUSG00000088650	predicted gene, 24854 [Source:MGI Symbol;Acc:MGI:5454631]	Gm24854	0	0	0	0	0	0	0	0	0	0	0	0	0	0	0	0	0	0	0
ENSMUSG00000076950.1	ENSMUSG00000076950	predicted gene, 24933 [Source:MGI Symbol;Acc:MGI:5454710]	Gm24933	0	0	0	0	0	0	0	0	0	0	0	0	0	0	0	0	0	0	0
ENSMUSG00000098596.1	ENSMUSG00000098596	microRNA 7226 [Source:MGI Symbol;Acc:MGI:5531012]	Mir7226	0	0	0	0	0	0	0	0	0	0	0	0	0	0	0	0	0	0	0
ENSMUSG00000099174.1	ENSMUSG00000099174	microRNA 6406 [Source:MGI Symbol;Acc:MGI:5531363]	Mir6406	0	0	0	0	0	0	0	0	0	0	0	0	0	0	0	0	0	0	0
ENSMUSG00000098759.1	ENSMUSG00000098759	microRNA 7063 [Source:MGI Symbol;Acc:MGI:5531036]	Mir7063	0	0	0	0	0	0	0	0	0	0	0	0	0	0	0	0	0	0	0
ENSMUSG00000092674.2	ENSMUSG00000092674	predicted gene, 24105 [Source:MGI Symbol;Acc:MGI:5453882]	Gm24105	0	0	0	0	0	0	5.77	0	0	0	4.01	0	0	0	4.6	0	0	0	0
ENSMUSG00000098480.1	ENSMUSG00000098480	microRNA 6387 [Source:MGI Symbol;Acc:MGI:5530663]	Mir6387	0	0	0	0	0	0	0	0	0	0	0	0	0	0	0	0	0	0	0
ENSMUSG00000084648.1	ENSMUSG00000084648	predicted gene, 24378 [Source:MGI Symbol;Acc:MGI:5454155]	Gm24378	0	0	0	0	0	0	0	0	0	0	0	0	0	0	0	0	0	0	0
ENSMUSG00000094400.1	ENSMUSG00000094400	predicted gene, 23140 [Source:MGI Symbol;Acc:MGI:5452917]	Gm23140	0	0	0	0	0	0	0	0	0	0	0	0	0	0	0	0	0	0	0
ENSMUSG00000070076.2	ENSMUSG00000070076	microRNA 127 [Source:MGI Symbol;Acc:MGI:2676812]	Mir127	0	0	0	0	0	0	0	0	0	0	0	0	0	0	0	0	0	0	0
ENSMUSG00000088935.1	ENSMUSG00000088935	predicted gene, 25924 [Source:MGI Symbol;Acc:MGI:5455701]	Gm25924	0	0	0	0	0	0	0	0	0	0	0	0	0	0	0	0	0	0	0
ENSMUSG00000076005.1	ENSMUSG00000076005	microRNA 547 [Source:MGI Symbol;Acc:MGI:3619434]	Mir547	0	0	0	0	0	0	0	0	0	0	0	0	0	0	0	0	0	0	0
ENSMUSG00000064549.1	ENSMUSG00000064549	predicted gene, 22977 [Source:MGI Symbol;Acc:MGI:5452754]	Gm22977	0	0	0	0	0	0	0	0	0	0	0	0	0	0	0	0	0	0	0
ENSMUSG00000088093.1	ENSMUSG00000088093	predicted gene, 22811 [Source:MGI Symbol;Acc:MGI:5452588]	Gm22811	0	0	0	0	0	0	0	0	0	0	0	0	0	0	0	0	0	0	0
ENSMUSG00000098751.1	ENSMUSG00000098751	microRNA 7672 [Source:MGI Symbol;Acc:MGI:5530696]	Mir7672	0	0	0	0	0	0	0	0	0	0	0	0	0	0	0	0	0	0	0
ENSMUSG00000099035.1	ENSMUSG00000099035	microRNA 7040 [Source:MGI Symbol;Acc:MGI:5530871]	Mir7040	0	0	0	0	0	0	0	0	0	0	0	0	0	0	0	0	0	0	0
ENSMUSG00000088505.1	ENSMUSG00000088505	predicted gene, 26489 [Source:MGI Symbol;Acc:MGI:5456266]	Gm26489	0	0	0	0	0	0	0	0	0	0	0	0	0	0	0	0	0	0	0
ENSMUSG00000070249.1	ENSMUSG00000070249	predicted gene, 23520 [Source:MGI Symbol;Acc:MGI:5453297]	Gm23520	0	0	0	0	0	0	0	0	0	0	0	0	0	0	0	0	0	0	0
ENSMUSG00000077735.1	ENSMUSG00000077735	predicted gene, 24556 [Source:MGI Symbol;Acc:MGI:5454333]	Gm24556	0	0	0	0	0	0	0	0	0	0	0	0	0	0	0	0	0	0	0
ENSMUSG00000065488.2	ENSMUSG00000065488	microRNA 196a-2 [Source:MGI Symbol;Acc:MGI:3618739]	Mir196a-2	0	0	0	0	0	0	0	0	0	0	0	0	0	0	0	0	0	0	0
ENSMUSG00000084421.1	ENSMUSG00000084421	predicted gene, 25107 [Source:MGI Symbol;Acc:MGI:5454884]	Gm25107	0	0	0	0	0	0	0	0	0	0	0	0	0	0	0	0	0	0	0
ENSMUSG00000080635.1	ENSMUSG00000080635	predicted gene, 25509 [Source:MGI Symbol;Acc:MGI:5455286]	Gm25509	0	0	0	0	0	0	0	0	0	0	0	0	0	0	0	0	0	0	0
ENSMUSG00000093227.1	ENSMUSG00000093227	microRNA 1251 [Source:MGI Symbol;Acc:MGI:4834231]	Mir1251	0	0	0	0	0	0	0	0	0	0	0	0	0	0	0	0	0	0	0
ENSMUSG00000077516.1	ENSMUSG00000077516	nuclear encoded rRNA 5S 219 [Source:MGI Symbol;Acc:MGI:4422084]	n-R5s219	0	0	0	0	0	0	0	0	0	0	0	0	0	0	0	0	0	0	0
ENSMUSG00000094095.1	ENSMUSG00000094095	predicted gene, 25648 [Source:MGI Symbol;Acc:MGI:5455425]	Gm25648	0	0	0	0	0	0	0	0	0	0	0	0	0	0	0	0	0	0	0
ENSMUSG00000087979.1	ENSMUSG00000087979	predicted gene, 23715 [Source:MGI Symbol;Acc:MGI:5453492]	Gm23715	0	0	0	0	0	0	0	0	0	0	0	0	0	0	0	0	0	0	0
ENSMUSG00000098918.1	ENSMUSG00000098918	microRNA 6481 [Source:MGI Symbol;Acc:MGI:5531126]	Mir6481	0	0	0	0	0	0	0	0	0	0	0	0	0	0	0	0	0	0	0
ENSMUSG00000088166.1	ENSMUSG00000088166	predicted gene, 23536 [Source:MGI Symbol;Acc:MGI:5453313]	Gm23536	0	0	0	0	0	0	0	0	0	0	0	0	0	0	0	0	0	0	0
ENSMUSG00000077777.1	ENSMUSG00000077777	predicted gene, 22372 [Source:MGI Symbol;Acc:MGI:5452149]	Gm22372	0	0	0	0	0	0	0	0	0	0	0	0	0	0	0	0	0	0	0
ENSMUSG00000065407.1	ENSMUSG00000065407	microRNA 135a-1 [Source:MGI Symbol;Acc:MGI:2676820]	Mir135a-1	0	0	0	0	0	0	0	0	0	0	0	0	0	0	0	0	0	0	0
ENSMUSG00000094290.2	ENSMUSG00000094290	predicted gene, 27512 [Source:MGI Symbol;Acc:MGI:5530894]	Gm27512	0	0	0	0	0	0	0	0	0	0	0	0	0	0	0	0	0	0	0
ENSMUSG00000098953.1	ENSMUSG00000098953	predicted gene, 27348 [Source:MGI Symbol;Acc:MGI:5530730]	Gm27348	0	0	0	0	0	0	0	0	0	0	0	0	0	0	0	0	0	0	0
ENSMUSG00000089381.1	ENSMUSG00000089381	predicted gene, 24678 [Source:MGI Symbol;Acc:MGI:5454455]	Gm24678	0	0	0	0	0	0	0	0	0	0	0	0	0	0	0	0	0	0	0
ENSMUSG00000077269.1	ENSMUSG00000077269	predicted gene, 24434 [Source:MGI Symbol;Acc:MGI:5454211]	Gm24434	0	0	0	0	0	0	0	0	0	0	0	0	0	0	0	0	0	0	0
ENSMUSG00000064424.1	ENSMUSG00000064424	predicted gene, 22749 [Source:MGI Symbol;Acc:MGI:5452526]	Gm22749	0	0	0	0	0	0	0	0	0	0	0	0	0	0	0	0	0	0	0
ENSMUSG00000064782.1	ENSMUSG00000064782	predicted gene, 22685 [Source:MGI Symbol;Acc:MGI:5452462]	Gm22685	0	0	0	0	0	0	0	0	0	0	0	0	0	0	0	0	0	0	0
ENSMUSG00000088220.1	ENSMUSG00000088220	predicted gene, 22601 [Source:MGI Symbol;Acc:MGI:5452378]	Gm22601	0	0	0	0	0	0	0	0	0	0	0	0	0	0	0	0	0	0	0
ENSMUSG00000098666.1	ENSMUSG00000098666	microRNA 6950 [Source:MGI Symbol;Acc:MGI:5530968]	Mir6950	0	0	0	0	0	0	0	0	0	0	0	0	0	0	0	0	0	0	0
ENSMUSG00000099250.1	ENSMUSG00000099250	7S RNA 2 [Source:MGI Symbol;Acc:MGI:97953]	Rn7s2	487.14	480.98	468.7	600.15	514.8	355.37	471.29	603.71	471.22	549.89	621.35	507.59	6141.64	714.83	750.07	1079.62	425.72	6603.08	497.38
ENSMUSG00000076269.1	ENSMUSG00000076269	microRNA 374b [Source:MGI Symbol;Acc:MGI:3629958]	Mir374b	0	0	0	0	0	0	0	0	0	0	0	0	0	0	0	0	0	0	0
ENSMUSG00000065181.1	ENSMUSG00000065181	predicted gene, 25139 [Source:MGI Symbol;Acc:MGI:5454916]	Gm25139	0	0	0	0	0	0	0	0	0	0	0	0	0	0	0	0	0	0	0
ENSMUSG00000095393.1	ENSMUSG00000095393	predicted gene, 25619 [Source:MGI Symbol;Acc:MGI:5455396]	Gm25619	0	0	0	0	0	0	0	0	0	0	0	0	0	0	0	0	0	0	0
ENSMUSG00000093147.1	ENSMUSG00000093147	predicted gene, 23369 [Source:MGI Symbol;Acc:MGI:5453146]	Gm23369	0	0	0	0	0	0	0	0	0	0	0	0	0	0	0	0	0	0	0
ENSMUSG00000064512.1	ENSMUSG00000064512	predicted gene, 22456 [Source:MGI Symbol;Acc:MGI:5452233]	Gm22456	0	0	0	0	0	0	0	0	0	0	0	0	0	0	0	0	0	0	0
ENSMUSG00000106406.1	ENSMUSG00000106406	microRNA 7682 [Source:MGI Symbol;Acc:MGI:5562724]	Mir7682	0	0	0	0	0	0	0	0	0	0	0	0	0	0	0	0	0	0	0
ENSMUSG00000096896.1	ENSMUSG00000096896	predicted gene, 25244 [Source:MGI Symbol;Acc:MGI:5455021]	Gm25244	0	0	0	0	0	0	0	0	0	0	0	0	0	0	0	0	0	0	0
ENSMUSG00000080415.1	ENSMUSG00000080415	predicted gene, 26469 [Source:MGI Symbol;Acc:MGI:5456246]	Gm26469	0	0	0	0	0	0	0	0	0	0	0	0	0	0	0	0	0	0	0
ENSMUSG00000106362.1	ENSMUSG00000106362	predicted gene, 47279 [Source:MGI Symbol;Acc:MGI:6096123]	Gm47279	0	0	0	0	0	0	0	0	0	0	0	0	0	0	0	0	0	0	0
ENSMUSG00000084671.1	ENSMUSG00000084671	predicted gene, 26023 [Source:MGI Symbol;Acc:MGI:5455800]	Gm26023	0	0	0	0	0	0	0	0	0	0	0	0	0	0	0	0	0	0	0
ENSMUSG00000084741.1	ENSMUSG00000084741	predicted gene, 25293 [Source:MGI Symbol;Acc:MGI:5455070]	Gm25293	0	0	0	0	0	0	0	0	0	0	0	0	0	0	0	0	0	0	0
ENSMUSG00000098636.1	ENSMUSG00000098636	predicted gene, 27742 [Source:MGI Symbol;Acc:MGI:5531124]	Gm27742	0	0	0	0	0	0	0	0	0	0	0	0	0	0	0	0	0	0	0
ENSMUSG00000088441.1	ENSMUSG00000088441	predicted gene, 25599 [Source:MGI Symbol;Acc:MGI:5455376]	Gm25599	0	0	0	0	0	0	0	0	0	0	0	0	0	0	0	0	0	0	0
ENSMUSG00000080533.1	ENSMUSG00000080533	microRNA 1191 [Source:MGI Symbol;Acc:MGI:3783364]	Mir1191	0	0	0	0	0	0	0	0	0	0	0	0	0	0	0	0	0	0	0
ENSMUSG00000077361.1	ENSMUSG00000077361	predicted gene, 23481 [Source:MGI Symbol;Acc:MGI:5453258]	Gm23481	0	0	0	0	0	0	0	0	0	0	0	0	0	0	0	0	0	0	0
ENSMUSG00000088342.1	ENSMUSG00000088342	predicted gene, 22340 [Source:MGI Symbol;Acc:MGI:5452117]	Gm22340	0	0	0	0	0	0	0	0	0	0	0	0	0	0	0	0	0	0	0
ENSMUSG00000065683.1	ENSMUSG00000065683	predicted gene, 23731 [Source:MGI Symbol;Acc:MGI:5453508]	Gm23731	0	0	0	0	0	0	0	0	0	0	0	0	0	0	0	0	0	0	0
ENSMUSG00000089420.2	ENSMUSG00000089420	predicted gene, 27934 [Source:MGI Symbol;Acc:MGI:5531316]	Gm27934	0	0	0	0	0	0	0	0	0	0	0	0	0	0	0	0	0	0	0
ENSMUSG00000064882.1	ENSMUSG00000064882	predicted gene, 24202 [Source:MGI Symbol;Acc:MGI:5453979]	Gm24202	0	0	0	0	0	0	0	0	0	0	0	0	0	0	0	0	0	0	0
ENSMUSG00000089584.1	ENSMUSG00000089584	predicted gene, 23337 [Source:MGI Symbol;Acc:MGI:5453114]	Gm23337	0	0	0	0	0	0	0	0	0	0	0	0	0	0	0	0	0	0	0
ENSMUSG00000084733.1	ENSMUSG00000084733	predicted gene, 25808 [Source:MGI Symbol;Acc:MGI:5455585]	Gm25808	0	0	0	0	0	0	0	0	0	0	0	0	0	0	0	0	0	0	0
ENSMUSG00000106175.1	ENSMUSG00000106175	predicted gene, 44313 [Source:MGI Symbol;Acc:MGI:5690705]	Gm44313	0	0	0	0	0	0	0	0	0	0	0	0	0	0	0	0	0	0	0
ENSMUSG00000089092.1	ENSMUSG00000089092	predicted gene, 25654 [Source:MGI Symbol;Acc:MGI:5455431]	Gm25654	0	0	0	0	0	0	0	0	0	0	0	0	0	0	0	0	0	0	0
ENSMUSG00000065074.1	ENSMUSG00000065074	predicted gene, 24535 [Source:MGI Symbol;Acc:MGI:5454312]	Gm24535	0	0	0	0	0	0	0	0	0	0	0	0	0	0	0	0	0	0	0
ENSMUSG00000077185.1	ENSMUSG00000077185	predicted gene, 25091 [Source:MGI Symbol;Acc:MGI:5454868]	Gm25091	0	0	0	0	0	0	0	0	0	0	0	0	0	0	0	0	0	0	0
ENSMUSG00000088253.1	ENSMUSG00000088253	predicted gene, 24285 [Source:MGI Symbol;Acc:MGI:5454062]	Gm24285	0	0	0	0	0	0	0	0	0	0	0	0	0	0	0	0	0	0	0
ENSMUSG00000077201.1	ENSMUSG00000077201	predicted gene, 25614 [Source:MGI Symbol;Acc:MGI:5455391]	Gm25614	0	0	0	0	0	0	0	0	0	0	0	0	0	0	0	0	0	0	0
ENSMUSG00000064856.1	ENSMUSG00000064856	predicted gene, 23444 [Source:MGI Symbol;Acc:MGI:5453221]	Gm23444	46.59	29.91	0	0	0	0	0	0	0	0	0	0	0	0	0	0	0	68.54	39
ENSMUSG00000064897.1	ENSMUSG00000064897	predicted gene, 22504 [Source:MGI Symbol;Acc:MGI:5452281]	Gm22504	0	0	0	0	0	0	0	0	0	0	0	0	0	0	0	0	0	0	0
ENSMUSG00000087769.1	ENSMUSG00000087769	predicted gene, 23986 [Source:MGI Symbol;Acc:MGI:5453763]	Gm23986	0	0	0	0	0	0	0	0	0	0	0	0	0	0	0	0	0	0	0
ENSMUSG00000095016.1	ENSMUSG00000095016	predicted gene, 26285 [Source:MGI Symbol;Acc:MGI:5456062]	Gm26285	0	0	0	0	0	0	0	0	0	0	0	0	0	0	0	0	0	0	0
ENSMUSG00000065017.1	ENSMUSG00000065017	predicted gene, 23510 [Source:MGI Symbol;Acc:MGI:5453287]	Gm23510	0	0	0	0	0	0	0	0	0	0	0	0	0	0	0	0	0	0	0
ENSMUSG00000095184.1	ENSMUSG00000095184	predicted gene, 26375 [Source:MGI Symbol;Acc:MGI:5456152]	Gm26375	0	0	0	0	0	0	0	0	0	0	0	0	0	0	0	0	0	0	0
ENSMUSG00000098757.1	ENSMUSG00000098757	predicted gene, 27313 [Source:MGI Symbol;Acc:MGI:5530695]	Gm27313	0	0	0	0	0	0	0	0	0	0	0	0	0	0	0	0	0	0	0
ENSMUSG00000077176.1	ENSMUSG00000077176	predicted gene, 25759 [Source:MGI Symbol;Acc:MGI:5455536]	Gm25759	0	0	0	0	0	0	0	0	0	0	0	0	0	0	0	0	0	0	0
ENSMUSG00000089093.3	ENSMUSG00000089093	small nucleolar RNA, C/D box 11 [Source:MGI Symbol;Acc:MGI:3819516]	Snord11	0	0	0	0	0	0	0	0	0	0	0	0	0	0	0	0	0	0	0
ENSMUSG00000064601.1	ENSMUSG00000064601	predicted gene, 25634 [Source:MGI Symbol;Acc:MGI:5455411]	Gm25634	0	0	0	0	0	0	0	0	0	0	0	0	0	0	0	0	0	0	0
ENSMUSG00000094554.1	ENSMUSG00000094554	predicted gene, 22391 [Source:MGI Symbol;Acc:MGI:5452168]	Gm22391	0	0	0	0	0	0	0	0	0	0	0	0	0	0	0	0	0	0	0
ENSMUSG00000077637.1	ENSMUSG00000077637	predicted gene, 22771 [Source:MGI Symbol;Acc:MGI:5452548]	Gm22771	0	0	0	0	0	0	0	0	0	0	0	0	0	0	0	0	0	0	0
ENSMUSG00000088915.1	ENSMUSG00000088915	predicted gene, 22606 [Source:MGI Symbol;Acc:MGI:5452383]	Gm22606	0	0	0	0	0	0	0	0	0	0	0	0	0	0	0	0	0	0	0
ENSMUSG00000093404.1	ENSMUSG00000093404	predicted gene, 25190 [Source:MGI Symbol;Acc:MGI:5454967]	Gm25190	0	0	0	0	0	0	0	0	0	0	0	0	0	0	0	0	0	0	0
ENSMUSG00000064542.1	ENSMUSG00000064542	predicted gene, 22980 [Source:MGI Symbol;Acc:MGI:5452757]	Gm22980	0	0	0	0	0	0	0	0	0	0	0	0	0	0	0	0	0	0	0
ENSMUSG00000092671.1	ENSMUSG00000092671	predicted gene, 24103 [Source:MGI Symbol;Acc:MGI:5453880]	Gm24103	0	0	0	0	0	0	0	0	0	0	0	0	0	0	0	0	0	0	0
ENSMUSG00000106154.1	ENSMUSG00000106154	microRNA 7232 [Source:MGI Symbol;Acc:MGI:5562768]	Mir7232	0	0	0	0	0	0	0	0	0	0	0	0	0	0	0	0	0	0	0
ENSMUSG00000089233.1	ENSMUSG00000089233	predicted gene, 22202 [Source:MGI Symbol;Acc:MGI:5451979]	Gm22202	0	0	0	0	0	0	0	0	0	0	0	0	0	0	0	0	0	0	0
ENSMUSG00000093498.1	ENSMUSG00000093498	microRNA 5615-2 [Source:MGI Symbol;Acc:MGI:5453144]	Mir5615-2	0	0	0	0	0	0	0	0	0	0	0	0	0	0	0	0	0	0	0
ENSMUSG00000088626.2	ENSMUSG00000088626	predicted gene, 23034 [Source:MGI Symbol;Acc:MGI:5452811]	Gm23034	0	0	0	0	0	0	0	0	0	0	0	0	0	0	0	0	0	0	0
ENSMUSG00000077660.1	ENSMUSG00000077660	predicted gene, 24257 [Source:MGI Symbol;Acc:MGI:5454034]	Gm24257	0	0	0	0	0	0	0	0	0	0	0	0	0	0	0	0	0	0	0
ENSMUSG00000076959.1	ENSMUSG00000076959	microRNA 669l [Source:MGI Symbol;Acc:MGI:3837025]	Mir669l	0	0	0	0	0	0	0	0	0	0	0	0	0	0	0	0	0	0	0
ENSMUSG00000094179.1	ENSMUSG00000094179	small nucleolar RNA, C/D box 50B [Source:MGI Symbol;Acc:MGI:5454205]	Snord50b	0	0	0	0	0	0	0	0	0	0	0	0	0	0	0	0	0	0	0
ENSMUSG00000084612.1	ENSMUSG00000084612	nuclear encoded rRNA 5S 6 [Source:MGI Symbol;Acc:MGI:4421740]	n-R5s6	0	0	0	0	0	0	0	0	0	0	0	0	0	0	0	0	0	0	0
ENSMUSG00000094239.1	ENSMUSG00000094239	predicted gene, 24079 [Source:MGI Symbol;Acc:MGI:5453856]	Gm24079	0	0	0	0	0	0	0	0	0	0	0	0	0	0	0	0	0	0	0
ENSMUSG00000093256.1	ENSMUSG00000093256	predicted gene, 22933 [Source:MGI Symbol;Acc:MGI:5452710]	Gm22933	0	0	0	0	0	0	0	0	0	0	0	0	0	0	0	0	0	0	0
ENSMUSG00000093176.1	ENSMUSG00000093176	microRNA 5119 [Source:MGI Symbol;Acc:MGI:4950444]	Mir5119	0	0	0	0	0	0	0	0	0	0	0	0	0	0	0	0	0	0	0
ENSMUSG00000087938.1	ENSMUSG00000087938	predicted gene, 26049 [Source:MGI Symbol;Acc:MGI:5455826]	Gm26049	0	0	0	0	0	0	0	0	0	0	0	0	0	0	0	0	0	0	0
ENSMUSG00000098453.1	ENSMUSG00000098453	microRNA 6997 [Source:MGI Symbol;Acc:MGI:5530692]	Mir6997	0	0	0	0	0	0	0	0	0	0	0	0	0	0	0	0	0	0	0
ENSMUSG00000088448.1	ENSMUSG00000088448	predicted gene, 23558 [Source:MGI Symbol;Acc:MGI:5453335]	Gm23558	0	0	0	0	0	0	0	0	0	0	0	0	0	0	0	0	0	0	0
ENSMUSG00000098984.1	ENSMUSG00000098984	microRNA 6420 [Source:MGI Symbol;Acc:MGI:5531389]	Mir6420	0	0	0	0	0	0	0	0	0	0	0	0	0	0	0	0	0	0	0
ENSMUSG00000098676.1	ENSMUSG00000098676	microRNA 6359 [Source:MGI Symbol;Acc:MGI:5530710]	Mir6359	0	0	0	0	0	0	0	0	0	0	0	0	0	0	0	0	0	0	0
ENSMUSG00000094691.1	ENSMUSG00000094691	predicted gene, 22908 [Source:MGI Symbol;Acc:MGI:5452685]	Gm22908	0	0	0	0	0	0	0	0	0	0	0	0	0	0	0	0	0	0	0
ENSMUSG00000105292.1	ENSMUSG00000105292	predicted gene, 44299 [Source:MGI Symbol;Acc:MGI:5690691]	Gm44299	0	0	0	0	0	0	0	0	0	0	0	0	0	0	0	0	0	0	0
ENSMUSG00000096134.1	ENSMUSG00000096134	microRNA 669p-1 [Source:MGI Symbol;Acc:MGI:4834287]	Mir669p-1	0	0	0	0	0	0	0	0	0	0	0	0	0	0	0	0	0	0	0
ENSMUSG00000098296.1	ENSMUSG00000098296	microRNA 6918 [Source:MGI Symbol;Acc:MGI:5531350]	Mir6918	0	0	0	0	0	0	0	0	0	0	0	0	0	0	0	0	0	0	0
ENSMUSG00000065915.1	ENSMUSG00000065915	predicted gene, 24445 [Source:MGI Symbol;Acc:MGI:5454222]	Gm24445	0	0	0	0	0	0	0	0	0	0	0	0	0	0	0	0	0	0	0
ENSMUSG00000095615.1	ENSMUSG00000095615	predicted gene, 26243 [Source:MGI Symbol;Acc:MGI:5456020]	Gm26243	0	0	0	0	0	0	0	0	0	0	0	0	0	0	0	0	0	0	0
ENSMUSG00000105249.1	ENSMUSG00000105249	predicted gene, 44458 [Source:MGI Symbol;Acc:MGI:5690850]	Gm44458	0	0	0	0	0	0	0	0	0	0	0	0	0	0	0	0	0	0	0
ENSMUSG00000106474.1	ENSMUSG00000106474	predicted gene, 47294 [Source:MGI Symbol;Acc:MGI:6096153]	Gm47294	0	0	0	0	0	0	0	0	0	0	0	0	0	0	0	0	0	0	0
ENSMUSG00000065485.1	ENSMUSG00000065485	microRNA 219a-2 [Source:MGI Symbol;Acc:MGI:3618754]	Mir219a-2	0	0	0	0	0	0	0	0	0	0	0	0	0	0	0	0	0	0	0
ENSMUSG00000095449.1	ENSMUSG00000095449	nuclear encoded rRNA 5S 112 [Source:MGI Symbol;Acc:MGI:4421960]	n-R5s112	0	0	0	0	0	0	0	0	0	0	0	0	0	0	0	0	0	0	0
ENSMUSG00000080686.1	ENSMUSG00000080686	predicted gene, 24806 [Source:MGI Symbol;Acc:MGI:5454583]	Gm24806	0	0	0	0	0	0	0	0	0	0	0	0	0	0	0	0	0	0	0
ENSMUSG00000089344.1	ENSMUSG00000089344	predicted gene, 22664 [Source:MGI Symbol;Acc:MGI:5452441]	Gm22664	0	0	0	0	0	0	0	0	0	0	0	0	0	0	0	0	0	0	0
ENSMUSG00000084521.1	ENSMUSG00000084521	predicted gene, 24183 [Source:MGI Symbol;Acc:MGI:5453960]	Gm24183	0	0	0	0	0	0	0	0	0	0	0	0	0	0	0	0	0	0	0
ENSMUSG00000092818.2	ENSMUSG00000092818	predicted gene, 27361 [Source:MGI Symbol;Acc:MGI:5530743]	Gm27361	0	0	0	0	0	0	0	0	0	0	0	0	0	0	0	0	0	0	0
ENSMUSG00000104536.1	ENSMUSG00000104536	predicted gene, 23786 [Source:MGI Symbol;Acc:MGI:5453563]	Gm23786	0	0	0	0	0	0	0	0	0	0	0	0	0	0	0	0	0	0	0
ENSMUSG00000065239.1	ENSMUSG00000065239	predicted gene, 22971 [Source:MGI Symbol;Acc:MGI:5452748]	Gm22971	0	0	0	0	0	0	0	0	0	0	0	0	0	0	0	0	0	0	0
ENSMUSG00000089210.1	ENSMUSG00000089210	predicted gene, 23386 [Source:MGI Symbol;Acc:MGI:5453163]	Gm23386	0	0	0	0	0	0	0	0	0	0	0	0	0	0	0	0	0	0	0
ENSMUSG00000091619.1	ENSMUSG00000091619	predicted gene 3625 [Source:MGI Symbol;Acc:MGI:3781801]	Gm3625	0	0	0	0	0	0	0	0	0	0	0	0	0	0	0	0	0	0	0
ENSMUSG00000089606.1	ENSMUSG00000089606	predicted gene, 22501 [Source:MGI Symbol;Acc:MGI:5452278]	Gm22501	0	0	0	0	0	0	0	0	0	0	0	0	0	0	0	0	0	0	0
ENSMUSG00000087932.1	ENSMUSG00000087932	microRNA 1971 [Source:MGI Symbol;Acc:MGI:3837219]	Mir1971	0	0	0	0	0	0	0	0	0	0	0	0	0	0	0	0	0	0	0
ENSMUSG00000065089.1	ENSMUSG00000065089	predicted gene, 26493 [Source:MGI Symbol;Acc:MGI:5456270]	Gm26493	0	0	0	0	0	0	0	0	0	0	0	0	0	0	0	0	0	0	0
ENSMUSG00000098389.1	ENSMUSG00000098389	microRNA 6983 [Source:MGI Symbol;Acc:MGI:5530878]	Mir6983	0	0	0	0	0	0	0	0	0	0	0	0	0	0	0	0	0	0	0
ENSMUSG00000077897.1	ENSMUSG00000077897	microRNA 511 [Source:MGI Symbol;Acc:MGI:3718546]	Mir511	0	0	0	0	0	0	0	0	0	0	0	0	0	0	0	0	0	0	0
ENSMUSG00000095029.1	ENSMUSG00000095029	predicted gene, 36079 [Source:MGI Symbol;Acc:MGI:5595238]	Gm36079	0	0.21	0	0	0	0.72	0	0	0	0.17	0	0	0	0	0.19	1.19	0.34	0.34	0.3
ENSMUSG00000094244.1	ENSMUSG00000094244	predicted gene, 23967 [Source:MGI Symbol;Acc:MGI:5453744]	Gm23967	0	0	0	0	0	0	0	0	0	0	0	0	0	0	0	0	0	0	0
ENSMUSG00000070109.2	ENSMUSG00000070109	microRNA 497b [Source:MGI Symbol;Acc:MGI:5531119]	Mir497b	0	0	0	0	0	0	0	0	0	0	0	0	0	0	0	0	0	0	0
ENSMUSG00000062962.4	ENSMUSG00000062962	predicted pseudogene 6378 [Source:MGI Symbol;Acc:MGI:3647253]	Gm6378	0	0	0	0	0	0	0	0	0	0	0	0	0	0	0	0	0	0	0
ENSMUSG00000098906.1	ENSMUSG00000098906	microRNA 7652 [Source:MGI Symbol;Acc:MGI:5531314]	Mir7652	0	0	0	0	0	0	0	0	0	0	0	0	0	0	0	0	0	0	0
ENSMUSG00000065945.1	ENSMUSG00000065945	predicted gene, 23796 [Source:MGI Symbol;Acc:MGI:5453573]	Gm23796	0	0	0	0	0	0	0	0	0	0	0	0	0	0	0	0	0	0	0
ENSMUSG00000106196.1	ENSMUSG00000106196	predicted gene, 44461 [Source:MGI Symbol;Acc:MGI:5690853]	Gm44461	0	0	0	0	0	0	0	0	0	0	0	0	0	0	0	0	0	0	0
ENSMUSG00000080596.1	ENSMUSG00000080596	predicted gene, 22032 [Source:MGI Symbol;Acc:MGI:5451809]	Gm22032	0	0	0	0	0	0	0	0	0	0	0	0	0	0	0	0	0	0	0
ENSMUSG00000087980.1	ENSMUSG00000087980	predicted gene, 22226 [Source:MGI Symbol;Acc:MGI:5452003]	Gm22226	0	0	0	0	0	0	0	0	0	0	0	0	0	0	0	0	0	0	0
ENSMUSG00000080626.1	ENSMUSG00000080626	microRNA 1192 [Source:MGI Symbol;Acc:MGI:3783365]	Mir1192	0	0	0	0	0	0	0	0	0	0	0	0	0	0	0	0	0	0	0
ENSMUSG00000099037.1	ENSMUSG00000099037	predicted gene, 27554 [Source:MGI Symbol;Acc:MGI:5530936]	Gm27554	0	0	0	0	0	0	0	0	0	0	0	0	0	0	0	0	0	0	0
ENSMUSG00000077257.1	ENSMUSG00000077257	predicted gene, 26080 [Source:MGI Symbol;Acc:MGI:5455857]	Gm26080	0	0	0	0	0	0	0	0	0	0	0	0	0	0	0	0	0	0	0
ENSMUSG00000094723.1	ENSMUSG00000094723	predicted gene, 23356 [Source:MGI Symbol;Acc:MGI:5453133]	Gm23356	0	0	0	0	0	0	0	0	0	0	0	0	0	0	0	0	0	0	0
ENSMUSG00000097052.2	ENSMUSG00000097052		RF00416	0	0	0	0	0	0	0	0	0	0	0	0	0	0	0	0	0	0	0
ENSMUSG00000065822.1	ENSMUSG00000065822	small nucleolar RNA, C/D box 15A [Source:MGI Symbol;Acc:MGI:3645887]	Snord15a	0	0	0	0	0	0	0	0	0	0	0	0	0	0	0	0	0	0	0
ENSMUSG00000099031.1	ENSMUSG00000099031	microRNA 7240 [Source:MGI Symbol;Acc:MGI:5530869]	Mir7240	0	0	0	0	0	0	0	0	0	0	0	0	0	0	0	0	0	0	0
ENSMUSG00000088194.1	ENSMUSG00000088194	predicted gene, 23900 [Source:MGI Symbol;Acc:MGI:5453677]	Gm23900	0	0	0	0	0	0	0	0	0	0	0	0	0	0	0	0	0	0	0
ENSMUSG00000024669.7	ENSMUSG00000024669	CD5 antigen [Source:MGI Symbol;Acc:MGI:88340]	Cd5	1.24	0.97	1.44	1.63	1.53	2.17	3.48	3.69	1.96	1.15	0.99	0.72	0.87	0.29	0.61	0.53	0.95	1.2	2.51
ENSMUSG00000088851.1	ENSMUSG00000088851	predicted gene, 24728 [Source:MGI Symbol;Acc:MGI:5454505]	Gm24728	0	0	0	0	0	0	0	0	0	0	0	0	0	0	0	0	0	0	0
ENSMUSG00000096205.1	ENSMUSG00000096205	predicted gene, 22068 [Source:MGI Symbol;Acc:MGI:5451845]	Gm22068	0	0	0	0	0	0	0	0	0	0	0	0	0	0	0	0	0	0	0
ENSMUSG00000093191.2	ENSMUSG00000093191	predicted gene, 22876 [Source:MGI Symbol;Acc:MGI:5452653]	Gm22876	0	0	0	0	0	0	0	0	0	0	0	0	0	0	0	0	0	0	0
ENSMUSG00000088823.1	ENSMUSG00000088823	predicted gene, 25226 [Source:MGI Symbol;Acc:MGI:5455003]	Gm25226	0	0	0	0	0	0	0	0	0	0	0	0	0	0	0	0	0	0	0
ENSMUSG00000077408.1	ENSMUSG00000077408	predicted gene, 25415 [Source:MGI Symbol;Acc:MGI:5455192]	Gm25415	0	0	0	0	0	0	0	0	0	0	0	0	0	0	0	0	0	0	0
ENSMUSG00000089613.1	ENSMUSG00000089613	predicted gene, 23504 [Source:MGI Symbol;Acc:MGI:5453281]	Gm23504	0	0	0	0	0	0	0	0	0	0	0	0	0	0	0	0	0	0	0
ENSMUSG00000088301.1	ENSMUSG00000088301	predicted gene, 23381 [Source:MGI Symbol;Acc:MGI:5453158]	Gm23381	0	0	0	0	0	0	0	0	0	0	0	0	0	0	0	0	0	0	0
ENSMUSG00000089524.1	ENSMUSG00000089524	predicted gene, 22327 [Source:MGI Symbol;Acc:MGI:5452104]	Gm22327	0	0	0	0	0	0	0	0	0	0	0	0	0	0	0	0	0	0	0
ENSMUSG00000095479.1	ENSMUSG00000095479	predicted gene, 25074 [Source:MGI Symbol;Acc:MGI:5454851]	Gm25074	0	0	0	0	0	0	0	0	0	0	0	0	0	0	0	0	0	0	0
ENSMUSG00000098669.1	ENSMUSG00000098669	predicted gene, 27580 [Source:MGI Symbol;Acc:MGI:5530962]	Gm27580	0	0	0	0	0	0	0	0	0	0	0	0	0	0	0	0	0	0	0
ENSMUSG00000034445.7	ENSMUSG00000034445	cytochrome b561 family, member A3 [Source:MGI Symbol;Acc:MGI:2686925]	Cyb561a3	75.78	76.11	86.64	92.32	23.95	84.86	95.6	106.54	123.64	136.48	104.95	138.34	114.98	101.39	109.9	110.28	52.14	47.81	55.81
ENSMUSG00000093338.1	ENSMUSG00000093338	microRNA 3090 [Source:MGI Symbol;Acc:MGI:4834304]	Mir3090	0	0	0	0	0	0	0	0	0	0	0	0	0	0	0	0	0	0	0
ENSMUSG00000077230.1	ENSMUSG00000077230	predicted gene, 25097 [Source:MGI Symbol;Acc:MGI:5454874]	Gm25097	0	0	0	0	0	0	0	0	0	0	0	0	0	0	0	0	0	0	0
ENSMUSG00000065567.1	ENSMUSG00000065567	microRNA 30c-2 [Source:MGI Symbol;Acc:MGI:3619048]	Mir30c-2	0	0	0	0	0	0	0	0	0	0	0	0	0	0	0	0	0	0	0
ENSMUSG00000088772.1	ENSMUSG00000088772	predicted gene, 26040 [Source:MGI Symbol;Acc:MGI:5455817]	Gm26040	0	0	0	0	0	0	0	0	0	0	0	0	0	0	0	0	0	0	0
ENSMUSG00000105450.1	ENSMUSG00000105450	predicted gene, 22813 [Source:MGI Symbol;Acc:MGI:5452590]	Gm22813	0	0	0	0	0	0	0	0	0	0	0	0	0	0	0	0	0	0	0
ENSMUSG00000099108.1	ENSMUSG00000099108	predicted gene, 27979 [Source:MGI Symbol;Acc:MGI:5531361]	Gm27979	0	0	0	0	0	0	0	0	0	0	0	0	0	0	0	0	0	0	0
ENSMUSG00000077058.1	ENSMUSG00000077058	predicted gene, 24542 [Source:MGI Symbol;Acc:MGI:5454319]	Gm24542	0	0	0	0	0	0	0	0	0	0	0	0	0	0	0	0	0	0	0
ENSMUSG00000080625.1	ENSMUSG00000080625	predicted gene, 22679 [Source:MGI Symbol;Acc:MGI:5452456]	Gm22679	0	0	0	0	0	0	0	0	0	0	0	0	0	0	0	0	0	0	0
ENSMUSG00000065940.1	ENSMUSG00000065940	predicted gene, 23795 [Source:MGI Symbol;Acc:MGI:5453572]	Gm23795	0	0	0	0	0	0	0	0	0	0	0	0	0	0	0	0	0	0	0
ENSMUSG00000088752.1	ENSMUSG00000088752	microRNA 1934 [Source:MGI Symbol;Acc:MGI:3836971]	Mir1934	0	0	0	0	0	0	0	0	0	0	0	0	0	0	0	0	0	0	0
ENSMUSG00000087825.1	ENSMUSG00000087825	predicted gene, 22279 [Source:MGI Symbol;Acc:MGI:5452056]	Gm22279	0	0	0	0	0	0	0	0	0	0	0	0	0	0	0	0	0	0	0
ENSMUSG00000077416.1	ENSMUSG00000077416	predicted gene, 23747 [Source:MGI Symbol;Acc:MGI:5453524]	Gm23747	0	0	0	0	0	0	0	0	0	0	0	0	0	0	0	0	0	0	0
ENSMUSG00000088596.1	ENSMUSG00000088596	predicted gene, 24602 [Source:MGI Symbol;Acc:MGI:5454379]	Gm24602	0	0	0	0	0	0	0	0	0	0	0	0	0	0	0	0	0	0	0
ENSMUSG00000093572.1	ENSMUSG00000093572	predicted gene, 24756 [Source:MGI Symbol;Acc:MGI:5454533]	Gm24756	0	0	0	0	0	0	0	0	0	0	0	0	0	0	0	0	0	0	0
ENSMUSG00000064451.1	ENSMUSG00000064451	small nucleolar RNA, H/ACA box 23 [Source:MGI Symbol;Acc:MGI:3819494]	Snora23	0	0	0	0	0	0	0	0	0	0	0	0	0	0	0	0	0	0	0
ENSMUSG00000089139.1	ENSMUSG00000089139	microRNA 1964 [Source:MGI Symbol;Acc:MGI:3837209]	Mir1964	0	0	0	0	0	0	0	0	0	0	0	0	0	0	0	0	0	0	0
ENSMUSG00000071645.5	ENSMUSG00000071645	terminal uridylyl transferase 1, U6 snRNA-specific [Source:MGI Symbol;Acc:MGI:1917294]	Tut1	9.7	10.28	10.85	13.68	7.15	7.23	6.02	7.41	10.07	10.7	8.88	9.09	9.42	10.16	11.95	10.96	10.42	8.47	11.74
ENSMUSG00000094359.1	ENSMUSG00000094359	predicted gene, 25571 [Source:MGI Symbol;Acc:MGI:5455348]	Gm25571	0	0	0	0	0	0	0	0	0	0	0	0	0	0	0	0	0	0	0
ENSMUSG00000106147.1	ENSMUSG00000106147	U3A small nuclear RNA [Source:MGI Symbol;Acc:MGI:97977]	Rnu3a	0	0	0	0	0	0	0	0	0	0	0	26.29	53.08	0	0	0	105.36	0	76.98
ENSMUSG00000065315.1	ENSMUSG00000065315	predicted gene, 26064 [Source:MGI Symbol;Acc:MGI:5455841]	Gm26064	0	0	0	0	0	0	0	0	0	0	0	0	0	0	0	0	0	0	0
ENSMUSG00000098831.1	ENSMUSG00000098831	microRNA 7119 [Source:MGI Symbol;Acc:MGI:5530942]	Mir7119	0	0	0	0	0	0	0	0	0	0	0	0	0	0	0	0	0	0	0
ENSMUSG00000065733.1	ENSMUSG00000065733	predicted gene, 24491 [Source:MGI Symbol;Acc:MGI:5454268]	Gm24491	0	0	0	0	0	0	0	0	0	0	0	0	0	0	0	0	0	0	0
ENSMUSG00000065604.2	ENSMUSG00000065604	microRNA 29b-1 [Source:MGI Symbol;Acc:MGI:2676905]	Mir29b-1	0	0	0	0	0	0	0	0	0	0	0	0	0	0	0	0	0	0	0
ENSMUSG00000088407.1	ENSMUSG00000088407	predicted gene, 25884 [Source:MGI Symbol;Acc:MGI:5455661]	Gm25884	0	0	0	0	0	0	0	0	0	0	0	0	0	0	0	0	0	0	0
ENSMUSG00000064952.1	ENSMUSG00000064952	predicted gene, 24920 [Source:MGI Symbol;Acc:MGI:5454697]	Gm24920	0	0	0	0	0	0	0	0	0	0	0	0	0	0	0	0	0	0	0
ENSMUSG00000088056.1	ENSMUSG00000088056	predicted gene, 24262 [Source:MGI Symbol;Acc:MGI:5454039]	Gm24262	0	0	0	0	0	0	0	0	0	0	0	0	0	0	0	0	0	0	0
ENSMUSG00000088959.1	ENSMUSG00000088959	predicted gene, 24947 [Source:MGI Symbol;Acc:MGI:5454724]	Gm24947	0	0	0	0	0	0	0	0	0	0	0	0	0	0	0	0	0	0	0
ENSMUSG00000065812.1	ENSMUSG00000065812	predicted gene, 24696 [Source:MGI Symbol;Acc:MGI:5454473]	Gm24696	0	0	0	0	0	0	0	0	0	0	0	0	0	0	0	0	0	0	0
ENSMUSG00000095021.1	ENSMUSG00000095021	predicted gene, 24021 [Source:MGI Symbol;Acc:MGI:5453798]	Gm24021	0	0	0	0	0	0	0	0	0	0	0	0	0	0	0	0	0	0	0
ENSMUSG00000087935.1	ENSMUSG00000087935	small nucleolar RNA, H/ACA box 81 [Source:MGI Symbol;Acc:MGI:3819513]	Snora81	0	0	0	0	0	0	0	0	0	0	0	0	0	0	0	0	0	0	0
ENSMUSG00000096114.1	ENSMUSG00000096114	predicted gene, 26272 [Source:MGI Symbol;Acc:MGI:5456049]	Gm26272	0	0	0	0	0	0	0	0	0	0	0	0	0	0	0	0	0	0	0
ENSMUSG00000088475.1	ENSMUSG00000088475	predicted gene, 23084 [Source:MGI Symbol;Acc:MGI:5452861]	Gm23084	0	0	0	0	0	0	0	0	0	0	0	0	0	0	0	0	0	0	0
ENSMUSG00000088594.1	ENSMUSG00000088594	predicted gene, 23965 [Source:MGI Symbol;Acc:MGI:5453742]	Gm23965	0	0	0	0	0	0	0	0	0	0	0	0	0	0	0	0	0	0	0
ENSMUSG00000093218.1	ENSMUSG00000093218	predicted gene, 25252 [Source:MGI Symbol;Acc:MGI:5455029]	Gm25252	0	0	0	0	0	0	0	0	0	0	0	0	0	0	0	0	0	0	0
ENSMUSG00000098873.1	ENSMUSG00000098873	microRNA 7668 [Source:MGI Symbol;Acc:MGI:5531343]	Mir7668	0	0	0	0	0	0	0	0	0	0	0	0	0	0	0	0	0	0	0
ENSMUSG00000084539.1	ENSMUSG00000084539	predicted gene, 25842 [Source:MGI Symbol;Acc:MGI:5455619]	Gm25842	0	0	0	0	0	0	0	0	0	0	0	0	0	0	0	0	0	0	0
ENSMUSG00000024084.7	ENSMUSG00000024084	glutaminyl-peptide cyclotransferase (glutaminyl cyclase) [Source:MGI Symbol;Acc:MGI:1917786]	Qpct	1.91	1.95	2.88	2	21.43	6.32	13.16	5.57	4.68	4.36	2.63	3.26	2.06	2.53	1.15	3.13	3.6	4.95	3.98
ENSMUSG00000098261.1	ENSMUSG00000098261	predicted gene, 27521 [Source:MGI Symbol;Acc:MGI:5530903]	Gm27521	0	0	0	0	0	0	0	0	0	0	0	0	0	0	0	0	0	0	0
ENSMUSG00000088910.1	ENSMUSG00000088910	predicted gene, 22608 [Source:MGI Symbol;Acc:MGI:5452385]	Gm22608	0	0	0	0	0	0	0	0	0	0	0	0	0	0	0	0	0	0	0
ENSMUSG00000089583.1	ENSMUSG00000089583	predicted gene, 23342 [Source:MGI Symbol;Acc:MGI:5453119]	Gm23342	0	0	0	0	0	0	0	0	0	0	0	0	0	0	0	0	0	0	0
ENSMUSG00000088928.1	ENSMUSG00000088928	predicted gene, 25898 [Source:MGI Symbol;Acc:MGI:5455675]	Gm25898	0	0	0	0	0	0	0	0	0	0	0	0	0	0	0	0	0	0	0
ENSMUSG00000074807.2	ENSMUSG00000074807	predicted gene 10762 [Source:MGI Symbol;Acc:MGI:3704209]	Gm10762	6.43	6.24	7.49	6.53	2.91	4.68	3.04	3.88	5.22	5.41	3.63	2.22	8.42	7.61	8.69	8.12	8.99	7.18	9.96
ENSMUSG00000098516.1	ENSMUSG00000098516	microRNA 7651 [Source:MGI Symbol;Acc:MGI:5531046]	Mir7651	0	0	0	0	0	0	0	0	0	0	0	0	0	0	0	0	0	0	0
ENSMUSG00000098617.1	ENSMUSG00000098617	predicted gene, 27300 [Source:MGI Symbol;Acc:MGI:5530682]	Gm27300	0	0	0	0	0	0	0	0	0	0	0	0	0	0	0	0	0	0	0
ENSMUSG00000099163.1	ENSMUSG00000099163	microRNA 7660 [Source:MGI Symbol;Acc:MGI:5531094]	Mir7660	0	0	0	0	0	0	0	0	0	0	0	0	0	0	0	0	0	0	0
ENSMUSG00000097704.1	ENSMUSG00000097704	predicted gene, 26741 [Source:MGI Symbol;Acc:MGI:5477235]	Gm26741	0	0	0	0	0	0	0	0	0	0	0	0	0	0	0	0	0	0	0
ENSMUSG00000098807.2	ENSMUSG00000098807	microRNA 300 [Source:MGI Symbol;Acc:MGI:3619323]	Mir300	0	0	0	0	0	0	0	0	0	0	0	0	0	0	0	0	0	0	0
ENSMUSG00000084487.1	ENSMUSG00000084487	predicted gene, 23787 [Source:MGI Symbol;Acc:MGI:5453564]	Gm23787	0	0	0	0	0	0	0	0	0	0	0	0	0	0	0	0	0	0	0
ENSMUSG00000091989.1	ENSMUSG00000091989	NADH dehydrogenase (ubiquinone) 1, alpha/beta subcomplex 1, pseudogene [Source:MGI Symbol;Acc:MGI:4936891]	Ndufab1-ps	0	0	0	0	1.79	0	0	0.73	0	0	0	0	0	0	0	0	0	0	0
ENSMUSG00000039193.7	ENSMUSG00000039193	NLR family, CARD domain containing 4 [Source:MGI Symbol;Acc:MGI:3036243]	Nlrc4	1.15	0.91	0.49	0.78	1.05	0.21	0.15	0.14	0.3	0.12	0.11	0.67	1.1	0.25	0.69	0.76	1.2	1.82	0.58
ENSMUSG00000065934.1	ENSMUSG00000065934	predicted gene, 25630 [Source:MGI Symbol;Acc:MGI:5455407]	Gm25630	0	0	0	0	0	0	0	0	0	0	0	0	0	0	0	0	0	0	0
ENSMUSG00000096845.1	ENSMUSG00000096845	predicted gene, 25597 [Source:MGI Symbol;Acc:MGI:5455374]	Gm25597	0	0	0	0	0	0	0	0	0	0	0	0	0	0	0	0	0	0	0
ENSMUSG00000096298.1	ENSMUSG00000096298	predicted gene, 23931 [Source:MGI Symbol;Acc:MGI:5453708]	Gm23931	0	0	0	0	0	0	0	0	0	0	0	0	0	0	0	0	0	0	0
ENSMUSG00000091548.1	ENSMUSG00000091548	predicted gene, 17572 [Source:MGI Symbol;Acc:MGI:4937206]	Gm17572	0	0	0	0	0	0	0	0	0	0	0	0	0	0	0	0	0	0	0
ENSMUSG00000069379.2	ENSMUSG00000069379	predicted pseudogene 4950 [Source:MGI Symbol;Acc:MGI:3649015]	Gm4950	0	0.67	0	0	0	0.64	0	0.44	0	0.56	0.55	0.59	0.73	0.97	1.47	1.57	0	1.2	0
ENSMUSG00000076033.1	ENSMUSG00000076033	microRNA 692-3 [Source:MGI Symbol;Acc:MGI:3719623]	Mir692-3	0	0	0	0	0	0	0	0	0	0	0	0	0	0	0	0	0	0	0
ENSMUSG00000093240.1	ENSMUSG00000093240	predicted gene, 24573 [Source:MGI Symbol;Acc:MGI:5454350]	Gm24573	0	0	0	0	0	0	0	0	0	0	0	0	0	0	0	0	0	0	0
ENSMUSG00000076332.1	ENSMUSG00000076332	predicted gene, 24715 [Source:MGI Symbol;Acc:MGI:5454492]	Gm24715	0	0	0	0	0	0	0	0	0	0	0	0	0	0	0	0	0	0	0
ENSMUSG00000080556.1	ENSMUSG00000080556	microRNA 467g [Source:MGI Symbol;Acc:MGI:3783380]	Mir467g	0	0	0	0	0	0	0	0	0	0	0	0	0	0	0	0	0	0	0
ENSMUSG00000017831.7	ENSMUSG00000017831	RAB5A, member RAS oncogene family [Source:MGI Symbol;Acc:MGI:105926]	Rab5a	41.55	35.22	41.71	34.98	31.53	35.84	28.94	35.88	31.14	31.67	36.33	29.92	34.64	38.89	34.72	31.05	47.5	42.84	45.74
ENSMUSG00000088126.1	ENSMUSG00000088126	predicted gene, 22870 [Source:MGI Symbol;Acc:MGI:5452647]	Gm22870	0	0	0	0	0	0	0	0	0	0	0	0	0	0	0	0	0	0	0
ENSMUSG00000098414.1	ENSMUSG00000098414	microRNA 6909 [Source:MGI Symbol;Acc:MGI:5531109]	Mir6909	0	0	0	0	0	0	0	0	0	0	0	0	0	0	0	0	0	0	0
ENSMUSG00000099066.1	ENSMUSG00000099066	microRNA 6978 [Source:MGI Symbol;Acc:MGI:5531240]	Mir6978	0	0	0	0	0	0	0	0	0	0	0	0	0	0	0	0	0	0	0
ENSMUSG00000099218.1	ENSMUSG00000099218	microRNA 5124b [Source:MGI Symbol;Acc:MGI:5531063]	Mir5124b	0	0	0	0	0	0	0	0	0	0	0	0	0	0	0	0	0	0	0
ENSMUSG00000096567.1	ENSMUSG00000096567	predicted gene, 24098 [Source:MGI Symbol;Acc:MGI:5453875]	Gm24098	0	0	0	0	0	0	0	0	0	0	0	0	0	0	0	0	0	0	0
ENSMUSG00000095045.1	ENSMUSG00000095045	predicted gene, 22851 [Source:MGI Symbol;Acc:MGI:5452628]	Gm22851	0	0	0	0	0	0	0	0	0	0	0	0	0	0	0	0	0	0	0
ENSMUSG00000098691.1	ENSMUSG00000098691	predicted gene, 27317 [Source:MGI Symbol;Acc:MGI:5530699]	Gm27317	0	0	0	0	0	0	0	0	0	0	0	0	0	0	0	0	0	0	0
ENSMUSG00000093958.1	ENSMUSG00000093958	predicted gene, 24495 [Source:MGI Symbol;Acc:MGI:5454272]	Gm24495	0	0	0	0	0	0	0	0	0	0	0	0	0	0	0	0	0	0	0
ENSMUSG00000087861.1	ENSMUSG00000087861	predicted gene, 24440 [Source:MGI Symbol;Acc:MGI:5454217]	Gm24440	0	0	0	0	0	0	0	0	0	0	0	0	0	0	0	0	0	0	0
ENSMUSG00000080412.1	ENSMUSG00000080412	predicted gene, 26474 [Source:MGI Symbol;Acc:MGI:5456251]	Gm26474	0	0	0	0	0	0	0	0	0	0	0	0	0	0	0	0	0	0	0
ENSMUSG00000036568.6	ENSMUSG00000036568	BRD4 interacting chromatin remodeling complex associated protein like [Source:MGI Symbol;Acc:MGI:2673855]	Bicral	16.09	16.77	16.79	18.31	9.91	13.7	9.22	12.61	14.12	17.34	16.28	16.58	16.26	17.04	13.83	16.79	9.63	8.26	8.44
ENSMUSG00000036097.7	ENSMUSG00000036097	SMC5-SMC6 complex localization factor 2 [Source:MGI Symbol;Acc:MGI:1924968]	Slf2	11.1	11.75	12.94	12.2	7.82	10.34	7.54	11.2	10.08	14.69	11.38	15.37	12.98	12.39	12.37	12.05	19.54	18.55	16.72
ENSMUSG00000096704.1	ENSMUSG00000096704	predicted gene, 24805 [Source:MGI Symbol;Acc:MGI:5454582]	Gm24805	0	0	0	0	0	0	0	0	0	0	0	0	0	0	0	0	0	0	0
ENSMUSG00000092790.1	ENSMUSG00000092790	predicted gene, 22693 [Source:MGI Symbol;Acc:MGI:5452470]	Gm22693	0	0	0	0	0	0	0	0	0	0	0	0	0	0	0	0	0	0	0
ENSMUSG00000065028.1	ENSMUSG00000065028	predicted gene, 25200 [Source:MGI Symbol;Acc:MGI:5454977]	Gm25200	0	0	0	0	0	0	0	0	0	0	0	0	0	0	0	0	0	0	0
ENSMUSG00000105381.1	ENSMUSG00000105381	microRNA 7234 [Source:MGI Symbol;Acc:MGI:5562778]	Mir7234	0	0	0	0	0	0	0	0	0	0	0	0	0	0	0	0	0	0	0
ENSMUSG00000065047.1	ENSMUSG00000065047	predicted gene, 24045 [Source:MGI Symbol;Acc:MGI:5453822]	Gm24045	0	0	0	0	0	0	0	0	0	0	0	0	0	0	0	0	0	0	0
ENSMUSG00000088368.1	ENSMUSG00000088368	predicted gene, 26323 [Source:MGI Symbol;Acc:MGI:5456100]	Gm26323	0	0	0	0	0	0	0	0	0	0	0	0	0	0	0	0	0	0	0
ENSMUSG00000098263.1	ENSMUSG00000098263	microRNA 6938 [Source:MGI Symbol;Acc:MGI:5530901]	Mir6938	0	0	0	0	0	0	0	0	0	0	0	0	0	0	0	0	0	0	0
ENSMUSG00000098568.1	ENSMUSG00000098568	microRNA 6987 [Source:MGI Symbol;Acc:MGI:5531273]	Mir6987	0	0	0	0	0	0	0	0	0	0	0	0	0	0	0	0	0	0	0
ENSMUSG00000095909.1	ENSMUSG00000095909	predicted gene 10324 [Source:MGI Symbol;Acc:MGI:3642406]	Gm10324	0	0	0	0	0	0	0	0	0	0	0	0	0	0	0	0	0	0	0
ENSMUSG00000080425.1	ENSMUSG00000080425	predicted gene, 24833 [Source:MGI Symbol;Acc:MGI:5454610]	Gm24833	0	0	0	0	0	0	0	0	0	0	0	0	0	0	0	0	0	0	0
ENSMUSG00000077522.1	ENSMUSG00000077522	predicted gene, 25377 [Source:MGI Symbol;Acc:MGI:5455154]	Gm25377	0	0	0	0	0	0	0	0	0	0	0	0	0	0	0	0	0	0	0
ENSMUSG00000089545.1	ENSMUSG00000089545	predicted gene, 25838 [Source:MGI Symbol;Acc:MGI:5455615]	Gm25838	0	0	0	0	0	0	0	0	0	0	0	0	0	0	0	0	0	0	0
ENSMUSG00000065445.3	ENSMUSG00000065445	microRNA 143 [Source:MGI Symbol;Acc:MGI:2676828]	Mir143	0	0	0	0	0	0	0	0	0	0	0	0	0	0	0	0	0	0	0
ENSMUSG00000065388.1	ENSMUSG00000065388	predicted gene, 23099 [Source:MGI Symbol;Acc:MGI:5452876]	Gm23099	0	0	0	0	0	0	0	0	0	0	0	0	0	0	0	0	0	0	0
ENSMUSG00000005370.3	ENSMUSG00000005370	mutS homolog 6 [Source:MGI Symbol;Acc:MGI:1343961]	Msh6	6.37	6.73	5.94	5.98	18.89	8.48	10.16	8.47	6.74	8.71	6.24	7.52	8.97	6.24	6.08	5.63	21.02	19.2	19.58
ENSMUSG00000097602.1	ENSMUSG00000097602	RIKEN cDNA 4930519P11 gene [Source:MGI Symbol;Acc:MGI:1921971]	4930519P11Rik	0	0	0	0	0.78	0	0.68	0	0	1.62	0	0.87	0	1.43	1.06	0	0	0	0
ENSMUSG00000096842.1	ENSMUSG00000096842	predicted gene 10736 [Source:MGI Symbol;Acc:MGI:3704412]	Gm10736	0	0	0	0	0	0	0	0	0	0	0	0	0	0	0	0	0	0	0
ENSMUSG00000074072.2	ENSMUSG00000074072	predicted gene 10620 [Source:MGI Symbol;Acc:MGI:3708792]	Gm10620	0	0	0	0	0	0	0	0	0	0	0	0	0	0	0	0	0	0	0
ENSMUSG00000074564.3	ENSMUSG00000074564	predicted gene 10720 [Source:MGI Symbol;Acc:MGI:3641687]	Gm10720	0	0	0	0	0	0	0	0	0	0	0	0	0	0	0	0	0	0	0
ENSMUSG00000078677.1	ENSMUSG00000078677	predicted gene 10974 [Source:MGI Symbol;Acc:MGI:3779185]	Gm10974	0	0	0	0	0	0	0	0	0	0	0	0	0	0	0	0	0	0	0
ENSMUSG00000074872.2	ENSMUSG00000074872	cortexin 2 [Source:MGI Symbol;Acc:MGI:2139444]	Ctxn2	0	0	0	0	0	0	0	0	0	0	0	0	0	0	0	0	0.22	0	0.25
ENSMUSG00000024598.8	ENSMUSG00000024598	fibrillin 2 [Source:MGI Symbol;Acc:MGI:95490]	Fbn2	0.02	0.15	0.09	0.04	4.15	0.51	1.32	0.48	0.17	0.08	0.02	0.21	0.05	0.02	0.05	0.04	0.5	0.72	0.65
ENSMUSG00000056829.3	ENSMUSG00000056829	forkhead box B2 [Source:MGI Symbol;Acc:MGI:1347468]	Foxb2	0	0.79	0.17	0	0.31	0	0	0.26	0.84	0	0	0	0.21	0	0.22	0.46	0	0	0.3
ENSMUSG00000024650.4	ENSMUSG00000024650	solute carrier family 22 (organic anion transporter), member 6 [Source:MGI Symbol;Acc:MGI:892001]	Slc22a6	0.3	0.07	0	0.05	0.05	0.2	0	0.09	0	0.28	0	0	0.14	0.56	0.22	0.05	0.36	0.81	0.96
ENSMUSG00000029490.3	ENSMUSG00000029490	major facilitator superfamily domain containing 7A [Source:MGI Symbol;Acc:MGI:2442629]	Mfsd7a	2	1.67	2.32	1.56	1.58	2.84	1.84	1.96	2.76	2.49	3.54	3.38	2.34	3.04	3.06	1.89	1.53	1.54	1.1
ENSMUSG00000005823.8	ENSMUSG00000005823	G protein-coupled receptor 108 [Source:MGI Symbol;Acc:MGI:1925558]	Gpr108	41.87	46.48	45.07	48.91	39.23	49.81	47.13	50.28	45.97	45.41	43.88	47.3	38.29	46.05	46.21	46.92	33.25	32.62	35.22
ENSMUSG00000059481.4	ENSMUSG00000059481	plasminogen [Source:MGI Symbol;Acc:MGI:97620]	Plg	0.6	0.5	1.48	0.81	0.48	2.17	0.29	0.39	0.5	0.83	0.96	0.96	1.27	1.27	0	0	0	0	0
ENSMUSG00000024098.5	ENSMUSG00000024098	twisted gastrulation BMP signaling modulator 1 [Source:MGI Symbol;Acc:MGI:2137520]	Twsg1	6.32	5.51	6.66	6.35	14.12	6.33	5.93	6	5.5	5.45	4.21	5.75	6.61	6.08	5.98	4.86	12.02	11.25	11.53
ENSMUSG00000098714.1	ENSMUSG00000098714	microRNA 7663 [Source:MGI Symbol;Acc:MGI:5531416]	Mir7663	0	0	0	0	0	0	0	0	0	0	0	0	0	0	0	0	0	0	0
ENSMUSG00000064909.1	ENSMUSG00000064909	predicted gene, 25401 [Source:MGI Symbol;Acc:MGI:5455178]	Gm25401	0	0	0	0	0	0	0	0	0	0	0	0	0	0	0	0	0	0	0
ENSMUSG00000023931.4	ENSMUSG00000023931	EF hand domain family, member B [Source:MGI Symbol;Acc:MGI:3045296]	Efhb	0.23	0.42	0	0.08	0.08	0.1	0	0	0.07	0.17	0.33	0	0	0.29	0.11	0	0.07	0	0.32
ENSMUSG00000045019.4	ENSMUSG00000045019	alkaline ceramidase 1 [Source:MGI Symbol;Acc:MGI:2181962]	Acer1	0	0	0.1	0	0	0	0	0	0	0	0	0	0	0	0.13	0	0	0.1	0
ENSMUSG00000098891.1	ENSMUSG00000098891	predicted gene, 27753 [Source:MGI Symbol;Acc:MGI:5531135]	Gm27753	0	0	0	0	0	0	0	0	0	0	0	0	0	0	0	0	0	0	0
ENSMUSG00000093413.1	ENSMUSG00000093413	small nucleolar RNA, H/ACA box 15 [Source:MGI Symbol;Acc:MGI:3819490]	Snora15	0	0	0	0	0	0	0	0	0	0	0	0	0	0	0	0	0	0	0
ENSMUSG00000099328.1	ENSMUSG00000099328	predicted gene, 28011 [Source:MGI Symbol;Acc:MGI:5531393]	Gm28011	0	0	0	0	0	0	0	0	0	0	0	0	0	0	0	0	0	0	0
ENSMUSG00000077787.1	ENSMUSG00000077787	predicted gene, 23908 [Source:MGI Symbol;Acc:MGI:5453685]	Gm23908	0	0	0	0	0	0	0	0	0	0	0	0	0	0	0	0	0	0	0
ENSMUSG00000094958.1	ENSMUSG00000094958	RIKEN cDNA 3110021N24 gene [Source:MGI Symbol;Acc:MGI:1920383]	3110021N24Rik	3.98	4.02	1.96	3.09	1.65	1.42	0.46	1.88	1.25	0.67	3.2	0.84	2.54	1.69	3	1.61	1.66	0.98	2.07
ENSMUSG00000095474.1	ENSMUSG00000095474	claudin 34C2 [Source:MGI Symbol;Acc:MGI:3644765]	Cldn34c2	0	0	0	0	0	0	0	0	0	0	0	0	0	0	0	0	0	0	0
ENSMUSG00000064816.1	ENSMUSG00000064816	predicted gene, 22357 [Source:MGI Symbol;Acc:MGI:5452134]	Gm22357	0	0	0	0	0	0	0	0	0	0	0	0	0	0	0	0	0	0	0
ENSMUSG00000065202.1	ENSMUSG00000065202	predicted gene, 24615 [Source:MGI Symbol;Acc:MGI:5454392]	Gm24615	0	0	0	0	0	0	0	0	0	0	0	0	0	0	0	0	0	0	0
ENSMUSG00000098558.1	ENSMUSG00000098558	microRNA 7049 [Source:MGI Symbol;Acc:MGI:5530659]	Mir7049	0	0	0	0	0	0	0	0	0	0	0	0	0	0	0	0	0	0	0
ENSMUSG00000088941.1	ENSMUSG00000088941	predicted gene, 23261 [Source:MGI Symbol;Acc:MGI:5453038]	Gm23261	0	0	0	0	0	0	0	0	0	0	0	0	0	0	0	0	0	0	0
ENSMUSG00000065265.1	ENSMUSG00000065265	predicted gene, 23455 [Source:MGI Symbol;Acc:MGI:5453232]	Gm23455	0	0	0	0	0	0	0	0	0	0	0	0	0	0	0	0	0	0	0
ENSMUSG00000080391.1	ENSMUSG00000080391	predicted gene, 23785 [Source:MGI Symbol;Acc:MGI:5453562]	Gm23785	0	0	0	0	0	0	0	0	0	0	0	0	0	0	0	0	0	0	0
ENSMUSG00000041840.7	ENSMUSG00000041840	HAUS augmin-like complex, subunit 1 [Source:MGI Symbol;Acc:MGI:2385076]	Haus1	10.31	8.3	8.79	13.58	16.26	6.75	11.61	7.14	6.11	7.15	6.11	8.68	7.05	9.15	6.53	11.56	19.02	17.99	19.03
ENSMUSG00000065521.1	ENSMUSG00000065521	microRNA 296 [Source:MGI Symbol;Acc:MGI:3619269]	Mir296	0	0	0	0	0	0	0	0	0	0	0	0	0	0	0	0	0	0	0
ENSMUSG00000088570.1	ENSMUSG00000088570	predicted gene, 24531 [Source:MGI Symbol;Acc:MGI:5454308]	Gm24531	0	0	0	0	0	0	0	0	0	0	0	0	0	0	0	0	0	0	0
ENSMUSG00000106514.1	ENSMUSG00000106514	microRNA 6976 [Source:MGI Symbol;Acc:MGI:5562751]	Mir6976	0	0	0	0	0	0	0	0	0	0	0	0	0	0	0	0	0	0	0
ENSMUSG00000065022.1	ENSMUSG00000065022	snoRNA AF357341 [Source:MGI Symbol;Acc:MGI:3510328]	AF357341	0	0	0	0	0	0	0	0	0	0	0	0	0	0	0	0	0	0	0
ENSMUSG00000094998.1	ENSMUSG00000094998	predicted gene, 22050 [Source:MGI Symbol;Acc:MGI:5451827]	Gm22050	0	0	0	0	0	0	0	0	0	0	0	0	0	0	0	0	0	0	0
ENSMUSG00000056682.8	ENSMUSG00000056682	RIKEN cDNA 4930465K10 gene [Source:MGI Symbol;Acc:MGI:1914890]	4930465K10Rik	0	0.76	1.56	0	0.6	0	0	0.17	0.36	0	0	0	0	0	0.83	0	0.35	0	0
ENSMUSG00000065411.2	ENSMUSG00000065411	microRNA 195a [Source:MGI Symbol;Acc:MGI:2676859]	Mir195a	0	0	0	0	0	0	0	0	0	0	0	0	0	0	0	0	0	0	0
ENSMUSG00000088635.1	ENSMUSG00000088635	predicted gene, 22315 [Source:MGI Symbol;Acc:MGI:5452092]	Gm22315	0	0	0	0	0	0	0	0	0	0	0	0	0	0	0	0	0	0	0
ENSMUSG00000088735.1	ENSMUSG00000088735	predicted gene, 23897 [Source:MGI Symbol;Acc:MGI:5453674]	Gm23897	0	0	0	0	0	0	0	0	0	0	0	0	0	0	0	0	0	0	0
ENSMUSG00000094972.1	ENSMUSG00000094972	predicted gene, 25254 [Source:MGI Symbol;Acc:MGI:5455031]	Gm25254	0	0	0	0	0	0	0	0	0	0	0	0	0	0	0	0	0	0	0
ENSMUSG00000064618.1	ENSMUSG00000064618	nuclear encoded rRNA 5S 95 [Source:MGI Symbol;Acc:MGI:4421943]	n-R5s95	0	0	0	0	0	0	0	0	0	0	0	0	0	0	0	0	0	0	0
ENSMUSG00000045744.10	ENSMUSG00000045744	BRICHOS domain containing 5 [Source:MGI Symbol;Acc:MGI:2441766]	Bricd5	0	0.67	0.89	0.5	1.06	0	0	0.44	0.95	0	0.27	1.46	0	0.71	1.1	1.56	1.16	0.59	1.28
ENSMUSG00000024610.14	ENSMUSG00000024610	CD74 antigen (invariant polypeptide of major histocompatibility complex, class II antigen-associated) [Source:MGI Symbol;Acc:MGI:96534]	Cd74	1176.77	982.15	888.3	948.86	1500.61	460.09	471.15	360.06	797.8	944.12	723.65	666.52	914.25	676.55	863.65	966.72	144.93	118.69	142.95
ENSMUSG00000077351.2	ENSMUSG00000077351	predicted gene, 24350 [Source:MGI Symbol;Acc:MGI:5454127]	Gm24350	0	0	0	0	0	0	0	0	0	0	0	0	0	0	0	0	0	0	0
ENSMUSG00000089372.1	ENSMUSG00000089372	predicted gene, 22139 [Source:MGI Symbol;Acc:MGI:5451916]	Gm22139	0	0	0	0	0	0	0	0	0	0	0	0	0	0	0	0	0	0	0
ENSMUSG00000092990.1	ENSMUSG00000092990	microRNA 466q [Source:MGI Symbol;Acc:MGI:4950412]	Mir466q	0	0	0	0	0	0	0	0	0	0	0	0	0	0	0	0	0	0	0
ENSMUSG00000089324.1	ENSMUSG00000089324	microRNA 1936 [Source:MGI Symbol;Acc:MGI:3836973]	Mir1936	0	0	0	0	0	0	0	0	0	0	0	0	0	0	0	0	0	0	0
ENSMUSG00000095396.1	ENSMUSG00000095396	predicted gene, 25618 [Source:MGI Symbol;Acc:MGI:5455395]	Gm25618	0	0	0	0	0	0	0	0	0	0	0	0	0	0	0	0	0	0	0
ENSMUSG00000099226.1	ENSMUSG00000099226	microRNA 7091 [Source:MGI Symbol;Acc:MGI:5530763]	Mir7091	0	0	0	0	0	0	0	0	0	0	0	0	0	0	0	0	0	0	0
ENSMUSG00000065552.1	ENSMUSG00000065552	microRNA 302a [Source:MGI Symbol;Acc:MGI:3619325]	Mir302a	0	0	0	0	0	0	0	0	0	0	0	0	0	0	0	0	0	0	0
ENSMUSG00000024258.3	ENSMUSG00000024258	polymerase (RNA) II (DNA directed) polypeptide D [Source:MGI Symbol;Acc:MGI:1916491]	Polr2d	19.62	14.89	18.48	18.47	30.79	17.13	23.5	17.32	17.8	19.95	17.6	17	16.58	17.81	12	18.92	46.27	36.59	35.51
ENSMUSG00000087967.1	ENSMUSG00000087967	predicted gene, 25391 [Source:MGI Symbol;Acc:MGI:5455168]	Gm25391	0	0	0	0	0	0	0	0	0	0	0	0	0	0	0	0	0	0	0
ENSMUSG00000088058.1	ENSMUSG00000088058	predicted gene, 26153 [Source:MGI Symbol;Acc:MGI:5455930]	Gm26153	0	0	0	0	0	0	0	0	0	0	0	0	0	0	0	0	0	0	0
ENSMUSG00000065640.1	ENSMUSG00000065640	small nucleolar RNA, C/D box 1C [Source:MGI Symbol;Acc:MGI:3819527]	Snord1c	0	0	0	0	0	0	0	0	0	0	0	0	0	0	0	0	0	0	0
ENSMUSG00000065936.1	ENSMUSG00000065936	predicted gene, 25628 [Source:MGI Symbol;Acc:MGI:5455405]	Gm25628	0	0	0	0	0	0	0	0	0	0	0	0	0	0	0	0	0	0	0
ENSMUSG00000088037.1	ENSMUSG00000088037	predicted gene, 24992 [Source:MGI Symbol;Acc:MGI:5454769]	Gm24992	0	0	0	0	0	0	0	0	0	0	0	0	0	0	0	0	0	0	0
ENSMUSG00000105236.1	ENSMUSG00000105236	predicted gene, 44356 [Source:MGI Symbol;Acc:MGI:5690748]	Gm44356	0	0	0	0	0	0	0	0	0	0	0	0	0	0	0	0	0	0	0
ENSMUSG00000080671.3	ENSMUSG00000080671	predicted gene, 23335 [Source:MGI Symbol;Acc:MGI:5453112]	Gm23335	0	0	0	0	0	0	0	0	0	0	0	0	0	0	0	0	0	0	0
ENSMUSG00000095507.1	ENSMUSG00000095507	predicted gene, 22447 [Source:MGI Symbol;Acc:MGI:5452224]	Gm22447	0	0	0	0	0	0	0	0	0	0	0	0	0	0	0	0	0	0	0
ENSMUSG00000088075.1	ENSMUSG00000088075	predicted gene, 22816 [Source:MGI Symbol;Acc:MGI:5452593]	Gm22816	0	0	0	0	0	0	0	0	0	0	0	0	0	0	0	0	0	0	0
ENSMUSG00000077557.1	ENSMUSG00000077557	predicted gene, 23706 [Source:MGI Symbol;Acc:MGI:5453483]	Gm23706	0	0	0	0	0	0	0	0	0	0	0	0	0	0	0	0	0	0	0
ENSMUSG00000089211.1	ENSMUSG00000089211	predicted gene, 23387 [Source:MGI Symbol;Acc:MGI:5453164]	Gm23387	0	0	0	0	0	0	0	0	0	0	0	0	0	0	0	0	0	0	0
ENSMUSG00000059408.2	ENSMUSG00000059408	MAS-related GPR, member H [Source:MGI Symbol;Acc:MGI:1934134]	Mrgprh	0.12	0	0.28	0.12	0.25	0	0	0.31	0	0	0	0.14	0	0	0	0	0	0	0
ENSMUSG00000093238.1	ENSMUSG00000093238	microRNA 9-3 [Source:MGI Symbol;Acc:MGI:3619443]	Mir9-3	0	0	0	0	0	0	0	0	0	0	0	0	0	0	0	0	0	0	0
ENSMUSG00000064721.4	ENSMUSG00000064721	predicted gene, 25855 [Source:MGI Symbol;Acc:MGI:5455632]	Gm25855	0	0	0	0	0	0	0	0	0	0	0	0	0	0	0	0	0	0	0
ENSMUSG00000092920.1	ENSMUSG00000092920	myocardial infraction associated transcript 2 [Source:MGI Symbol;Acc:MGI:3642813]	Mirt2	19.82	0	6.11	0	0	4.22	0	0	0	0	0	0	0	0	0	0	0	0	0
ENSMUSG00000088170.1	ENSMUSG00000088170	predicted gene, 25219 [Source:MGI Symbol;Acc:MGI:5454996]	Gm25219	0	0	0	0	0	0	0	0	0	2.35	0	0	0	0	0	0	0	0	0
ENSMUSG00000095281.1	ENSMUSG00000095281	predicted gene, 22549 [Source:MGI Symbol;Acc:MGI:5452326]	Gm22549	0	0	0	0	0	0	0	0	0	0	0	0	0	0	0	0	0	0	0
ENSMUSG00000095969.1	ENSMUSG00000095969	U1a1 small nuclear RNA [Source:MGI Symbol;Acc:MGI:97972]	Rnu1a1	0	0	0	0	0	0	0	0	0	0	0	0	0	0	0	0	0	0	0
ENSMUSG00000065104.1	ENSMUSG00000065104	predicted gene, 26128 [Source:MGI Symbol;Acc:MGI:5455905]	Gm26128	0	0	0	0	0	0	0	0	0	0	0	0	0	0	0	0	0	0	0
ENSMUSG00000093105.1	ENSMUSG00000093105	predicted gene, 25535 [Source:MGI Symbol;Acc:MGI:5455312]	Gm25535	0	0	0	0	0	0	0	0	0	0	0	0	0	0	0	0	0	0	0
ENSMUSG00000098621.1	ENSMUSG00000098621	predicted gene, 27740 [Source:MGI Symbol;Acc:MGI:5531122]	Gm27740	0	0	0	0	0	0	0	0	0	0	0	0	0	0	0	0	0	0	0
ENSMUSG00000084691.1	ENSMUSG00000084691	predicted gene, 24895 [Source:MGI Symbol;Acc:MGI:5454672]	Gm24895	0	0	0	0	0	0	0	0	0	0	0	0	0	0	0	0	0	0	0
ENSMUSG00000065307.1	ENSMUSG00000065307	predicted gene, 23247 [Source:MGI Symbol;Acc:MGI:5453024]	Gm23247	0	0	0	0	0	0	0	0	0	0	0	0	0	0	0	0	0	0	0
ENSMUSG00000096359.1	ENSMUSG00000096359	predicted gene, 25710 [Source:MGI Symbol;Acc:MGI:5455487]	Gm25710	0	0	0	0	0	0	0	0	0	0	0	0	0	0	0	0	0	0	0
ENSMUSG00000087715.1	ENSMUSG00000087715	predicted gene, 25826 [Source:MGI Symbol;Acc:MGI:5455603]	Gm25826	0	0	0	0	0	0	0	0	0	0	0	0	0	0	0	0	0	0	0
ENSMUSG00000089447.1	ENSMUSG00000089447	predicted gene, 22532 [Source:MGI Symbol;Acc:MGI:5452309]	Gm22532	0	0	0	0	0	0	0	0	0	0	0	0	0	0	0	0	0	0	0
ENSMUSG00000088896.1	ENSMUSG00000088896	predicted gene, 22522 [Source:MGI Symbol;Acc:MGI:5452299]	Gm22522	0	0	0	0	0	0	0	0	0	0	0	0	0	0	0	0	0	0	0
ENSMUSG00000065580.2	ENSMUSG00000065580	microRNA 15b [Source:MGI Symbol;Acc:MGI:2676842]	Mir15b	0	0	0	0	0	0	0	0	0	0	0	0	0	0	0	0	0	0	0
ENSMUSG00000093279.1	ENSMUSG00000093279	predicted gene, 26238 [Source:MGI Symbol;Acc:MGI:5456015]	Gm26238	0	0	0	0	0	0	0	0	0	0	0	0	0	0	0	0	0	0	0
ENSMUSG00000076333.1	ENSMUSG00000076333	microRNA 599 [Source:MGI Symbol;Acc:MGI:4358945]	Mir599	0	0	0	0	0	0	0	0	0	0	0	0	0	0	0	0	0	0	0
ENSMUSG00000076037.1	ENSMUSG00000076037	predicted gene, 22752 [Source:MGI Symbol;Acc:MGI:5452529]	Gm22752	0	0	0	0	0	0	0	0	0	0	0	0	0	0	0	0	0	0	0
ENSMUSG00000094894.1	ENSMUSG00000094894	microRNA 465b-1 [Source:MGI Symbol;Acc:MGI:3718520]	Mir465b-1	0	0	0	0	0	0	0	0	0	0	0	0	0	0	0	0	0	0	0
ENSMUSG00000077304.1	ENSMUSG00000077304	predicted gene, 22471 [Source:MGI Symbol;Acc:MGI:5452248]	Gm22471	0	0	0	0	0	0	0	0	0	0	0	0	0	0	0	0	0	0	0
ENSMUSG00000096185.1	ENSMUSG00000096185	predicted gene, 23305 [Source:MGI Symbol;Acc:MGI:5453082]	Gm23305	0	0	0	0	0	0	0	0	0	0	0	0	0	0	0	0	0	0	0
ENSMUSG00000084503.1	ENSMUSG00000084503	predicted gene, 25318 [Source:MGI Symbol;Acc:MGI:5455095]	Gm25318	0	0	0	0	0	0	0	0	0	0	0	0	0	0	0	0	0	0	0
ENSMUSG00000065659.1	ENSMUSG00000065659	predicted gene, 23103 [Source:MGI Symbol;Acc:MGI:5452880]	Gm23103	0	0	0	0	0	0	0	0	0	0	0	0	0	0	0	0	0	0	0
ENSMUSG00000088918.1	ENSMUSG00000088918	predicted gene, 22612 [Source:MGI Symbol;Acc:MGI:5452389]	Gm22612	0	0	0	0	0	0	0	0	0	0	0	0	0	0	0	0	0	0	0
ENSMUSG00000077349.1	ENSMUSG00000077349	predicted gene, 24867 [Source:MGI Symbol;Acc:MGI:5454644]	Gm24867	0	0	0	0	0	0	0	0	0	0	0	0	0	0	0	0	0	0	0
ENSMUSG00000089228.1	ENSMUSG00000089228	predicted gene, 25044 [Source:MGI Symbol;Acc:MGI:5454821]	Gm25044	0	0	0	0	0	0	0	0	0	0	0	0	0	0	0	0	0	0	0
ENSMUSG00000104750.1	ENSMUSG00000104750	nuclear encoded tRNA serine 1 (anticodon TGA) [Source:MGI Symbol;Acc:MGI:4414044]	n-TStga1	0	0	0	0	0	0	0	0	0	0	0	0	0	0	0	0	0	0	0
ENSMUSG00000065424.2	ENSMUSG00000065424	microRNA 9-2 [Source:MGI Symbol;Acc:MGI:3619442]	Mir9-2	0	0	0	0	0	0	0	0	0	0	0	0	0	0	0	0	0	0	0
ENSMUSG00000077149.1	ENSMUSG00000077149	predicted gene, 22934 [Source:MGI Symbol;Acc:MGI:5452711]	Gm22934	0	0	0	0	0	0	0	0	0	0	0	0	0	0	0	0	0	0	0
ENSMUSG00000099002.1	ENSMUSG00000099002	predicted gene, 25053 [Source:MGI Symbol;Acc:MGI:5454830]	Gm25053	0	0	0	0	0	0	0	0	0	0	0	0	0	0	0	0	0	0	0
ENSMUSG00000094275.1	ENSMUSG00000094275	predicted gene, 22290 [Source:MGI Symbol;Acc:MGI:5452067]	Gm22290	0	0	0	0	0	0	0	0	0	0	0	0	0	0	0	0	0	0	0
ENSMUSG00000098966.1	ENSMUSG00000098966	predicted gene, 27701 [Source:MGI Symbol;Acc:MGI:5531083]	Gm27701	0	0	0	0	0	0	0	0	0	0	0	0	0	0	0	0	0	0	0
ENSMUSG00000098689.1	ENSMUSG00000098689	microRNA 6345 [Source:MGI Symbol;Acc:MGI:5531201]	Mir6345	0	0	0	0	0	0	0	0	0	0	0	0	0	0	0	0	0	0	0
ENSMUSG00000065379.1	ENSMUSG00000065379	predicted gene, 22743 [Source:MGI Symbol;Acc:MGI:5452520]	Gm22743	0	0	0	0	0	0	0	0	0	0	0	0	0	0	0	0	0	0	0
ENSMUSG00000087812.1	ENSMUSG00000087812	predicted gene, 25115 [Source:MGI Symbol;Acc:MGI:5454892]	Gm25115	0	0	0	0	0	0	0	0	0	0	0	0	0	0	0	0	0	0	0
ENSMUSG00000087975.1	ENSMUSG00000087975	predicted gene, 23718 [Source:MGI Symbol;Acc:MGI:5453495]	Gm23718	0	0	0	0	0	0	0	0	0	0	0	0	0	0	0	0	0	0	0
ENSMUSG00000093341.2	ENSMUSG00000093341	predicted gene, 26116 [Source:MGI Symbol;Acc:MGI:5455893]	Gm26116	0	0	0	0	0	0	0	0	0	0	0	0	0	0	0	0	0	0	0
ENSMUSG00000105200.1	ENSMUSG00000105200	microRNA 378a [Source:MGI Symbol;Acc:MGI:3617791]	Mir378a	0	0	0	0	0	0	0	0	0	0	0	0	0	0	0	0	0	0	0
ENSMUSG00000089364.1	ENSMUSG00000089364	predicted gene, 23822 [Source:MGI Symbol;Acc:MGI:5453599]	Gm23822	0	0	0	0	0	0	0	0	0	0	0	0	0	0	0	0	0	0	0
ENSMUSG00000084527.1	ENSMUSG00000084527	predicted gene, 24185 [Source:MGI Symbol;Acc:MGI:5453962]	Gm24185	0	0	0	0	0	0	0	0	0	0	0	0	0	0	0	0	0	0	0
ENSMUSG00000089018.1	ENSMUSG00000089018	predicted gene, 25521 [Source:MGI Symbol;Acc:MGI:5455298]	Gm25521	0	0	0	0	0	0	0	0	0	0	0	0	0	0	0	0	0	0	0
ENSMUSG00000088085.1	ENSMUSG00000088085	predicted gene, 25343 [Source:MGI Symbol;Acc:MGI:5455120]	Gm25343	0	0	0	0	0	0	0	0	0	0	0	0	0	0	0	0	0	0	0
ENSMUSG00000087885.1	ENSMUSG00000087885	predicted gene, 23600 [Source:MGI Symbol;Acc:MGI:5453377]	Gm23600	0	0	0	0	0	0	0	0	0	0	0	0	0	0	0	0	0	0	0
ENSMUSG00000088284.1	ENSMUSG00000088284	predicted gene, 23588 [Source:MGI Symbol;Acc:MGI:5453365]	Gm23588	0	0	0	0	0	0	0	0	0	0	0	0	0	0	0	0	0	0	0
ENSMUSG00000070178.1	ENSMUSG00000070178	nuclear encoded rRNA 5S 71 [Source:MGI Symbol;Acc:MGI:4421916]	n-R5s71	0	0	0	0	0	0	0	0	0	0	0	0	0	0	0	0	0	0	0
ENSMUSG00000088135.1	ENSMUSG00000088135	predicted gene, 22588 [Source:MGI Symbol;Acc:MGI:5452365]	Gm22588	0	0	0	0	0	0	0	0	0	0	0	0	0	0	0	0	0	0	0
ENSMUSG00000064529.1	ENSMUSG00000064529	predicted gene, 26437 [Source:MGI Symbol;Acc:MGI:5456214]	Gm26437	0	0	0	0	0	0	0	0	0	0	0	0	0	0	0	0	0	0	0
ENSMUSG00000076371.1	ENSMUSG00000076371	predicted gene, 22368 [Source:MGI Symbol;Acc:MGI:5452145]	Gm22368	0	0	0	0	0	0	0	0	0	0	0	0	0	0	0	0	0	0	0
ENSMUSG00000089570.1	ENSMUSG00000089570	microRNA 669m-1 [Source:MGI Symbol;Acc:MGI:3837026]	Mir669m-1	0	0	0	0	0	0	0	0	0	0	0	0	0	0	0	0	0	0	0
ENSMUSG00000076064.1	ENSMUSG00000076064	microRNA 690 [Source:MGI Symbol;Acc:MGI:3629929]	Mir690	0	0	0	0	0	0	0	0	0	0	0	0	0	0	0	0	0	0	0
ENSMUSG00000088070.1	ENSMUSG00000088070	predicted gene, 22819 [Source:MGI Symbol;Acc:MGI:5452596]	Gm22819	0	0	0	0	0	0	0	0	0	0	0	0	0	0	0	0	0	0	0
ENSMUSG00000088331.1	ENSMUSG00000088331	predicted gene, 22846 [Source:MGI Symbol;Acc:MGI:5452623]	Gm22846	0	0	0	0	0	0	0	0	0	0	0	0	0	0	0	0	0	0	0
ENSMUSG00000106228.1	ENSMUSG00000106228	microRNA 3073b [Source:MGI Symbol;Acc:MGI:5562738]	Mir3073b	0	0	0	0	0	0	0	0	0	0	0	0	0	0	0	0	0	0	0
ENSMUSG00000096894.1	ENSMUSG00000096894	microRNA 467a-10 [Source:MGI Symbol;Acc:MGI:4834296]	Mir467a-10	0	0	0	0	0	0	0	0	0	0	0	0	0	0	0	0	0	0	0
ENSMUSG00000098555.1	ENSMUSG00000098555	microRNA 6341 [Source:MGI Symbol;Acc:MGI:5530644]	Mir6341	0	0	0	0	0	0	0	0	0	0	0	0	0	0	0	0	0	0	0
ENSMUSG00000098276.1	ENSMUSG00000098276	microRNA 6358 [Source:MGI Symbol;Acc:MGI:5531212]	Mir6358	0	0	0	0	0	0	0	0	0	0	0	0	0	0	0	0	0	0	0
ENSMUSG00000095868.1	ENSMUSG00000095868	predicted gene, 23136 [Source:MGI Symbol;Acc:MGI:5452913]	Gm23136	0	0	0	0	0	0	0	0	0	0	0	0	0	0	0	0	0	0	0
ENSMUSG00000080348.1	ENSMUSG00000080348	predicted gene, 24591 [Source:MGI Symbol;Acc:MGI:5454368]	Gm24591	0	0	0	0	0	0	0	0	0	0	0	0	0	0	0	0	0	0	0
ENSMUSG00000105288.1	ENSMUSG00000105288	predicted gene, 25820 [Source:MGI Symbol;Acc:MGI:5455597]	Gm25820	0	0	0	0	0	0	0	0	0	0	0	0	0	0	0	0	0	0	0
ENSMUSG00000065509.3	ENSMUSG00000065509	microRNA 421 [Source:MGI Symbol;Acc:MGI:3718516]	Mir421	0	0	0	0	0	0	0	0	0	0	0	0	0	0	0	0	0	0	0
ENSMUSG00000095425.1	ENSMUSG00000095425	predicted gene, 24417 [Source:MGI Symbol;Acc:MGI:5454194]	Gm24417	0	0	0	0	0	0	0	0	0	0	0	0	0	0	0	0	0	0	0
ENSMUSG00000098544.1	ENSMUSG00000098544	microRNA 7211 [Source:MGI Symbol;Acc:MGI:5530918]	Mir7211	0	0	0	0	0	0	0	0	0	0	0	0	0	0	0	0	0	0	0
ENSMUSG00000065943.1	ENSMUSG00000065943	predicted gene, 23794 [Source:MGI Symbol;Acc:MGI:5453571]	Gm23794	0	0	0	0	0	0	0	0	0	0	0	0	0	0	0	0	0	0	0
ENSMUSG00000088819.1	ENSMUSG00000088819	predicted gene, 22388 [Source:MGI Symbol;Acc:MGI:5452165]	Gm22388	0	0	0	0	0	0	0	0	0	0	0	0	0	0	0	0	0	0	0
ENSMUSG00000077492.1	ENSMUSG00000077492	predicted gene, 23596 [Source:MGI Symbol;Acc:MGI:5453373]	Gm23596	0	0	0	0	0	0	0	0	0	0	0	0	0	0	0	0	0	0	0
ENSMUSG00000089149.1	ENSMUSG00000089149	predicted gene, 22282 [Source:MGI Symbol;Acc:MGI:5452059]	Gm22282	0	0	0	0	0	8.86	0	0	0	0	0	0	0	0	0	0	0	0	0
ENSMUSG00000096784.1	ENSMUSG00000096784	predicted gene, 24643 [Source:MGI Symbol;Acc:MGI:5454420]	Gm24643	0	0	0	0	0	0	0	0	0	0	0	0	0	0	0	0	0	0	0
ENSMUSG00000093133.1	ENSMUSG00000093133	predicted gene, 25994 [Source:MGI Symbol;Acc:MGI:5455771]	Gm25994	0	0	0	0	0	0	0	0	0	0	0	0	0	0	0	0	0	0	0
ENSMUSG00000092687.1	ENSMUSG00000092687	predicted gene, 25744 [Source:MGI Symbol;Acc:MGI:5455521]	Gm25744	0	0	0	0	0	0	0	0	0	0	0	0	0	0	0	0	0	0	0
ENSMUSG00000092972.1	ENSMUSG00000092972	microRNA 3078 [Source:MGI Symbol;Acc:MGI:4834251]	Mir3078	0	0	0	0	0	0	0	0	0	0	0	0	0	0	0	0	0	0	0
ENSMUSG00000088944.1	ENSMUSG00000088944	predicted gene, 23258 [Source:MGI Symbol;Acc:MGI:5453035]	Gm23258	0	0	0	0	0	0	0	0	0	0	0	0	0	0	0	0	0	0	0
ENSMUSG00000070104.1	ENSMUSG00000070104	microRNA 471 [Source:MGI Symbol;Acc:MGI:3619419]	Mir471	0	0	0	0	0	0	0	0	0	0	0	0	0	0	0	0	0	0	0
ENSMUSG00000093762.1	ENSMUSG00000093762	predicted gene, 25591 [Source:MGI Symbol;Acc:MGI:5455368]	Gm25591	0	0	0	0	0	0	0	0	0	0	0	0	0	0	0	0	0	0	0
ENSMUSG00000088018.1	ENSMUSG00000088018	predicted gene, 23390 [Source:MGI Symbol;Acc:MGI:5453167]	Gm23390	0	0	0	0	0	0	0	0	0	0	0	0	0	0	0	0	0	0	0
ENSMUSG00000064587.1	ENSMUSG00000064587	predicted gene, 25131 [Source:MGI Symbol;Acc:MGI:5454908]	Gm25131	0	0	0	0	0	0	0	0	0	0	0	0	0	0	0	0	0	0	0
ENSMUSG00000093539.1	ENSMUSG00000093539	microRNA 5621 [Source:MGI Symbol;Acc:MGI:5452341]	Mir5621	0	0	0	0	0	0	0	0	0	0	0	0	0	0	0	0	0	0	0
ENSMUSG00000076318.1	ENSMUSG00000076318	microRNA 216b [Source:MGI Symbol;Acc:MGI:3640613]	Mir216b	0	0	0	0	0	0	0	0	0	0	0	0	0	0	0	0	0	0	0
ENSMUSG00000077571.1	ENSMUSG00000077571	small nucleolar RNA, H/ACA box 36B [Source:MGI Symbol;Acc:MGI:3819504]	Snora36b	0	0	0	0	0	0	0	0	0	0	0	0	0	0	0	0	0	0	0
ENSMUSG00000076236.1	ENSMUSG00000076236	microRNA 682 [Source:MGI Symbol;Acc:MGI:3629911]	Mir682	0	0	0	0	0	0	0	0	0	0	0	0	0	0	0	0	0	0	0
ENSMUSG00000096441.1	ENSMUSG00000096441	predicted gene, 26140 [Source:MGI Symbol;Acc:MGI:5455917]	Gm26140	0	0	0	0	0	0	0	0	0	0	0	0	0	0	0	0	0	0	0
ENSMUSG00000093236.1	ENSMUSG00000093236	predicted gene, 24108 [Source:MGI Symbol;Acc:MGI:5453885]	Gm24108	0	0	0	0	0	0	0	0	0	0	0	0	0	0	0	0	0	0	0
ENSMUSG00000084501.1	ENSMUSG00000084501	predicted gene, 25319 [Source:MGI Symbol;Acc:MGI:5455096]	Gm25319	0	0	0	0	0	0	0	0	0	0	0	0	0	0	0	0	0	0	0
ENSMUSG00000088064.1	ENSMUSG00000088064	predicted gene, 24478 [Source:MGI Symbol;Acc:MGI:5454255]	Gm24478	0	0	0	0	0	0	0	0	0	0	0	0	0	0	0	0	0	0	0
ENSMUSG00000078041.1	ENSMUSG00000078041	microRNA 292 [Source:MGI Symbol;Acc:MGI:3711325]	Mir292	0	0	0	0	0	0	0	0	0	0	0	0	0	0	0	0	0	0	0
ENSMUSG00000088714.1	ENSMUSG00000088714	predicted gene, 22726 [Source:MGI Symbol;Acc:MGI:5452503]	Gm22726	0	0	0	0	0	0	0	0	0	0	0	0	0	0	0	0	0	0	0
ENSMUSG00000096381.1	ENSMUSG00000096381	predicted gene, 25354 [Source:MGI Symbol;Acc:MGI:5455131]	Gm25354	0	0	0	0	0	0	0	0	0	0	0	0	0	0	0	0	0	0	0
ENSMUSG00000098976.1	ENSMUSG00000098976	microRNA 6769b [Source:MGI Symbol;Acc:MGI:5530928]	Mir6769b	0	0	0	0	0	0	0	0	0	0	0	0	0	0	0	0	0	0	0
ENSMUSG00000088802.1	ENSMUSG00000088802	predicted gene, 24073 [Source:MGI Symbol;Acc:MGI:5453850]	Gm24073	0	0	0	0	0	0	0	0	0	0	0	0	0	0	0	0	0	0	0
ENSMUSG00000092792.1	ENSMUSG00000092792	predicted gene, 22694 [Source:MGI Symbol;Acc:MGI:5452471]	Gm22694	0	0	0	0	0	0	0	0	0	0	0	0	0	0	0	0	0	0	0
ENSMUSG00000065770.1	ENSMUSG00000065770	predicted gene, 22155 [Source:MGI Symbol;Acc:MGI:5451932]	Gm22155	0	0	0	0	0	0	0	0	0	0	0	0	0	0	0	0	0	0	0
ENSMUSG00000088796.1	ENSMUSG00000088796	predicted gene, 22536 [Source:MGI Symbol;Acc:MGI:5452313]	Gm22536	0	0	0	0	0	0	0	0	0	0	0	0	0	0	0	0	0	0	0
ENSMUSG00000096786.1	ENSMUSG00000096786	predicted gene, 24641 [Source:MGI Symbol;Acc:MGI:5454418]	Gm24641	0	0	0	0	0	0	0	0	0	0	0	0	0	0	0	0	0	0	0
ENSMUSG00000098792.1	ENSMUSG00000098792	predicted gene, 27401 [Source:MGI Symbol;Acc:MGI:5530783]	Gm27401	0	0	0	0	0	0	0	0	0	0	0	0	0	0	0	0	0	0	0
ENSMUSG00000088400.1	ENSMUSG00000088400	predicted gene, 25889 [Source:MGI Symbol;Acc:MGI:5455666]	Gm25889	0	0	0	0	0	0	0	0	0	0	0	0	0	0	0	0	0	0	0
ENSMUSG00000098725.1	ENSMUSG00000098725	predicted gene, 27335 [Source:MGI Symbol;Acc:MGI:5530717]	Gm27335	0	0	0	0	0	0	0	0	0	0	0	0	0	0	0	0	0	0	0
ENSMUSG00000104911.1	ENSMUSG00000104911	predicted gene, 47288 [Source:MGI Symbol;Acc:MGI:6096141]	Gm47288	0	0	0	0	0	0	0	0	0	0	0	0	0	0	0	0	0	0	0
ENSMUSG00000098582.1	ENSMUSG00000098582	microRNA 7080 [Source:MGI Symbol;Acc:MGI:5531293]	Mir7080	0	0	0	0	0	0	0	0	0	0	0	0	0	0	0	0	0	0	0
ENSMUSG00000094466.1	ENSMUSG00000094466	predicted gene, 24308 [Source:MGI Symbol;Acc:MGI:5454085]	Gm24308	0	0	0	0	0	0	0	0	0	0	0	0	0	0	0	0	0	0	0
ENSMUSG00000089422.1	ENSMUSG00000089422	predicted gene, 26008 [Source:MGI Symbol;Acc:MGI:5455785]	Gm26008	0	0	0	0	0	0	0	0	0	0	0	0	0	0	0	0	0	0	0
ENSMUSG00000087832.1	ENSMUSG00000087832	predicted gene, 23958 [Source:MGI Symbol;Acc:MGI:5453735]	Gm23958	0	0	0	0	0	0	0	0	0	0	0	0	0	0	0	0	0	0	0
ENSMUSG00000064471.1	ENSMUSG00000064471	predicted gene, 23406 [Source:MGI Symbol;Acc:MGI:5453183]	Gm23406	0	0	0	0	0	0	0	0	0	0	0	0	0	0	0	0	0	0	0
ENSMUSG00000065497.1	ENSMUSG00000065497	microRNA 410 [Source:MGI Symbol;Acc:MGI:3619398]	Mir410	0	0	0	0	0	0	0	0	0	0	0	0	0	0	0	0	0	0	0
ENSMUSG00000088385.1	ENSMUSG00000088385	predicted gene, 24689 [Source:MGI Symbol;Acc:MGI:5454466]	Gm24689	0	0	0	0	0	0	0	0	0	0	0	0	0	0	0	0	0	0	0
ENSMUSG00000064772.1	ENSMUSG00000064772	predicted gene, 25202 [Source:MGI Symbol;Acc:MGI:5454979]	Gm25202	0	0	0	0	0	0	0	0	0	0	0	0	0	0	0	0	0	0	0
ENSMUSG00000098638.1	ENSMUSG00000098638	predicted gene, 27743 [Source:MGI Symbol;Acc:MGI:5531125]	Gm27743	0	0	0	0	0	0	0	0	0	0	0	0	0	0	0	0	0	0	0
ENSMUSG00000084646.1	ENSMUSG00000084646	predicted gene, 24381 [Source:MGI Symbol;Acc:MGI:5454158]	Gm24381	0	0	0	0	0	0	0	0	0	0	0	0	0	0	0	0	0	0	0
ENSMUSG00000095214.1	ENSMUSG00000095214	predicted gene, 25232 [Source:MGI Symbol;Acc:MGI:5455009]	Gm25232	0	0	0	0	0	0	0	0	0	0	0	0	0	0	0	0	0	0	0
ENSMUSG00000087721.1	ENSMUSG00000087721	predicted gene, 26280 [Source:MGI Symbol;Acc:MGI:5456057]	Gm26280	0	0	0	0	0	0	0	0	0	0	0	0	0	0	0	0	0	0	0
ENSMUSG00000099205.1	ENSMUSG00000099205	predicted gene, 27944 [Source:MGI Symbol;Acc:MGI:5531326]	Gm27944	0	0	0	0	0	0	0	0	0	0	0	0	0	0	0	0	0	0	0
ENSMUSG00000077316.1	ENSMUSG00000077316	nuclear encoded rRNA 5S 171 [Source:MGI Symbol;Acc:MGI:4422036]	n-R5s171	0	0	0	0	0	0	0	0	0	0	0	0	0	0	0	0	0	0	0
ENSMUSG00000092838.1	ENSMUSG00000092838	predicted gene, 24824 [Source:MGI Symbol;Acc:MGI:5454601]	Gm24824	0	0	0	0	0	0	0	0	0	0	0	0	0	0	0	0	0	0	0
ENSMUSG00000092973.1	ENSMUSG00000092973	predicted gene, 25071 [Source:MGI Symbol;Acc:MGI:5454848]	Gm25071	0	0	0	0	0	0	0	0	0	0	0	0	0	0	0	0	0	0	0
ENSMUSG00000088154.1	ENSMUSG00000088154	predicted gene, 25637 [Source:MGI Symbol;Acc:MGI:5455414]	Gm25637	0	0	0	0	0	0	0	0	0	0	0	0	0	0	0	0	0	0	0
ENSMUSG00000077546.1	ENSMUSG00000077546	predicted gene, 22020 [Source:MGI Symbol;Acc:MGI:5451797]	Gm22020	0	0	0	0	0	0	0	0	0	0	0	0	0	0	0	0	0	0	0
ENSMUSG00000073789.1	ENSMUSG00000073789	predicted gene 10577 [Source:MGI Symbol;Acc:MGI:3642534]	Gm10577	0	0	0	0	0	0	0	0	0	0	0	0	0	0	0	0	0	0	0
ENSMUSG00000087779.1	ENSMUSG00000087779	predicted gene, 23765 [Source:MGI Symbol;Acc:MGI:5453542]	Gm23765	0	0	0	0	0	0	0	0	0	0	0	0	0	0	0	0	0	0	0
ENSMUSG00000098968.1	ENSMUSG00000098968	predicted gene, 27843 [Source:MGI Symbol;Acc:MGI:5531225]	Gm27843	0	0	0	0	0	0	0	0	0	0	0	0	0	0	0	0	0	0	0
ENSMUSG00000077166.1	ENSMUSG00000077166	predicted gene, 24120 [Source:MGI Symbol;Acc:MGI:5453897]	Gm24120	0	0	0	0	0	0	0	0	0	0	0	0	0	0	0	0	0	0	0
ENSMUSG00000064691.1	ENSMUSG00000064691	predicted gene, 24149 [Source:MGI Symbol;Acc:MGI:5453926]	Gm24149	0	0	0	0	0	0	0	0	0	0	0	0	0	0	0	0	0	0	0
ENSMUSG00000105122.1	ENSMUSG00000105122	predicted gene, 44407 [Source:MGI Symbol;Acc:MGI:5690799]	Gm44407	0	0	0	0	0	0	0	0	0	0	0	0	0	0	0	0	0	0	0
ENSMUSG00000098704.1	ENSMUSG00000098704	microRNA 6934 [Source:MGI Symbol;Acc:MGI:5530905]	Mir6934	0	0	0	0	0	0	0	0	0	0	0	0	0	0	0	0	0	0	0
ENSMUSG00000095229.1	ENSMUSG00000095229	BTB domain containing 35, family member 26 [Source:MGI Symbol;Acc:MGI:3780952]	Btbd35f26	0	0	0	0	0	0	0	0	0	0	0	0	0	0	0	0	0	0	0
ENSMUSG00000099092.1	ENSMUSG00000099092	microRNA 7062 [Source:MGI Symbol;Acc:MGI:5530721]	Mir7062	0	0	0	0	0	0	0	0	0	0	0	0	0	0	0	0	0	0	0
ENSMUSG00000095073.1	ENSMUSG00000095073	nuclear encoded rRNA 5S 101 [Source:MGI Symbol;Acc:MGI:4421949]	n-R5s101	0	0	0	0	0	0	0	0	0	0	0	0	0	0	0	0	0	0	0
ENSMUSG00000064779.1	ENSMUSG00000064779	predicted gene, 22997 [Source:MGI Symbol;Acc:MGI:5452774]	Gm22997	0	0	0	0	0	0	0	0	0	0	0	0	0	0	0	0	0	0	0
ENSMUSG00000092875.2	ENSMUSG00000092875	predicted gene, 22649 [Source:MGI Symbol;Acc:MGI:5452426]	Gm22649	0	8.38	0	0	0	0	0	0	0	0	0	0	0	0	0	0	0	0	0
ENSMUSG00000099264.1	ENSMUSG00000099264	microRNA 6411 [Source:MGI Symbol;Acc:MGI:5531149]	Mir6411	0	0	0	0	0	0	0	0	0	0	0	0	0	0	0	0	0	0	0
ENSMUSG00000089111.1	ENSMUSG00000089111	predicted gene, 25907 [Source:MGI Symbol;Acc:MGI:5455684]	Gm25907	0	0	0	0	0	0	0	0	0	0	0	0	0	0	0	0	0	0	0
ENSMUSG00000065266.1	ENSMUSG00000065266	predicted gene, 23454 [Source:MGI Symbol;Acc:MGI:5453231]	Gm23454	0	0	0	0	0	0	0	0	0	0	0	0	0	0	0	0	0	0	0
ENSMUSG00000095879.1	ENSMUSG00000095879	predicted gene, 21764 [Source:MGI Symbol;Acc:MGI:5433928]	Gm21764	0	0	0	0	0	0	0	0	0	0	0	0	0	0	0	0	0	0	0
ENSMUSG00000089130.1	ENSMUSG00000089130	predicted gene, 24770 [Source:MGI Symbol;Acc:MGI:5454547]	Gm24770	0	0	0	0	0	0	0	0	0	0	0	0	0	0	0	0	0	0	0
ENSMUSG00000088539.1	ENSMUSG00000088539	predicted gene, 23277 [Source:MGI Symbol;Acc:MGI:5453054]	Gm23277	0	0	0	0	0	0	0	0	0	0	0	0	0	0	0	0	0	0	0
ENSMUSG00000094875.1	ENSMUSG00000094875	predicted gene, 23151 [Source:MGI Symbol;Acc:MGI:5452928]	Gm23151	0	0	0	0	0	0	0	0	0	0	0	0	0	0	0	0	0	0	0
ENSMUSG00000098553.1	ENSMUSG00000098553	microRNA 3569 [Source:MGI Symbol;Acc:MGI:5530661]	Mir3569	0	0	0	0	0	0	0	0	0	0	0	0	0	0	0	0	0	0	0
ENSMUSG00000088817.1	ENSMUSG00000088817	predicted gene, 22386 [Source:MGI Symbol;Acc:MGI:5452163]	Gm22386	0	0	0	0	0	0	0	0	0	0	0	0	0	0	0	0	0	0	0
ENSMUSG00000091449.2	ENSMUSG00000091449	predicted gene 10269 [Source:MGI Symbol;Acc:MGI:3642381]	Gm10269	0	0	0	0	0	0	0	1.41	1.37	1.62	1.66	0	4.52	7.51	2.08	0	1.44	0	1.74
ENSMUSG00000088216.1	ENSMUSG00000088216	predicted gene, 22080 [Source:MGI Symbol;Acc:MGI:5451857]	Gm22080	0	0	0	0	0	0	0	0	0	0	0	0	0	0	0	0	0	0	0
ENSMUSG00000088666.1	ENSMUSG00000088666	predicted gene, 25329 [Source:MGI Symbol;Acc:MGI:5455106]	Gm25329	0	0	0	0	0	0	0	0	0	0	0	0	0	0	0	0	0	0	0
ENSMUSG00000093178.1	ENSMUSG00000093178	small nucleolar RNA, C/D box 87 [Source:MGI Symbol;Acc:MGI:2387894]	Snord87	0	0	0	0	0	0	0	0	0	0	0	0	0	0	0	0	0	0	0
ENSMUSG00000092840.1	ENSMUSG00000092840	predicted gene, 24331 [Source:MGI Symbol;Acc:MGI:5454108]	Gm24331	0	0	0	0	0	0	0	0	0	0	0	0	0	0	0	0	0	0	0
ENSMUSG00000098780.1	ENSMUSG00000098780	microRNA 6390 [Source:MGI Symbol;Acc:MGI:5530944]	Mir6390	0	0	0	0	0	0	0	0	0	0	0	0	0	0	0	0	0	0	0
ENSMUSG00000084608.1	ENSMUSG00000084608	predicted gene, 22198 [Source:MGI Symbol;Acc:MGI:5451975]	Gm22198	0	0	0	0	0	0	0	0	0	0	0	0	0	0	0	0	0	0	0
ENSMUSG00000092004.1	ENSMUSG00000092004	predicted gene, 17482 [Source:MGI Symbol;Acc:MGI:4937116]	Gm17482	0	0	0	0	0	0	0	0	0	0	0	0	0	0	0	0	0	0	0
ENSMUSG00000094394.1	ENSMUSG00000094394	predicted gene, 23402 [Source:MGI Symbol;Acc:MGI:5453179]	Gm23402	0	0	0	0	0	0	0	0	0	0	0	0	0	0	0	0	0	0	0
ENSMUSG00000105839.1	ENSMUSG00000105839	predicted gene, 44456 [Source:MGI Symbol;Acc:MGI:5690848]	Gm44456	0	0	0	0	0	0	0	0	0	0	0	0	0	0	0	0	0	0	0
ENSMUSG00000084607.1	ENSMUSG00000084607	predicted gene, 22208 [Source:MGI Symbol;Acc:MGI:5451985]	Gm22208	0	0	0	0	0	0	0	0	0	0	0	0	0	0	0	0	0	0	0
ENSMUSG00000077755.1	ENSMUSG00000077755	predicted gene, 23531 [Source:MGI Symbol;Acc:MGI:5453308]	Gm23531	0	0	0	0	0	0	0	0	0	0	0	0	0	0	0	0	0	0	0
ENSMUSG00000099143.1	ENSMUSG00000099143	predicted gene, 27483 [Source:MGI Symbol;Acc:MGI:5530865]	Gm27483	0	0	0	0	0	0	0	0	0	0	0	0	0	0	0	0	0	0	0
ENSMUSG00000088446.1	ENSMUSG00000088446	predicted gene, 23556 [Source:MGI Symbol;Acc:MGI:5453333]	Gm23556	0	0	0	0	0	0	0	0	0	0	0	0	0	0	0	0	0	0	0
ENSMUSG00000089259.1	ENSMUSG00000089259	predicted gene, 25712 [Source:MGI Symbol;Acc:MGI:5455489]	Gm25712	0	0	0	0	0	0	0	0	0	0	0	0	0	0	0	0	0	0	0
ENSMUSG00000024854.3	ENSMUSG00000024854	polymerase (DNA-directed), delta 4 [Source:MGI Symbol;Acc:MGI:1916995]	Pold4	77.12	101.55	93.62	101.33	68.84	179.21	168.15	214.55	144.19	127.03	90.85	105.82	101.25	85.89	96.41	102.94	72.56	77.32	85.3
ENSMUSG00000104762.1	ENSMUSG00000104762	predicted gene, 44308 [Source:MGI Symbol;Acc:MGI:5690700]	Gm44308	0	0	0	0	0	0	0	0	0	0	0	0	0	0	0	0	0	0	0
ENSMUSG00000065450.1	ENSMUSG00000065450	microRNA 448 [Source:MGI Symbol;Acc:MGI:3619406]	Mir448	0	0	0	0	0	0	0	0	0	0	0	0	0	0	0	0	0	0	0
ENSMUSG00000088848.1	ENSMUSG00000088848	predicted gene, 26352 [Source:MGI Symbol;Acc:MGI:5456129]	Gm26352	0	0	0	0	0	0	0	0	0	0	0	0	0	0	0	0	0	0	0
ENSMUSG00000089555.1	ENSMUSG00000089555	microRNA 1933 [Source:MGI Symbol;Acc:MGI:3836970]	Mir1933	0	0	0	0	0	0	0	0	0	0	0	0	0	0	0	0	0	0	0
ENSMUSG00000096170.1	ENSMUSG00000096170	nuclear encoded rRNA 5S 146 [Source:MGI Symbol;Acc:MGI:4422002]	n-R5s146	0	0	0	0	0	0	0	0	0	0	0	0	0	0	0	0	0	0	0
ENSMUSG00000096243.1	ENSMUSG00000096243	predicted gene, 24265 [Source:MGI Symbol;Acc:MGI:5454042]	Gm24265	0	0	0	0	0	0	0	0	0	0	0	0	0	0	0	0	0	0	0
ENSMUSG00000096504.1	ENSMUSG00000096504	microRNA 465b-2 [Source:MGI Symbol;Acc:MGI:3718521]	Mir465b-2	0	0	0	0	0	0	0	0	0	0	0	0	0	0	0	0	0	0	0
ENSMUSG00000098749.1	ENSMUSG00000098749	predicted gene, 27477 [Source:MGI Symbol;Acc:MGI:5530859]	Gm27477	0	0	0	0	0	0	0	0	0	0	0	0	0	0	0	0	0	0	0
ENSMUSG00000089299.1	ENSMUSG00000089299	predicted gene, 24637 [Source:MGI Symbol;Acc:MGI:5454414]	Gm24637	0	0	0	0	0	0	0	0	0	0	0	0	0	0	0	0	0	0	0
ENSMUSG00000084523.1	ENSMUSG00000084523	microRNA 1903 [Source:MGI Symbol;Acc:MGI:3811412]	Mir1903	0	0	0	0	0	0	0	0	0	0	0	0	0	0	0	0	0	0	0
ENSMUSG00000077092.1	ENSMUSG00000077092	microRNA 742 [Source:MGI Symbol;Acc:MGI:3709840]	Mir742	0	0	0	0	0	0	0	0	0	0	0	0	0	0	0	0	0	0	0
ENSMUSG00000070126.1	ENSMUSG00000070126	microRNA 199a-2 [Source:MGI Symbol;Acc:MGI:3618742]	Mir199a-2	0	0	0	0	0	0	0	0	0	0	0	0	0	0	0	0	0	0	0
ENSMUSG00000078038.1	ENSMUSG00000078038	microRNA 881 [Source:MGI Symbol;Acc:MGI:3718572]	Mir881	0	0	0	0	0	0	0	0	0	0	0	0	0	0	0	0	0	0	0
ENSMUSG00000064526.1	ENSMUSG00000064526	predicted gene, 26439 [Source:MGI Symbol;Acc:MGI:5456216]	Gm26439	0	0	0	0	0	0	0	0	0	0	0	0	0	0	0	0	0	0	0
ENSMUSG00000088978.1	ENSMUSG00000088978	predicted gene, 23757 [Source:MGI Symbol;Acc:MGI:5453534]	Gm23757	0	0	0	0	0	0	0	0	0	0	0	0	0	0	0	0	0	0	0
ENSMUSG00000106297.1	ENSMUSG00000106297	predicted gene, 47285 [Source:MGI Symbol;Acc:MGI:6096135]	Gm47285	0	0	0	0	0	0	0	0	0	0	0	0	0	0	0	0	0	0	0
ENSMUSG00000099227.1	ENSMUSG00000099227	microRNA 8114 [Source:MGI Symbol;Acc:MGI:5530764]	Mir8114	0	0	0	0	0	0	0	0	0	0	0	0	0	0	0	0	0	0	0
ENSMUSG00000094214.1	ENSMUSG00000094214	predicted gene, 23448 [Source:MGI Symbol;Acc:MGI:5453225]	Gm23448	0	0	0	0	0	0	0	0	0	0	0	0	0	0	0	0	0	0	0
ENSMUSG00000088076.1	ENSMUSG00000088076	predicted gene, 22815 [Source:MGI Symbol;Acc:MGI:5452592]	Gm22815	0	0	0	0	0	0	0	0	0	0	0	0	0	0	0	0	0	0	0
ENSMUSG00000064844.1	ENSMUSG00000064844	predicted gene, 26202 [Source:MGI Symbol;Acc:MGI:5455979]	Gm26202	0	0	0	0	0	0	0	0	0	0	0	0	0	0	0	0	0	0	0
ENSMUSG00000098326.1	ENSMUSG00000098326	distal-less homeobox 6, opposite strand 1 [Source:MGI Symbol;Acc:MGI:2443217]	Dlx6os1	0	0	0	0	0	0	0	0	0	0	0	0	0	0	0	0	0	0	0
ENSMUSG00000089224.1	ENSMUSG00000089224	predicted gene, 22075 [Source:MGI Symbol;Acc:MGI:5451852]	Gm22075	0	0	0	0	0	0	0	0	0	0	0	0	0	0	0	0	0	0	0
ENSMUSG00000088832.1	ENSMUSG00000088832	predicted gene, 23543 [Source:MGI Symbol;Acc:MGI:5453320]	Gm23543	0	0	0	0	0	0	0	0	0	0	0	0	0	0	0	0	0	0	0
ENSMUSG00000077609.1	ENSMUSG00000077609	predicted gene, 25795 [Source:MGI Symbol;Acc:MGI:5455572]	Gm25795	0	0	0	0	0	0	0	0	0	0	0	0	0	0	0	0	0	0	0
ENSMUSG00000065320.1	ENSMUSG00000065320	predicted gene, 22056 [Source:MGI Symbol;Acc:MGI:5451833]	Gm22056	0	0	0	0	0	0	0	0	0	0	0	0	0	0	0	0	0	0	0
ENSMUSG00000093106.1	ENSMUSG00000093106	predicted gene, 25534 [Source:MGI Symbol;Acc:MGI:5455311]	Gm25534	0	0	0	0	0	0	0	0	0	0	0	0	0	0	0	0	0	0	0
ENSMUSG00000088951.1	ENSMUSG00000088951	predicted gene, 24940 [Source:MGI Symbol;Acc:MGI:5454717]	Gm24940	0	0	0	0	0	0	0	0	0	0	0	0	0	0	0	0	0	0	0
ENSMUSG00000092856.2	ENSMUSG00000092856	predicted gene, 25956 [Source:MGI Symbol;Acc:MGI:5455733]	Gm25956	0	0	0	0	0	0	0	0	0	0	0	0	0	0	0	0	0	0	0
ENSMUSG00000093054.1	ENSMUSG00000093054	predicted gene, 24811 [Source:MGI Symbol;Acc:MGI:5454588]	Gm24811	0	0	0	0	0	0	0	0	0	0	0	0	0	0	0	0	0	0	0
ENSMUSG00000094750.1	ENSMUSG00000094750	predicted gene, 25019 [Source:MGI Symbol;Acc:MGI:5454796]	Gm25019	0	0	0	0	0	0	0	0	0	0	0	0	0	0	0	0	0	0	0
ENSMUSG00000084627.1	ENSMUSG00000084627	predicted gene, 25543 [Source:MGI Symbol;Acc:MGI:5455320]	Gm25543	0	0	0	0	2.86	0	0	2.37	0	0	0	0	0	0	0	0	0	0	0
ENSMUSG00000084649.1	ENSMUSG00000084649	nuclear encoded rRNA 5S 76 [Source:MGI Symbol;Acc:MGI:4421924]	n-R5s76	0	0	0	0	0	0	0	0	0	0	0	0	0	0	0	0	0	0	0
ENSMUSG00000077468.1	ENSMUSG00000077468	predicted gene, 26416 [Source:MGI Symbol;Acc:MGI:5456193]	Gm26416	0	0	0	0	0	0	0	0	0	0	0	0	0	0	0	0	0	0	0
ENSMUSG00000077704.1	ENSMUSG00000077704	small nucleolar RNA, C/D box 89 [Source:MGI Symbol;Acc:MGI:3819562]	Snord89	0	0	0	0	0	0	0	0	0	0	0	0	0	0	0	0	0	0	0
ENSMUSG00000098852.1	ENSMUSG00000098852	predicted gene, 27392 [Source:MGI Symbol;Acc:MGI:5530774]	Gm27392	0	0	0	0	0	0	0	0	0	0	0	0	0	0	0	0	0	0	0
ENSMUSG00000098464.1	ENSMUSG00000098464	microRNA 7002 [Source:MGI Symbol;Acc:MGI:5530811]	Mir7002	0	0	0	0	0	0	0	0	0	0	0	0	0	0	0	0	0	0	0
ENSMUSG00000024885.8	ENSMUSG00000024885	aldehyde dehydrogenase 3 family, member B1 [Source:MGI Symbol;Acc:MGI:1914939]	Aldh3b1	29.17	34.65	22.91	27.55	37.45	25.74	33.89	23.35	28.28	21.02	19.81	24.3	25.25	22.03	22.56	23.29	43.28	34.63	35.54
ENSMUSG00000093223.3	ENSMUSG00000093223	predicted gene, 27903 [Source:MGI Symbol;Acc:MGI:5531285]	Gm27903	0	0	0	0	0	0	0	0	0	0	0	0	0	0	0	0	0	0	0
ENSMUSG00000088668.1	ENSMUSG00000088668	predicted gene, 25335 [Source:MGI Symbol;Acc:MGI:5455112]	Gm25335	0	0	0	0	0	0	0	0	0	0	0	0	0	0	0	0	0	0	0
ENSMUSG00000096774.1	ENSMUSG00000096774	predicted gene, 22113 [Source:MGI Symbol;Acc:MGI:5451890]	Gm22113	0	0	0	0	0	0	0	0	0	0	0	0	0	0	0	0	0	0	0
ENSMUSG00000077644.1	ENSMUSG00000077644	predicted gene, 24982 [Source:MGI Symbol;Acc:MGI:5454759]	Gm24982	0	0	0	0	0	0	0	0	0	0	0	0	0	0	0	0	0	0	0
ENSMUSG00000084443.1	ENSMUSG00000084443	nuclear encoded rRNA 5S 214 [Source:MGI Symbol;Acc:MGI:4422079]	n-R5s214	0	0	0	0	0	0	0	0	0	0	0	0	0	0	0	0	0	0	0
ENSMUSG00000096110.1	ENSMUSG00000096110	predicted gene, 26270 [Source:MGI Symbol;Acc:MGI:5456047]	Gm26270	0	0	0	0	0	0	0	0	0	0	0	0	0	0	0	0	0	0	0
ENSMUSG00000078160.2	ENSMUSG00000078160	predicted gene 16503 [Source:MGI Symbol;Acc:MGI:3642127]	Gm16503	0.06	0.17	0.22	0	0.07	0.16	0	0	0.12	0	0	0	0	0	0.55	0	0	0.22	0
ENSMUSG00000095233.1	ENSMUSG00000095233	predicted gene, 26378 [Source:MGI Symbol;Acc:MGI:5456155]	Gm26378	0	0	0	0	0	0	0	0	0	0	0	0	0	0	0	0	0	0	0
ENSMUSG00000089199.1	ENSMUSG00000089199	predicted gene, 25772 [Source:MGI Symbol;Acc:MGI:5455549]	Gm25772	0	0	0	0	0	0	0	0	0	0	0	0	0	0	0	0	0	0	0
ENSMUSG00000106439.1	ENSMUSG00000106439	predicted gene, 44327 [Source:MGI Symbol;Acc:MGI:5690719]	Gm44327	0	0	0	0	0	0	0	0	0	0	0	0	0	0	0	0	0	0	0
ENSMUSG00000064429.1	ENSMUSG00000064429	predicted gene, 22747 [Source:MGI Symbol;Acc:MGI:5452524]	Gm22747	0	0	0	0	0	0	0	0	0	0	0	0	0	0	0	0	0	0	0
ENSMUSG00000065568.1	ENSMUSG00000065568	microRNA 344 [Source:MGI Symbol;Acc:MGI:3619359]	Mir344	0	0	0	0	0	0	0	0	0	0	0	0	0	0	0	0	0	0	0
ENSMUSG00000093140.1	ENSMUSG00000093140	microRNA 28b [Source:MGI Symbol;Acc:MGI:4950385]	Mir28b	0	0	0	0	0	0	0	0	0	0	0	0	0	0	0	0	0	0	0
ENSMUSG00000073492.2	ENSMUSG00000073492	predicted gene 10521 [Source:MGI Symbol;Acc:MGI:3642358]	Gm10521	1.54	0.87	1.69	2.4	1.54	2.23	1.79	1.9	1.53	1.71	3.27	2.82	4.21	1.82	2.85	0.75	2.37	2.53	2.79
ENSMUSG00000106600.1	ENSMUSG00000106600	microRNA 6915 [Source:MGI Symbol;Acc:MGI:5562729]	Mir6915	0	0	0	0	0	0	0	0	0	0	0	0	0	0	0	0	0	0	0
ENSMUSG00000098378.1	ENSMUSG00000098378	predicted gene, 27864 [Source:MGI Symbol;Acc:MGI:5531246]	Gm27864	0	0	0	0	0	0	0	0	0	0	0	0	0	0	0	0	0	0	0
ENSMUSG00000089156.1	ENSMUSG00000089156	predicted gene, 23581 [Source:MGI Symbol;Acc:MGI:5453358]	Gm23581	0	0	0	0	0	0	0	0	0	0	0	0	0	0	0	0	0	0	0
ENSMUSG00000065872.1	ENSMUSG00000065872	predicted gene, 25681 [Source:MGI Symbol;Acc:MGI:5455458]	Gm25681	0	0	0	0	0	0	0	0	0	0	0	0	0	0	0	0	0	0	0
ENSMUSG00000106349.1	ENSMUSG00000106349	predicted gene, 44387 [Source:MGI Symbol;Acc:MGI:5690779]	Gm44387	0	0	0	0	0	0	0	0	0	0	0	0	0	0	0	0	0	0	0
ENSMUSG00000080419.1	ENSMUSG00000080419	predicted gene, 26475 [Source:MGI Symbol;Acc:MGI:5456252]	Gm26475	0	0	0	0	0	0	0	0	0	0	0	0	0	0	0	0	0	0	0
ENSMUSG00000065456.1	ENSMUSG00000065456	microRNA 106a [Source:MGI Symbol;Acc:MGI:3619120]	Mir106a	0	0	0	0	0	0	0	0	0	0	0	0	0	0	0	0	0	0	0
ENSMUSG00000065532.1	ENSMUSG00000065532	microRNA 187 [Source:MGI Symbol;Acc:MGI:2676851]	Mir187	0	0	0	0	0	0	0	0	0	0	0	0	0	0	0	0	0	0	0
ENSMUSG00000070080.1	ENSMUSG00000070080	microRNA 431 [Source:MGI Symbol;Acc:MGI:3619403]	Mir431	0	0	0	0	0	0	0	0	0	0	0	0	0	0	0	0	0	0	0
ENSMUSG00000054945.3	ENSMUSG00000054945	predicted gene 9958 [Source:MGI Symbol;Acc:MGI:3641866]	Gm9958	0.55	0.24	0.85	0.72	0.38	0.24	0.17	0.16	0.34	0	0.39	0	0.51	0.34	0	0.37	0	0.42	1.11
ENSMUSG00000093690.1	ENSMUSG00000093690	microRNA 5619 [Source:MGI Symbol;Acc:MGI:5453643]	Mir5619	0	0	0	0	0	0	0	0	0	0	0	0	0	0	0	0	0	0	0
ENSMUSG00000070072.1	ENSMUSG00000070072	microRNA 433 [Source:MGI Symbol;Acc:MGI:3619404]	Mir433	0	0	0	0	0	0	0	0	0	0	0	0	0	0	0	0	0	0	0
ENSMUSG00000077318.1	ENSMUSG00000077318	predicted gene, 24173 [Source:MGI Symbol;Acc:MGI:5453950]	Gm24173	0	0	0	0	0	0	0	0	0	0	0	0	0	0	0	0	0	0	0
ENSMUSG00000093190.1	ENSMUSG00000093190	predicted gene, 22875 [Source:MGI Symbol;Acc:MGI:5452652]	Gm22875	0	0	0	0	0	0	0	0	0	0	0	0	0	0	0	0	0	0	0
ENSMUSG00000098408.1	ENSMUSG00000098408	microRNA 6237 [Source:MGI Symbol;Acc:MGI:5530793]	Mir6237	0	0	0	0	0	0	0	0	0	0	0	0	0	0	0	0	0	0	0
ENSMUSG00000099263.1	ENSMUSG00000099263	predicted gene, 27772 [Source:MGI Symbol;Acc:MGI:5531154]	Gm27772	0	0	0	0	0	0	0	0	0	0	0	0	0	0	0	0	0	0	0
ENSMUSG00000024907.6	ENSMUSG00000024907	galanin [Source:MGI Symbol;Acc:MGI:95637]	Gal	4.14	4.31	5.8	4.85	0	0	0	0.35	1.52	2.23	4.78	2.84	1.16	3.08	3.52	5.02	0	0	0
ENSMUSG00000092644.1	ENSMUSG00000092644	predicted gene, 23564 [Source:MGI Symbol;Acc:MGI:5453341]	Gm23564	0	0	0	0	0	0	0	0	0	0	0	0	0	0	0	0	0	0	0
ENSMUSG00000094346.1	ENSMUSG00000094346	predicted gene, 21746 [Source:MGI Symbol;Acc:MGI:5433910]	Gm21746	0	0	0	0	0	0	0	0	0	0	0	0	0	0	0	0	0	0	0
ENSMUSG00000088153.1	ENSMUSG00000088153	predicted gene, 26348 [Source:MGI Symbol;Acc:MGI:5456125]	Gm26348	0	0	0	0	0	0	0	0	0	0	0	0	0	0	0	0	0	0	0
ENSMUSG00000065536.2	ENSMUSG00000065536	microRNA 98 [Source:MGI Symbol;Acc:MGI:3619441]	Mir98	0	0	0	0	0	0	0	0	0	0	0	0	0	0	0	0	0	0	0
ENSMUSG00000088246.1	ENSMUSG00000088246	predicted gene, 25911 [Source:MGI Symbol;Acc:MGI:5455688]	Gm25911	0	0	0	0	0	0	0	0	0	0	0	0	0	0	0	0	0	0	0
ENSMUSG00000089037.1	ENSMUSG00000089037	predicted gene, 22159 [Source:MGI Symbol;Acc:MGI:5451936]	Gm22159	0	0	0	0	0	0	0	0	0	0	0	0	0	0	0	0	0	0	0
ENSMUSG00000095085.1	ENSMUSG00000095085	predicted gene, 25326 [Source:MGI Symbol;Acc:MGI:5455103]	Gm25326	0	0	0	0	0	0	0	0	0	0	0	0	0	0	0	0	0	0	0
ENSMUSG00000094165.1	ENSMUSG00000094165	predicted gene, 26073 [Source:MGI Symbol;Acc:MGI:5455850]	Gm26073	0	0	0	0	0	0	0	0	0	0	0	0	0	0	0	0	0	0	0
ENSMUSG00000087992.1	ENSMUSG00000087992	predicted gene, 25059 [Source:MGI Symbol;Acc:MGI:5454836]	Gm25059	0	0	0	0	0	0	0	0	0	0	0	0	0	0	0	0	0	0	0
ENSMUSG00000088517.1	ENSMUSG00000088517	predicted gene, 24437 [Source:MGI Symbol;Acc:MGI:5454214]	Gm24437	0	0	0	0	0	0	0	0	0	0	0	0	0	0	0	0	0	0	0
ENSMUSG00000065192.1	ENSMUSG00000065192	predicted gene, 23460 [Source:MGI Symbol;Acc:MGI:5453237]	Gm23460	0	0	0	0	0	0	0	0	0	0	0	0	0	0	0	0	0	0	0
ENSMUSG00000088891.1	ENSMUSG00000088891	predicted gene, 22516 [Source:MGI Symbol;Acc:MGI:5452293]	Gm22516	0	0	0	0	0	0	0	0	0	0	0	0	0	0	0	0	0	0	0
ENSMUSG00000093336.1	ENSMUSG00000093336	microRNA 1954 [Source:MGI Symbol;Acc:MGI:3837035]	Mir1954	0	0	0	0	0	0	0	0	0	0	0	0	0	0	0	0	0	0	0
ENSMUSG00000084704.1	ENSMUSG00000084704	nuclear encoded rRNA 5S 216 [Source:MGI Symbol;Acc:MGI:4422081]	n-R5s216	0	0	0	0	0	0	0	0	0	0	0	0	0	0	0	0	0	0	0
ENSMUSG00000024256.6	ENSMUSG00000024256	adenylate cyclase activating polypeptide 1 [Source:MGI Symbol;Acc:MGI:105094]	Adcyap1	0	0	0	0	0.11	0	0	0	0	0	0	0	0	0	0	0	0	0	0
ENSMUSG00000065299.1	ENSMUSG00000065299	predicted gene, 23138 [Source:MGI Symbol;Acc:MGI:5452915]	Gm23138	0	0	0	0	0	0	0	0	0	0	0	0	0	0	0	0	0	0	0
ENSMUSG00000080370.1	ENSMUSG00000080370	predicted gene, 22952 [Source:MGI Symbol;Acc:MGI:5452729]	Gm22952	0	0	0	0	0	0	0	0	0	0	0	0	0	0	0	0	0	0	0
ENSMUSG00000075829.1	ENSMUSG00000075829	predicted gene, 23692 [Source:MGI Symbol;Acc:MGI:5453469]	Gm23692	0	0	0	0	0	0	0	0	0	0	0	0	0	0	0	0	0	0	0
ENSMUSG00000093914.1	ENSMUSG00000093914	predicted gene, 22166 [Source:MGI Symbol;Acc:MGI:5451943]	Gm22166	0	0	0	0	0	0	0	0	0	0	0	0	0	0	0	0	0	0	0
ENSMUSG00000095380.1	ENSMUSG00000095380	predicted gene, 23952 [Source:MGI Symbol;Acc:MGI:5453729]	Gm23952	0	0	0	0	0	0	0	0	0	0	0	0	0	0	0	0	0	0	0
ENSMUSG00000065196.1	ENSMUSG00000065196	small nucleolar RNA, C/D box 85 [Source:MGI Symbol;Acc:MGI:3819558]	Snord85	0	0	0	0	0	0	0	0	0	0	0	0	0	0	0	0	0	0	0
ENSMUSG00000098362.1	ENSMUSG00000098362	microRNA 130c [Source:MGI Symbol;Acc:MGI:5531023]	Mir130c	0	0	0	0	0	0	0	0	0	0	0	0	0	0	0	0	0	0	0
ENSMUSG00000076395.1	ENSMUSG00000076395	predicted gene, 25990 [Source:MGI Symbol;Acc:MGI:5455767]	Gm25990	0	0	0	0	0	0	0	0	0	0	0	0	0	0	0	0	0	0	0
ENSMUSG00000095154.1	ENSMUSG00000095154	microRNA 344i [Source:MGI Symbol;Acc:MGI:5455808]	Mir344i	0	0	0	0	0	0	0	0	0	0	0	0	0	0	0	0	0	0	0
ENSMUSG00000087991.1	ENSMUSG00000087991	predicted gene, 25057 [Source:MGI Symbol;Acc:MGI:5454834]	Gm25057	0	0	0	0	0	0	0	0	0	0	0	0	0	0	0	0	0	0	0
ENSMUSG00000096804.1	ENSMUSG00000096804	predicted gene, 23411 [Source:MGI Symbol;Acc:MGI:5453188]	Gm23411	0	0	0	0	0	0	0	0	0	0	0	0	0	0	0	0	0	0	0
ENSMUSG00000077783.1	ENSMUSG00000077783	predicted gene, 23907 [Source:MGI Symbol;Acc:MGI:5453684]	Gm23907	0	0	0	0	0	0	0	0	0	0	0	0	0	0	0	0	0	0	0
ENSMUSG00000093224.1	ENSMUSG00000093224	predicted gene, 25750 [Source:MGI Symbol;Acc:MGI:5455527]	Gm25750	0	0	0	0	0	0	0	0	0	0	0	0	0	0	0	0	0	0	0
ENSMUSG00000099245.1	ENSMUSG00000099245	microRNA 8098 [Source:MGI Symbol;Acc:MGI:5530844]	Mir8098	0	0	0	0	0	0	0	0	0	0	0	0	0	0	0	0	0	0	0
ENSMUSG00000077040.1	ENSMUSG00000077040	predicted gene, 26209 [Source:MGI Symbol;Acc:MGI:5455986]	Gm26209	0	0	0	0	0	0	0	0	0	0	0	0	0	0	0	0	0	0	0
ENSMUSG00000065203.1	ENSMUSG00000065203	predicted gene, 24614 [Source:MGI Symbol;Acc:MGI:5454391]	Gm24614	0	0	0	0	0	0	0	0	0	0	0	0	0	0	0	0	0	0	0
ENSMUSG00000094150.1	ENSMUSG00000094150	predicted gene, 23265 [Source:MGI Symbol;Acc:MGI:5453042]	Gm23265	0	0	0	0	0	0	0	0	0	0	0	0	0	0	0	0	0	0	0
ENSMUSG00000092974.2	ENSMUSG00000092974	predicted gene, 25072 [Source:MGI Symbol;Acc:MGI:5454849]	Gm25072	0	0	0	0	0	0	0	0	0	0	0	0	0	0	0	0	0	0	0
ENSMUSG00000084545.1	ENSMUSG00000084545	nuclear encoded rRNA 5S 80 [Source:MGI Symbol;Acc:MGI:4421928]	n-R5s80	0	0	0	0	0	0	0	0	0	0	0	0	0	0	0	0	0	0	0
ENSMUSG00000099304.1	ENSMUSG00000099304	predicted gene, 27420 [Source:MGI Symbol;Acc:MGI:5530802]	Gm27420	0	0	0	0	0	0	0	0	0	0	0	0	0	0	0	0	0	0	0
ENSMUSG00000059326.6	ENSMUSG00000059326	colony stimulating factor 2 receptor, alpha, low-affinity (granulocyte-macrophage) [Source:MGI Symbol;Acc:MGI:1339754]	Csf2ra	214.38	200.9	190.4	227.32	476.28	373.79	406.59	242.4	295.7	182.91	184.7	232.24	183.92	207.79	207.9	196.96	130.86	102.19	118.86
ENSMUSG00000094665.1	ENSMUSG00000094665	predicted gene, 24873 [Source:MGI Symbol;Acc:MGI:5454650]	Gm24873	0	0	0	0	0	0	0	0	0	0	0	0	0	0	0	0	0	0	0
ENSMUSG00000084496.1	ENSMUSG00000084496	predicted gene, 22514 [Source:MGI Symbol;Acc:MGI:5452291]	Gm22514	0	0	0	0	0	0	0	0	0	0	0	0	0	0	0	0	0	0	0
ENSMUSG00000088621.1	ENSMUSG00000088621	predicted gene, 23033 [Source:MGI Symbol;Acc:MGI:5452810]	Gm23033	0	0	0	0	0	0	0	0	0	0	0	0	0	0	0	0	0	0	0
ENSMUSG00000087869.1	ENSMUSG00000087869	predicted gene, 24444 [Source:MGI Symbol;Acc:MGI:5454221]	Gm24444	0	0	0	0	0	0	0	0	0	0	0	0	0	0	0	0	0	0	0
ENSMUSG00000024082.4	ENSMUSG00000024082	NADH dehydrogenase (ubiquinone) 1 alpha subcomplex assembly factor 7 [Source:MGI Symbol;Acc:MGI:1920944]	Ndufaf7	11.8	13.36	14.38	10.67	12.08	7.21	9.17	11.56	11.55	10.46	12.56	12.11	15.72	11.76	13.72	10.4	14.18	11.89	13.45
ENSMUSG00000106465.1	ENSMUSG00000106465	microRNA 374c [Source:MGI Symbol;Acc:MGI:4834330]	Mir374c	0	0	0	0	0	0	0	0	0	0	0	0	0	0	0	0	0	0	0
ENSMUSG00000088925.1	ENSMUSG00000088925	predicted gene, 24297 [Source:MGI Symbol;Acc:MGI:5454074]	Gm24297	0	0	0	0	0	0	0	0	0	0	0	0	0	0	0	0	0	0	0
ENSMUSG00000093907.1	ENSMUSG00000093907	predicted gene, 25022 [Source:MGI Symbol;Acc:MGI:5454799]	Gm25022	0	0	0	0	0	0	0	0	0	0	0	0	0	0	0	0	0	0	0
ENSMUSG00000088285.1	ENSMUSG00000088285	predicted gene, 23589 [Source:MGI Symbol;Acc:MGI:5453366]	Gm23589	0	0	0	0	0	0	0	0	0	0	0	0	0	0	0	0	0	0	0
ENSMUSG00000093879.1	ENSMUSG00000093879	predicted gene, 25457 [Source:MGI Symbol;Acc:MGI:5455234]	Gm25457	0	0	0	0	0	0	0	0	0	0	0	0	0	0	0	0	0	0	0
ENSMUSG00000076983.2	ENSMUSG00000076983	microRNA 297a-2 [Source:MGI Symbol;Acc:MGI:5453891]	Mir297a-2	0	0	0	0	0	0	0	0	0	0	0	0	0	0	0	0	0	0	0
ENSMUSG00000098560.1	ENSMUSG00000098560	predicted gene, 27530 [Source:MGI Symbol;Acc:MGI:5530912]	Gm27530	0	0	0	0	0	0	0	0	0	0	0	0	0	0	0	0	0	0	0
ENSMUSG00000080540.2	ENSMUSG00000080540	predicted gene, 22711 [Source:MGI Symbol;Acc:MGI:5452488]	Gm22711	0	0	0	0	0	0	0	0	0	0	0	0	0	0	0	0	0	0	0
ENSMUSG00000088516.1	ENSMUSG00000088516	predicted gene, 23044 [Source:MGI Symbol;Acc:MGI:5452821]	Gm23044	0	0	0	0	0	0	0	0	0	0	0	0	0	0	0	0	0	0	0
ENSMUSG00000064440.1	ENSMUSG00000064440	predicted gene, 26224 [Source:MGI Symbol;Acc:MGI:5456001]	Gm26224	0	0	0	0	0	0	0	0	0	0	0	0	0	0	0	0	0	0	0
ENSMUSG00000104812.1	ENSMUSG00000104812	predicted gene, 44329 [Source:MGI Symbol;Acc:MGI:5690721]	Gm44329	0	0	0	0	0	0	0	0	0	0	0	0	0	0	0	0	0	0	0
ENSMUSG00000095160.1	ENSMUSG00000095160	predicted gene, 25548 [Source:MGI Symbol;Acc:MGI:5455325]	Gm25548	0	0	0	0	0	0	0	0	0	0	0	0	0	0	0	0	0	0	0
ENSMUSG00000084700.1	ENSMUSG00000084700	predicted gene, 22984 [Source:MGI Symbol;Acc:MGI:5452761]	Gm22984	0	0	0	0	0	0	0	0	0	0	0	0	0	0	0	0	0	0	0
ENSMUSG00000089219.1	ENSMUSG00000089219	microRNA 1963 [Source:MGI Symbol;Acc:MGI:3837208]	Mir1963	0	0	0	0	0	0	0	0	0	0	0	0	0	0	0	0	0	0	0
ENSMUSG00000088583.1	ENSMUSG00000088583	predicted gene, 22965 [Source:MGI Symbol;Acc:MGI:5452742]	Gm22965	0	0	0	0	0	0	0	0	0	0	0	0	0	0	0	0	0	0	0
ENSMUSG00000096280.1	ENSMUSG00000096280	predicted gene, 23287 [Source:MGI Symbol;Acc:MGI:5453064]	Gm23287	0	0	0	0	0	0	0	0	0	0	0	0	0	0	0	0	0	0	0
ENSMUSG00000095372.1	ENSMUSG00000095372	predicted gene, 22111 [Source:MGI Symbol;Acc:MGI:5451888]	Gm22111	0	0	0	0	0	0	0	0	0	0	0	0	0	0	0	0	0	0	0
ENSMUSG00000094630.1	ENSMUSG00000094630	nuclear encoded rRNA 5S 92 [Source:MGI Symbol;Acc:MGI:4421940]	n-R5s92	0	0	0	0	0	0	0	0	0	0	0	0	0	0	0	0	0	0	0
ENSMUSG00000099157.1	ENSMUSG00000099157	predicted gene, 27804 [Source:MGI Symbol;Acc:MGI:5531186]	Gm27804	0	0	0	0	0	0	0	0	0	0	0	0	0	0	0	0	0	0	0
ENSMUSG00000087758.1	ENSMUSG00000087758	predicted gene, 23466 [Source:MGI Symbol;Acc:MGI:5453243]	Gm23466	0	0	0	0	0	0	0	0	0	0	0	0	0	0	0	0	0	0	0
ENSMUSG00000088608.1	ENSMUSG00000088608	predicted gene, 24186 [Source:MGI Symbol;Acc:MGI:5453963]	Gm24186	0	0	0	0	0	0	0	0	0	0	0	0	0	0	0	0	0	0	0
ENSMUSG00000087983.1	ENSMUSG00000087983	predicted gene, 22225 [Source:MGI Symbol;Acc:MGI:5452002]	Gm22225	0	0	0	0	0	0	0	0	0	0	0	0	0	0	0	0	0	0	0
ENSMUSG00000093046.1	ENSMUSG00000093046	microRNA 3081 [Source:MGI Symbol;Acc:MGI:4834254]	Mir3081	0	0	0	0	0	0	0	0	0	0	0	0	0	0	0	0	0	0	0
ENSMUSG00000098743.1	ENSMUSG00000098743	predicted gene, 27927 [Source:MGI Symbol;Acc:MGI:5531309]	Gm27927	0	0	0	0	0	0	0	0	0	0	0	0	0	0	0	0	0	0	0
ENSMUSG00000084508.1	ENSMUSG00000084508	predicted gene, 25325 [Source:MGI Symbol;Acc:MGI:5455102]	Gm25325	0	0	0	0	0	0	0	0	0	0	0	0	0	0	0	0	0	0	0
ENSMUSG00000092963.1	ENSMUSG00000092963	predicted gene, 22238 [Source:MGI Symbol;Acc:MGI:5452015]	Gm22238	0	0	0	0	0	0	0	0	0	0	0	0	0	0	0	0	0	0	0
ENSMUSG00000088063.1	ENSMUSG00000088063	predicted gene, 24477 [Source:MGI Symbol;Acc:MGI:5454254]	Gm24477	0	0	0	0	0	0	0	0	0	0	0	0	0	0	0	0	0	0	0
ENSMUSG00000065444.1	ENSMUSG00000065444	microRNA 27a [Source:MGI Symbol;Acc:MGI:2676902]	Mir27a	0	0	0	0	0	0	0	0	0	0	0	0	0	0	0	0	0	0	0
ENSMUSG00000088421.1	ENSMUSG00000088421	predicted gene, 22552 [Source:MGI Symbol;Acc:MGI:5452329]	Gm22552	0	0	0	0	0	0	0	0	0	0	0	0	0	0	0	0	0	0	0
ENSMUSG00000093261.1	ENSMUSG00000093261	predicted gene, 23416 [Source:MGI Symbol;Acc:MGI:5453193]	Gm23416	0	0	0	0	0	0	0	0	0	0	0	0	0	0	0	0	0	0	0
ENSMUSG00000065530.1	ENSMUSG00000065530	microRNA 99a [Source:MGI Symbol;Acc:MGI:2676912]	Mir99a	0	0	0	0	0	0	0	0	0	0	0	0	0	0	0	0	0	0	0
ENSMUSG00000088750.1	ENSMUSG00000088750	predicted gene, 24901 [Source:MGI Symbol;Acc:MGI:5454678]	Gm24901	0	0	0	0	0	0	0	0	0	0	0	0	0	0	0	0	0	0	0
ENSMUSG00000084517.1	ENSMUSG00000084517	predicted gene, 22480 [Source:MGI Symbol;Acc:MGI:5452257]	Gm22480	0	0	0	0	0	0	0	0	0	0	0	0	0	0	0	0	0	0	0
ENSMUSG00000105256.1	ENSMUSG00000105256	predicted gene, 19658 [Source:MGI Symbol;Acc:MGI:5011843]	Gm19658	0	0	0	0	0	0	0	0	0	0	0	0	0	0	0	0	0	0	0
ENSMUSG00000092633.1	ENSMUSG00000092633	microRNA 3962 [Source:MGI Symbol;Acc:MGI:4950397]	Mir3962	0	0	0	0	0	0	0	0	0	0	0	0	0	0	0	0	0	0	0
ENSMUSG00000077278.1	ENSMUSG00000077278	predicted gene, 22778 [Source:MGI Symbol;Acc:MGI:5452555]	Gm22778	0	0	0	0	0	0	0	0	0	0	0	0	0	0	0	0	0	0	0
ENSMUSG00000064570.1	ENSMUSG00000064570	predicted gene, 25800 [Source:MGI Symbol;Acc:MGI:5455577]	Gm25800	0	0	0	0	0	0	0	0	0	0	0	0	0	0	0	0	0	0	0
ENSMUSG00000064925.1	ENSMUSG00000064925	small nucleolar RNA, H/ACA box 62 [Source:MGI Symbol;Acc:MGI:2148179]	Snora62	0	0	0	0	0	0	0	0	0	0	0	0	0	0	0	0	0	0	0
ENSMUSG00000041491.7	ENSMUSG00000041491	centrosomal protein 78 [Source:MGI Symbol;Acc:MGI:1924386]	Cep78	4.66	4.6	2.38	3.63	10.79	3.33	3.07	3.42	4.58	2.9	3.91	4.75	2.99	3.6	4.09	4.82	8.77	10.34	7.79
ENSMUSG00000095828.1	ENSMUSG00000095828	predicted gene, 25449 [Source:MGI Symbol;Acc:MGI:5455226]	Gm25449	0	0	0	0	0	0	0	0	0	0	0	0	0	0	0	0	0	0	0
ENSMUSG00000114841.1	ENSMUSG00000114841	predicted gene, 47352 [Source:MGI Symbol;Acc:MGI:6096254]	Gm47352	0	0	0	0	0	0	0	0	0	0	0	0	0	0	0	0	0	0	0
ENSMUSG00000113255.1	ENSMUSG00000113255	testis derived transcript 3, pseudogene [Source:MGI Symbol;Acc:MGI:3582925]	Tes3-ps	0	0.09	0.16	0.14	0.15	0	0	0	0.13	0	0.22	0	0.39	0	0.31	0	0.27	0.39	0.07
ENSMUSG00000021388.14	ENSMUSG00000021388	asporin [Source:MGI Symbol;Acc:MGI:1913945]	Aspn	1.82	0.98	1.48	0.36	1.06	0	0.18	0.4	0.43	0.8	0.96	0.74	0.13	0.6	0.94	1.31	0.17	0.21	0.37
ENSMUSG00000114346.1	ENSMUSG00000114346	predicted gene 5195 [Source:MGI Symbol;Acc:MGI:3645612]	Gm5195	0	0	0	0	0	0	0	0	0	0	0	0	0	0	0	0	0	0	0
ENSMUSG00000114359.1	ENSMUSG00000114359	predicted gene, 47816 [Source:MGI Symbol;Acc:MGI:6097003]	Gm47816	0	0	0	0	3.24	0	0	2.67	0	0	0	0	0	0	0	0	0	0	0
ENSMUSG00000067578.3	ENSMUSG00000067578	cerebellin 4 precursor protein [Source:MGI Symbol;Acc:MGI:2154433]	Cbln4	0	0.19	0	0	0	0.09	0	0.06	0	0	0	0	0	0	0.1	0	0.06	0	0
ENSMUSG00000108032.1	ENSMUSG00000108032	olfactory receptor 210, pseudogene 1 [Source:MGI Symbol;Acc:MGI:3030044]	Olfr210-ps1	0	0	0	0	0	0	0	0	0	0	0.31	0	0	0	0.83	0	0	0	0
ENSMUSG00000086565.1	ENSMUSG00000086565	predicted gene 13133 [Source:MGI Symbol;Acc:MGI:3650642]	Gm13133	0	0	0	0	0	0	0	0	0	0	0	0	0	0	0	0	0.36	0	0
ENSMUSG00000059772.12	ENSMUSG00000059772	SLX1 structure-specific endonuclease subunit homolog B (S. cerevisiae) [Source:MGI Symbol;Acc:MGI:1915220]	Slx1b	9.73	14.36	12.51	13.75	9.86	6.83	9.43	8.76	10.05	13.45	9.46	7.67	10.59	8.66	11.36	9.34	9.01	7.24	7.97
ENSMUSG00000039410.16	ENSMUSG00000039410	PR domain containing 16 [Source:MGI Symbol;Acc:MGI:1917923]	Prdm16	3.52	2.83	3.67	0.86	8.11	3.28	1.44	2.24	2.31	3.43	5.15	0.89	8.5	3.98	2.38	4.75	7.57	6.64	3.25
ENSMUSG00000056197.6	ENSMUSG00000056197	RIKEN cDNA 4931417E11 gene [Source:MGI Symbol;Acc:MGI:1913990]	4931417E11Rik	0	0	0	0	0	0	0	0.24	0	0	0	0	0	0	0	0	0.26	0	0
ENSMUSG00000048368.9	ENSMUSG00000048368	osteomodulin [Source:MGI Symbol;Acc:MGI:1350918]	Omd	0.14	0	0	0	0	0.12	0	0	0.41	0	0	0	0.2	0	0	0	0	0.17	0
ENSMUSG00000107408.1	ENSMUSG00000107408	RIKEN cDNA 1700065L07 gene [Source:MGI Symbol;Acc:MGI:1920658]	1700065L07Rik	0	0	0	0	0	0	0	0	0	0	0	0	0	0	0	0	0	0	0
ENSMUSG00000098015.3	ENSMUSG00000098015	predicted gene 44527 [Source:MGI Symbol;Acc:MGI:5753103]	Gm44527	0	0	0	0	0	0	0	0	0	0	0	0	0	0	0	0	0	0	0
ENSMUSG00000021385.10	ENSMUSG00000021385	inositol 1,3,4,5,6-pentakisphosphate 2-kinase [Source:MGI Symbol;Acc:MGI:1922928]	Ippk	2.31	1.75	2.51	2.64	1.87	0.77	1.39	1.45	1.24	1.6	1.45	1.51	1.27	1.94	2.06	1.27	2.93	2.3	2.42
ENSMUSG00000070324.6	ENSMUSG00000070324	F-box and WD-40 domain protein 22 [Source:MGI Symbol;Acc:MGI:3643290]	Fbxw22	0	0	0	0	0	0	0	0	0	0	0	0	0	0	0	0	0	0	0
ENSMUSG00000028180.18	ENSMUSG00000028180	zinc finger, RAN-binding domain containing 2 [Source:MGI Symbol;Acc:MGI:1858211]	Zranb2	21.28	20.35	28.54	25.85	23.95	16.13	13.22	17.77	13.92	17.11	20.36	17.93	17.57	19.44	13.97	17.05	29.86	30.47	29.84
ENSMUSG00000108012.1	ENSMUSG00000108012	predicted gene, 44012 [Source:MGI Symbol;Acc:MGI:5690404]	Gm44012	0	0	0	0	0	0	0	0	0	0	0	0	0	0	0	0	0	0	0
ENSMUSG00000098142.1	ENSMUSG00000098142	predicted gene 7507 [Source:MGI Symbol;Acc:MGI:3643248]	Gm7507	0.25	0.33	0	0	0	0	0	0.22	0.47	0	0	0	0	0	0.72	0.26	0.23	0	0
ENSMUSG00000087409.1	ENSMUSG00000087409	predicted gene 14271 [Source:MGI Symbol;Acc:MGI:3649854]	Gm14271	0	0	0	0	0	0	0	0	0	0	0	0	0	0	0	0	0	0	0
ENSMUSG00000092550.2	ENSMUSG00000092550	predicted gene 20496 [Source:MGI Symbol;Acc:MGI:5141961]	Gm20496	0	0	0	0	0	0	0	0	0.64	0	0	0	0	0	0	0	0	0	0
ENSMUSG00000108065.1	ENSMUSG00000108065	predicted gene, 18423 [Source:MGI Symbol;Acc:MGI:5010608]	Gm18423	0	0	0	0	0	0	0	0	0	0	0	0	0	0	0	0	0	0	0
ENSMUSG00000110562.1	ENSMUSG00000110562	predicted gene 9204 [Source:MGI Symbol;Acc:MGI:3644610]	Gm9204	0	0	0	0	0	0	0	0	0	0	0	0	0	0	0	0	0	0	0
ENSMUSG00000081512.1	ENSMUSG00000081512	predicted gene 15821 [Source:MGI Symbol;Acc:MGI:3801940]	Gm15821	0	0.26	0.23	0.39	0.21	0.51	0.19	0	0	0.22	0.83	0	0	0.18	0.29	0	0	0.23	0.4
ENSMUSG00000082922.3	ENSMUSG00000082922	predicted gene 6939 [Source:MGI Symbol;Acc:MGI:3782976]	Gm6939	0	0	0	0	0	0	0	0	0	0	0	0	0	0	0	0.32	0	0	0
ENSMUSG00000021390.6	ENSMUSG00000021390	osteoglycin [Source:MGI Symbol;Acc:MGI:109278]	Ogn	3.08	0.87	2.45	0.4	1.63	0.21	0	0.49	0.85	0.81	0.95	1.04	0.46	1.22	1.07	0.84	1.04	1.41	0.99
ENSMUSG00000110654.1	ENSMUSG00000110654	predicted gene 45746 [Source:MGI Symbol;Acc:MGI:5804861]	Gm45746	0	0.34	0.2	0.25	0	0.22	0	0.15	0	0.28	0.09	0	0.6	0	0.75	0.09	0.39	0.2	0.35
ENSMUSG00000098071.2	ENSMUSG00000098071	predicted gene 44525 [Source:MGI Symbol;Acc:MGI:5753101]	Gm44525	0	0	0	0	0	0	0	0	0	0	0	0	0	0	0	0	0	0	0
ENSMUSG00000018411.17	ENSMUSG00000018411	microtubule-associated protein tau [Source:MGI Symbol;Acc:MGI:97180]	Mapt	0.56	3.48	1.6	1.76	2.53	0.51	0.65	1.58	0.29	0.26	0.92	0.31	1.74	0.77	1.44	0.23	4.73	5.4	8.3
ENSMUSG00000024338.14	ENSMUSG00000024338	proteasome (prosome, macropain) subunit, beta type 8 (large multifunctional peptidase 7) [Source:MGI Symbol;Acc:MGI:1346527]	Psmb8	156.22	152.22	139.82	161.85	233.89	213.7	247.88	205.39	232.51	178.73	180.44	202.46	162.14	168.27	186.64	193	123.92	108.19	117.46
ENSMUSG00000030707.15	ENSMUSG00000030707	coronin, actin binding protein 1A [Source:MGI Symbol;Acc:MGI:1345961]	Coro1a	551.54	553.93	496.48	566.28	1158.26	687.75	905.36	609.12	449.67	462.78	504.24	518.17	478.56	484.88	539.37	564.6	627.22	553.16	587.7
ENSMUSG00000114710.1	ENSMUSG00000114710	predicted gene, 40923 [Source:MGI Symbol;Acc:MGI:5623808]	Gm40923	0	0	0	0	0	0	0	0	0	0	0	0	0	0	0	0	0	0	0
ENSMUSG00000083793.1	ENSMUSG00000083793	predicted gene 14274 [Source:MGI Symbol;Acc:MGI:3649603]	Gm14274	0	2.04	0	0	0	0	0	0	0	0	1.1	0	0.74	0	0	0	0.48	0	0
ENSMUSG00000107975.1	ENSMUSG00000107975	predicted gene, 44118 [Source:MGI Symbol;Acc:MGI:5690510]	Gm44118	0	0	0	0	0	0	0	0	0	0	0	0	0	0	0	0	0	0	0
ENSMUSG00000108145.1	ENSMUSG00000108145	predicted gene, 38811 [Source:MGI Symbol;Acc:MGI:5621696]	Gm38811	0	0	0	0	0	0.08	0	0.05	0	0	0.43	0	0	0	0	0	0	0	0
ENSMUSG00000107557.1	ENSMUSG00000107557	predicted gene, 21940 [Source:MGI Symbol;Acc:MGI:5439391]	Gm21940	0	0	0	0	0	0	0	0	0	0	0	0	0	0	0	0	0	0	0
ENSMUSG00000021391.10	ENSMUSG00000021391	centromere protein P [Source:MGI Symbol;Acc:MGI:1913586]	Cenpp	0.63	0	1.23	0.83	5.55	2.18	3.21	1.1	0.3	0.46	0.11	1.46	0	1.19	0.92	0	4.25	4.16	7.05
ENSMUSG00000114381.1	ENSMUSG00000114381	predicted gene, 47361 [Source:MGI Symbol;Acc:MGI:6096270]	Gm47361	0	0	0	0	0	0	0	0	0	0	0	0	0	0	0	0	0	0	0
ENSMUSG00000038537.1	ENSMUSG00000038537	melanocortin 3 receptor [Source:MGI Symbol;Acc:MGI:96929]	Mc3r	0.08	0.42	0	0	0.33	0.1	0	0.07	0.3	0	0	0	0	0	0	0	0.07	0	0
ENSMUSG00000114491.1	ENSMUSG00000114491		AC133598.1	0	0.88	0	0	0	0	0	0	0	0	0	0	0	0	0	0	0	0	0
ENSMUSG00000098137.3	ENSMUSG00000098137	predicted gene, 33962 [Source:MGI Symbol;Acc:MGI:5593121]	Gm33962	0	0.11	0	0	0	0	0	0	0	0	0	0	0	0	0	0	0	0	0
ENSMUSG00000085949.1	ENSMUSG00000085949	predicted gene 14275 [Source:MGI Symbol;Acc:MGI:3649537]	Gm14275	0	0	0	0	0	0	0	0	0	0	0	0	0	0	0	0	0	0	0
ENSMUSG00000114957.1	ENSMUSG00000114957	predicted gene, 47316 [Source:MGI Symbol;Acc:MGI:6096197]	Gm47316	0	0	0	0	0	0	0	0	0	0	0	0	0	0	0	0	0	0	0
ENSMUSG00000029649.10	ENSMUSG00000029649	proteasome maturation protein [Source:MGI Symbol;Acc:MGI:1913787]	Pomp	207.07	219.47	204.46	221.72	518.06	326.58	349.05	307.45	201.51	239.78	281.13	213.12	173.59	233.87	307.01	300.79	338.19	294.02	300.21
ENSMUSG00000043631.8	ENSMUSG00000043631	extracellular matrix protein 2, female organ and adipocyte specific [Source:MGI Symbol;Acc:MGI:3039578]	Ecm2	2	1.34	1.65	1.11	1.9	0.96	0.22	0.89	1.34	1.21	0.92	1.3	0.63	1.76	1.32	0.87	0.71	2.58	1.49
ENSMUSG00000048310.8	ENSMUSG00000048310	protein serine kinase H1 [Source:MGI Symbol;Acc:MGI:3528383]	Pskh1	15.11	16.51	17.58	17.66	13.01	10.71	12.01	15.97	16.87	17.92	16.75	16.55	18.29	14.53	18.59	16.67	18.22	15.66	20.08
ENSMUSG00000049439.13	ENSMUSG00000049439	cytochrome P450, family 20, subfamily a, polypeptide 1 [Source:MGI Symbol;Acc:MGI:1925201]	Cyp20a1	15.16	13.44	12.97	19.84	20.71	9.94	7.33	9.95	11.19	14.45	12.26	16.01	17.06	19.11	14.55	22.22	21.84	22.72	22.93
ENSMUSG00000014077.13	ENSMUSG00000014077	calcineurin-like EF hand protein 1 [Source:MGI Symbol;Acc:MGI:1927185]	Chp1	62.48	47.9	65.58	52.34	47.6	71.83	57.96	63.55	54.09	60.44	59.9	64.42	58.35	62.94	42.52	51.48	59.1	59.82	57.41
ENSMUSG00000107079.1	ENSMUSG00000107079	predicted gene, 35648 [Source:MGI Symbol;Acc:MGI:5594807]	Gm35648	1.74	0	1.02	0	0	0	0	0	0.77	0.9	0	0	1.21	0	0	0	0	0	0
ENSMUSG00000110386.1	ENSMUSG00000110386	predicted gene, 42031 [Source:MGI Symbol;Acc:MGI:5624916]	Gm42031	1.61	8.61	6.97	6.46	12.73	10.98	5.19	6.6	10.96	3.7	9.42	8.71	3.56	8.84	7.25	5.58	3.37	3.34	6.06
ENSMUSG00000110200.1	ENSMUSG00000110200	predicted gene 45316 [Source:MGI Symbol;Acc:MGI:5791152]	Gm45316	0	0	0	0	0	0	0	0	0	0	0	0	0	0	0	0	0	0	0
ENSMUSG00000085470.1	ENSMUSG00000085470	RIKEN cDNA 1700012C14 gene [Source:MGI Symbol;Acc:MGI:1916587]	1700012C14Rik	0	0	0	0	0	0	0	0	0	0	0	0	0	0	0	0	0	0	0
ENSMUSG00000062687.6	ENSMUSG00000062687	CDC28 protein kinase 1b, retrogene [Source:MGI Symbol;Acc:MGI:3643620]	Cks1brt	0	0	0	0	0	0	0	0	0	0	0	0	0	0	0	0	0	0	0
ENSMUSG00000103822.1	ENSMUSG00000103822	RIKEN cDNA 6030460B20 gene [Source:MGI Symbol;Acc:MGI:1924974]	6030460B20Rik	0	0	0.82	0	0	0	0	0	0	0.26	0.25	0.54	0.66	0	0.68	0	0	0	0
ENSMUSG00000028186.14	ENSMUSG00000028186	urate oxidase [Source:MGI Symbol;Acc:MGI:98907]	Uox	1.09	1.36	1.35	1.08	0.48	4.09	2.15	0.42	1.01	2.26	2.02	2.36	1.5	0.81	0.65	0	0	0.09	0.31
ENSMUSG00000078926.8	ENSMUSG00000078926	cell division cycle 20B [Source:MGI Symbol;Acc:MGI:3644472]	Cdc20b	0	0	0	0	0	0	0	0	0	0	0	0	0	0	0	0	0.69	0.35	0.28
ENSMUSG00000051952.5	ENSMUSG00000051952	olfactory receptor 371 [Source:MGI Symbol;Acc:MGI:3030205]	Olfr371	0	0	0	0	0	0	0	0	0	0	0	0	0	0	0	0	0	0	0
ENSMUSG00000110354.1	ENSMUSG00000110354	predicted gene 45686 [Source:MGI Symbol;Acc:MGI:5791522]	Gm45686	0	0	0	0	0	0	0	0	0	0	0	0	0	0	0	0	0	0	0
ENSMUSG00000047721.8	ENSMUSG00000047721	bolA-like 2 (E. coli) [Source:MGI Symbol;Acc:MGI:1913412]	Bola2	35.62	41.72	36.1	41.54	81.93	43.13	65.46	44.28	40.07	42.8	31.12	36.44	39.61	31	52.99	43.84	53.75	53.73	58.03
ENSMUSG00000007833.15	ENSMUSG00000007833	aldehyde dehydrogenase 16 family, member A1 [Source:MGI Symbol;Acc:MGI:1916998]	Aldh16a1	48.37	49.43	52.88	60.82	61.42	75.05	59.62	56.57	49.15	39.66	51.62	46.97	53.46	40.37	58.3	58.29	50.59	38.17	55.3
ENSMUSG00000028185.12	ENSMUSG00000028185	deoxyribonuclease II beta [Source:MGI Symbol;Acc:MGI:1913283]	Dnase2b	0	0	0	0.08	0	0	0.08	0	0	0	0	0	0	0	0	0	0	0	0
ENSMUSG00000031896.7	ENSMUSG00000031896	chymotrypsin-like [Source:MGI Symbol;Acc:MGI:88558]	Ctrl	0.3	1.01	0.35	0	0	0	0	0	0.28	0.33	0	0	0	0	0	0	0.27	0.54	0.61
ENSMUSG00000025809.15	ENSMUSG00000025809	integrin beta 1 (fibronectin receptor beta) [Source:MGI Symbol;Acc:MGI:96610]	Itgb1	124.97	90.93	113.98	120.28	167.96	109.61	109.81	111.41	95.77	114.75	120.12	121.04	136.25	134.62	114.08	114.14	199.42	180.67	196.57
ENSMUSG00000074650.2	ENSMUSG00000074650	predicted gene 10735 [Source:MGI Symbol;Acc:MGI:3642476]	Gm10735	0	0.19	0	0	0	0	0	0.12	0.2	0	0	0.16	0.39	0	0.21	0	0.13	0.08	0
ENSMUSG00000075598.5	ENSMUSG00000075598	sperm motility kinase 3C [Source:MGI Symbol;Acc:MGI:3647925]	Smok3c	0	0.99	0	0	0.31	0	0	0.26	0.14	0	0	0.1	0.51	0	0	0	0	0	0
ENSMUSG00000107575.1	ENSMUSG00000107575	predicted gene, 44128 [Source:MGI Symbol;Acc:MGI:5690520]	Gm44128	0	0	0	0	0	0	0	0	0	0	0	0	0	0	0	0	0	0	0
ENSMUSG00000085905.1	ENSMUSG00000085905	predicted gene 14273 [Source:MGI Symbol;Acc:MGI:3649600]	Gm14273	0	0.16	0	0	0	0.16	0	0	0.12	0	0	0	0	0	0.18	0	0	0	0
ENSMUSG00000091184.1	ENSMUSG00000091184	predicted gene 17059 [Source:MGI Symbol;Acc:MGI:4937886]	Gm17059	0	0	0	0	0	0	0.64	0	0	0	0	0	1	0	0	0	0	0	0
ENSMUSG00000107522.1	ENSMUSG00000107522	predicted gene 44988 [Source:MGI Symbol;Acc:MGI:5753564]	Gm44988	0	0	0	0	0	0	0	0	0	0	0	0	0	0	0	0	0	0	0
ENSMUSG00000090350.1	ENSMUSG00000090350	predicted gene 17148 [Source:MGI Symbol;Acc:MGI:4937975]	Gm17148	0	0	0	0	0	0	0	0	0	0	0	0	0	0	0	0	0	0	0
ENSMUSG00000091941.1	ENSMUSG00000091941	predicted gene 7399 [Source:MGI Symbol;Acc:MGI:3647495]	Gm7399	0	0	0	0	0	0	0	0	0	0	0	0	0.44	0	0	0	0	0	0
ENSMUSG00000075214.3	ENSMUSG00000075214	olfactory receptor 1002 [Source:MGI Symbol;Acc:MGI:3030836]	Olfr1002	0	0	0	0	0	0	0	0	0	0	0	0	0	0	0	0	0	0	0
ENSMUSG00000107581.1	ENSMUSG00000107581	predicted gene 44828 [Source:MGI Symbol;Acc:MGI:5753404]	Gm44828	0	0	0	0	0	0	0	0	0	0	0	0	0	0	0	0	0	0	0
ENSMUSG00000107639.1	ENSMUSG00000107639	predicted gene 4374 [Source:MGI Symbol;Acc:MGI:3782559]	Gm4374	0	0	0	0	0	0	0	0	0	0	0	0	0	0	0	0	1.01	0	0
ENSMUSG00000107587.1	ENSMUSG00000107587	predicted gene 44989 [Source:MGI Symbol;Acc:MGI:5753565]	Gm44989	0	0	0	0	0	0	0	0	0	0	0	0	0	0	0	0	0	0	0
ENSMUSG00000107441.1	ENSMUSG00000107441	predicted gene, 31747 [Source:MGI Symbol;Acc:MGI:5590906]	Gm31747	0	0	0	0	0	0	0	0.06	0	0	0	0	0	0	0	0	0	0	0
ENSMUSG00000114654.1	ENSMUSG00000114654	predicted gene, 47918 [Source:MGI Symbol;Acc:MGI:6097170]	Gm47918	0	0	0	0	0	0	0	0	0	0	0	0	0	0	0	0	0	0	0
ENSMUSG00000059182.7	ENSMUSG00000059182	src family associated phosphoprotein 2 [Source:MGI Symbol;Acc:MGI:1889206]	Skap2	62.97	58.22	62.72	65.44	57.69	65	79.66	75.18	50.96	62.99	68.6	54.86	63.43	61.24	64.4	74.28	83.28	80.91	92.89
ENSMUSG00000020111.15	ENSMUSG00000020111	mitochondrial calcium uptake 1 [Source:MGI Symbol;Acc:MGI:2384909]	Micu1	39.07	51.28	47.46	57.67	49.56	44.07	56.99	46.16	30.94	41.96	35.76	40.49	32.88	33.2	44.55	30.85	42.37	40.81	63.25
ENSMUSG00000082577.2	ENSMUSG00000082577	olfactory receptor 1003, pseudogene 1 [Source:MGI Symbol;Acc:MGI:3030837]	Olfr1003-ps1	0	0	0	0	0	0	0	0	0.38	0	0	0	0	0	0	0	0	0	0
ENSMUSG00000031696.9	ENSMUSG00000031696	VPS35 retromer complex component [Source:MGI Symbol;Acc:MGI:1890467]	Vps35	41.14	42.47	46.86	42.58	65.68	41.68	45.58	41.58	36.46	35.99	47.51	47.1	49.58	53.84	42.12	40.36	89.24	87.92	83.49
ENSMUSG00000083358.2	ENSMUSG00000083358	olfactory receptor 1004, pseudogene 1 [Source:MGI Symbol;Acc:MGI:3030838]	Olfr1004-ps1	0	0	0	0	0	0	0	0	0	0	0	0	0.81	0	0	0	0	0	0
ENSMUSG00000027495.4	ENSMUSG00000027495	family with sequence similarity 210, member B [Source:MGI Symbol;Acc:MGI:1914267]	Fam210b	9.36	10.92	9.98	12.29	4.07	9.56	6.41	8.27	8.64	8.68	8.48	10.89	9.65	9.78	9.12	8.42	9.87	9.83	10.8
ENSMUSG00000102141.1	ENSMUSG00000102141	predicted gene 3952 [Source:MGI Symbol;Acc:MGI:3782126]	Gm3952	0	0	0	0	0	0	0	0	0	0	0	0	0	0	0	0	0	0	0
ENSMUSG00000025808.17	ENSMUSG00000025808	coiled-coil domain containing 7A [Source:MGI Symbol;Acc:MGI:1921953]	Ccdc7a	0	0	0	0	0	0	0	0	0	0	0	0	0	0	0	0	0	0	0
ENSMUSG00000107582.2	ENSMUSG00000107582	predicted gene, 44133 [Source:MGI Symbol;Acc:MGI:5690525]	Gm44133	0	0	0	0	0	0	0	0	0	0	0	0	0	0	0	0	0	0	0
ENSMUSG00000108066.2	ENSMUSG00000108066	predicted gene, 44134 [Source:MGI Symbol;Acc:MGI:5690526]	Gm44134	0	0	0	0	0	0	0	0	0	0	0	0	0	0	0	0	0	0	0
ENSMUSG00000035107.13	ENSMUSG00000035107	discoidin, CUB and LCCL domain containing 2 [Source:MGI Symbol;Acc:MGI:1920629]	Dcbld2	3.32	4.07	4.39	3.72	5.53	4.07	2.16	1.9	2.32	3.22	3.67	2.76	3.47	3.54	4.36	3.11	3.18	2.79	2.56
ENSMUSG00000027496.15	ENSMUSG00000027496	aurora kinase A [Source:MGI Symbol;Acc:MGI:894678]	Aurka	2.1	2.18	0.41	1.61	49.7	8.09	20.8	3.53	1.44	1.16	0.74	0.95	0.16	0.33	1.37	0.94	39.44	34.88	34.96
ENSMUSG00000003423.15	ENSMUSG00000003423	PIH1 domain containing 1 [Source:MGI Symbol;Acc:MGI:1916095]	Pih1d1	62.94	94.9	91.61	74.5	110.95	66.49	83.12	60.53	70.95	76.62	78.27	56.16	56.45	58.34	72.93	74.83	103.76	76.63	97.14
ENSMUSG00000031697.12	ENSMUSG00000031697	origin recognition complex, subunit 6 [Source:MGI Symbol;Acc:MGI:1929285]	Orc6	8.14	3.14	6.26	8.72	21.46	5.93	6.11	5.06	5.67	8.07	4.85	4.61	3.98	3.95	3.47	5.74	20.67	20.62	23.49
ENSMUSG00000085134.1	ENSMUSG00000085134	predicted gene 11659 [Source:MGI Symbol;Acc:MGI:3649220]	Gm11659	0	0	0	0	0	0	0	0	0	0	0	0	0	0	0	0	0	0	0
ENSMUSG00000021553.14	ENSMUSG00000021553	solute carrier family 28 (sodium-coupled nucleoside transporter), member 3 [Source:MGI Symbol;Acc:MGI:2137361]	Slc28a3	0.26	0.28	0.94	0	0.27	0.77	0.24	0.15	0.2	0	0.22	0	0.24	0.04	0.86	0.04	0.61	0.43	0.04
ENSMUSG00000084987.1	ENSMUSG00000084987	predicted gene 13134 [Source:MGI Symbol;Acc:MGI:3650641]	Gm13134	0	0	0	0	0	0	0	0	0	0	0	0	0	0	0	0	0	0	0
ENSMUSG00000041258.17	ENSMUSG00000041258	zinc finger protein 236 [Source:MGI Symbol;Acc:MGI:1926950]	Zfp236	16.03	16.18	18.11	14.92	17.22	25.21	15.78	18.13	9.87	20.18	15.07	19.65	12.89	17.93	14.83	13.2	17.31	16.08	15.03
ENSMUSG00000108054.1	ENSMUSG00000108054	predicted gene, 44149 [Source:MGI Symbol;Acc:MGI:5690541]	Gm44149	0	0	0	0	0	0	0	0	0	0	0	0	0	0	0	0	0	0	0
ENSMUSG00000107464.1	ENSMUSG00000107464	predicted gene, 44150 [Source:MGI Symbol;Acc:MGI:5690542]	Gm44150	0	0	0	0	0	0	0	0	0	0	0	0	0	0	0	0	0	0	0
ENSMUSG00000090099.2	ENSMUSG00000090099	predicted gene 8837 [Source:MGI Symbol;Acc:MGI:3643713]	Gm8837	0	0	0	0	0	0	0	0	0	0	0	0	0	0	0	0	0	0	0
ENSMUSG00000110037.1	ENSMUSG00000110037	RIKEN cDNA 4930543N07 gene [Source:MGI Symbol;Acc:MGI:1922437]	4930543N07Rik	0	0	0	0	0	0	0	0	0	0	0	0	0	0	0	0	0	0	0
ENSMUSG00000035004.3	ENSMUSG00000035004	immunoglobulin superfamily, member 6 [Source:MGI Symbol;Acc:MGI:1891393]	Igsf6	27.24	26.79	30.8	25.27	29.36	39.06	42.46	43.01	38.05	34.76	38.84	37.29	37.38	42.58	36.27	41.44	36.43	31.6	38.5
ENSMUSG00000086596.2	ENSMUSG00000086596	sushi domain containing 5 [Source:MGI Symbol;Acc:MGI:2685972]	Susd5	1.71	0.99	0.4	0.73	1.29	0.52	0.28	0.64	0.56	0.98	0.42	0.46	0.96	0.83	1.52	0.61	0.09	0.06	0.25
ENSMUSG00000114234.1	ENSMUSG00000114234	predicted gene 3131 [Source:MGI Symbol;Acc:MGI:3781308]	Gm3131	0	0	0	0	0	0	0	0	0	0	0	0	0	0	0	0	0	0	0
ENSMUSG00000081669.1	ENSMUSG00000081669	nucleoplasmin 3, pseudogene 1 [Source:MGI Symbol;Acc:MGI:894683]	Npm3-ps1	0	4.44	3.27	0	2.82	0	0	5.81	0.63	1.47	2.9	1.57	0	0	4.81	0	1.25	0.8	1.39
ENSMUSG00000109802.1	ENSMUSG00000109802	predicted gene, 30808 [Source:MGI Symbol;Acc:MGI:5589967]	Gm30808	0	0.42	0	0	0	0	0	0.82	0.59	0	0	0	1.34	0	0	0	0	0	0
ENSMUSG00000110241.1	ENSMUSG00000110241	predicted gene 45506 [Source:MGI Symbol;Acc:MGI:5791342]	Gm45506	0	0	0	0	0	0	0	0	0	0	0	0	0	0	0	0	0	0	0
ENSMUSG00000108954.1	ENSMUSG00000108954	predicted gene 44901 [Source:MGI Symbol;Acc:MGI:5753477]	Gm44901	0.1	0.27	0	0.15	0.48	0.07	0.1	0.22	0	0.11	0.16	0.18	0.5	0.09	0	0	0.14	0.12	0.1
ENSMUSG00000107409.1	ENSMUSG00000107409	predicted gene, 43954 [Source:MGI Symbol;Acc:MGI:5690346]	Gm43954	0	0	0	0	0	0	0	0	0	0	0	0	0	0	0	0	0	0	0
ENSMUSG00000030876.7	ENSMUSG00000030876	methyltransferase like 9 [Source:MGI Symbol;Acc:MGI:1914862]	Mettl9	31.84	22.25	30.13	24.3	35.59	32.8	28.98	24.95	17.05	24.54	22.49	22.56	20.53	27.47	28.68	28.99	44.38	47.53	49.73
ENSMUSG00000107536.1	ENSMUSG00000107536	predicted gene, 43955 [Source:MGI Symbol;Acc:MGI:5690347]	Gm43955	0	0	0	0	0	0	0	0	0	0	0	0	0	0	0	0	0	0	0
ENSMUSG00000107925.1	ENSMUSG00000107925	predicted gene, 43957 [Source:MGI Symbol;Acc:MGI:5690349]	Gm43957	0	0	0	0	0	0	0	0	0	0	0	0	0	0	0	0	0	0	0
ENSMUSG00000072952.6	ENSMUSG00000072952	predicted gene 5878 [Source:MGI Symbol;Acc:MGI:3647625]	Gm5878	0	0.4	0	0	0.09	0	0	0	0.08	0	0.23	0	0.06	0	0.13	0	0	0	0
ENSMUSG00000107769.1	ENSMUSG00000107769	predicted gene, 43959 [Source:MGI Symbol;Acc:MGI:5690351]	Gm43959	0	0	0	0	0	0	0	0	0	0	0	0	0	0	0	0	0	0	0
ENSMUSG00000041775.7	ENSMUSG00000041775	mitogen-activated protein kinase 1 interacting protein 1 [Source:MGI Symbol;Acc:MGI:1916796]	Mapk1ip1	15.13	22.1	20.42	19.37	5.17	18.16	12.14	15.23	15.63	20.7	16.49	21.46	13.87	18.52	16.42	15.86	9.55	10.45	11.01
ENSMUSG00000019579.13	ENSMUSG00000019579	myeloid derived growth factor [Source:MGI Symbol;Acc:MGI:2156020]	Mydgf	40.62	46.64	42.86	38.81	78.69	40.35	41.51	35.95	43.16	45.05	37.53	38.26	39	37.46	40.52	39.33	50.18	41.94	42.59
ENSMUSG00000097141.2	ENSMUSG00000097141	predicted gene 10524 [Source:MGI Symbol;Acc:MGI:3642791]	Gm10524	22.78	25.71	18.79	23.4	14.12	19.17	14.95	15.13	15.83	15.34	17.77	24.43	17.24	18.03	16.61	21.73	20.67	17.66	17.05
ENSMUSG00000109206.1	ENSMUSG00000109206	predicted gene 45137 [Source:MGI Symbol;Acc:MGI:5753713]	Gm45137	0.13	0.06	0	0	0.19	0	0	0.04	0	0.2	0.1	0	0.06	0	0.13	0	0.12	0.26	0
ENSMUSG00000107646.1	ENSMUSG00000107646	predicted gene, 44225 [Source:MGI Symbol;Acc:MGI:5690617]	Gm44225	0	0	0	0	0	0	0	0	0	0	0	0	0	0	0	0	0	0	0
ENSMUSG00000109036.1	ENSMUSG00000109036	RIKEN cDNA 2210406H18 gene [Source:MGI Symbol;Acc:MGI:1917383]	2210406H18Rik	2.43	1.46	1.8	0.65	2.77	1.98	0.83	0.95	2.27	2.18	2.8	2.29	3.72	3.3	3.51	0.9	2.01	1.53	1.56
ENSMUSG00000107467.1	ENSMUSG00000107467	predicted gene 8992 [Source:MGI Symbol;Acc:MGI:3644228]	Gm8992	0	2.94	0	0	0	0	0	0	0	0	0	0	0	0	0	0	0	0	0
ENSMUSG00000053358.2	ENSMUSG00000053358	predicted gene 9905 [Source:MGI Symbol;Acc:MGI:3642311]	Gm9905	6.02	5.52	3.85	2.68	8.45	8.02	4.53	3.9	2.9	4.18	3.26	5.2	2.32	5.53	4.84	3.89	4.21	4.65	5.14
ENSMUSG00000047094.9	ENSMUSG00000047094	orofacial cleft 1 candidate 1 [Source:MGI Symbol;Acc:MGI:2658851]	Ofcc1	0	0	0	0	0.08	0.2	0	0	0	0	0	0	0.34	0	0	0	0	0	0
ENSMUSG00000041769.13	ENSMUSG00000041769	protein phosphatase 2, regulatory subunit B, delta [Source:MGI Symbol;Acc:MGI:1289252]	Ppp2r2d	27.31	28.74	30.4	28.82	30.17	32.74	35.29	31.97	20.94	22.86	19.81	19.52	20.69	27.39	24.22	27.83	36.81	32.87	39.36
ENSMUSG00000085873.1	ENSMUSG00000085873	Ttc39a opposite strand RNA 1 [Source:MGI Symbol;Acc:MGI:3651956]	Ttc39aos1	1.05	0	0	0.34	0	0	0	0	0	0	0	0	0	0	0	0	0.63	0	0
ENSMUSG00000097957.2	ENSMUSG00000097957	predicted gene 8993 [Source:MGI Symbol;Acc:MGI:3644225]	Gm8993	0	0	0.3	0	0	0	0	0	0	0	0	0	0.36	0	0	0	0	0	0
ENSMUSG00000110678.1	ENSMUSG00000110678	predicted gene, 18645 [Source:MGI Symbol;Acc:MGI:5010830]	Gm18645	0	0	0	0	0	0	0	0	0	0	0	0	0	0	0	0	0	0	0
ENSMUSG00000107951.1	ENSMUSG00000107951	predicted gene 6210 [Source:MGI Symbol;Acc:MGI:3643375]	Gm6210	0	0.69	0.69	0	0.25	0	0.24	0.15	0	0	0.51	0	0.17	0	0.54	0.13	0.13	0.17	0
ENSMUSG00000110300.1	ENSMUSG00000110300	predicted gene, 18645 [Source:MGI Symbol;Acc:MGI:5010830]	Gm18645	0	0	0	0	0	0	0	0	0	0	0	0	0	0	0	0	0	0	0
ENSMUSG00000107918.1	ENSMUSG00000107918	predicted gene 8999 [Source:MGI Symbol;Acc:MGI:3647166]	Gm8999	0	0	0	0	0	0	0	0	0	0	0	0	0	0	0	0	0	0	0
ENSMUSG00000042826.13	ENSMUSG00000042826	fibroblast growth factor 11 [Source:MGI Symbol;Acc:MGI:109167]	Fgf11	5.87	9.78	9.76	9.57	1.29	1.77	1.84	2.76	3.06	6.05	3.65	4.93	5.34	5.22	6.97	5.68	12.6	10.02	13.14
ENSMUSG00000061969.8	ENSMUSG00000061969	predicted gene 5581 [Source:MGI Symbol;Acc:MGI:3643462]	Gm5581	0	0	0	0	0	0	0	0	0.16	0	0	0	0	0	0	0	0	0	0
ENSMUSG00000023132.8	ENSMUSG00000023132	granzyme A [Source:MGI Symbol;Acc:MGI:109266]	Gzma	0.3	0.8	2.47	0.75	3.77	0.38	0	0.52	1.41	0.66	0	0	2.54	0.56	0.87	0.31	0	0	0
ENSMUSG00000030806.6	ENSMUSG00000030806	syntaxin 1B [Source:MGI Symbol;Acc:MGI:1930705]	Stx1b	0.87	0.35	2.37	0.69	0.83	1.47	0	0.38	0.38	0.19	0.09	0.25	1.38	0.57	2.06	0.14	1.61	2.24	2.57
ENSMUSG00000108808.1	ENSMUSG00000108808	predicted gene 45204 [Source:MGI Symbol;Acc:MGI:5753780]	Gm45204	0	0.45	0.2	0	0	0.22	0	0	0	0	0	0	0.24	0	0	0	0	0	0
ENSMUSG00000111734.1	ENSMUSG00000111734	predicted gene, 29825 [Source:MGI Symbol;Acc:MGI:5588984]	Gm29825	0	0	0	0	0	0	0	0	0	0	0	0	0	0	0	0	0	0	0
ENSMUSG00000030805.14	ENSMUSG00000030805	syntaxin 4A (placental) [Source:MGI Symbol;Acc:MGI:893577]	Stx4a	111.54	114.62	101.81	108.63	84.22	129.14	103.51	123.14	105.89	116.89	85.55	90.98	98.45	98.3	98.23	81.49	112.5	96.1	113.88
ENSMUSG00000040722.7	ENSMUSG00000040722	secretory carrier membrane protein 5 [Source:MGI Symbol;Acc:MGI:1928948]	Scamp5	90.78	118.25	123.67	124.2	67.12	92.95	83.09	102.21	95.39	116.55	95.27	86.66	97.99	99.53	114.69	104.32	144.73	126.95	137.38
ENSMUSG00000033735.9	ENSMUSG00000033735	sepiapterin reductase [Source:MGI Symbol;Acc:MGI:103078]	Spr	44.51	47.92	59.41	53.22	83.81	41.17	43.06	41.68	48.79	49.1	47.3	53.83	55.63	54.02	54.37	55.76	37.31	36.69	39.31
ENSMUSG00000030187.15	ENSMUSG00000030187	killer cell lectin-like receptor, subfamily A, member 2 [Source:MGI Symbol;Acc:MGI:101906]	Klra2	3.67	1.89	0.75	1.8	6.6	0.83	1.98	1.06	0.92	0.67	2.48	0.56	0.34	1.33	0.36	1.56	1.7	2.43	1.6
ENSMUSG00000004952.13	ENSMUSG00000004952	RAS p21 protein activator 4 [Source:MGI Symbol;Acc:MGI:1858600]	Rasa4	117.16	135.67	118.39	130.33	61.16	150.45	127.89	136.34	124.91	136	101.01	116.9	107.08	109.93	126.27	103.06	91.06	76.66	93.03
ENSMUSG00000029650.10	ENSMUSG00000029650	solute carrier family 46, member 3 [Source:MGI Symbol;Acc:MGI:1918956]	Slc46a3	73.53	80.37	90.57	77.95	32.12	121.3	107.96	103.84	104.75	85.1	105.92	82.16	82.28	80.48	87.33	101.49	95.5	59.85	76.09
ENSMUSG00000114380.1	ENSMUSG00000114380	predicted gene, 47942 [Source:MGI Symbol;Acc:MGI:6097208]	Gm47942	0	0	0	0	0	0	0	0	0	0	0	0	0	0	0	0	0	0	0
ENSMUSG00000035559.9	ENSMUSG00000035559	MPV17 mitochondrial membrane protein-like 2 [Source:MGI Symbol;Acc:MGI:2681846]	Mpv17l2	36.63	51.69	61.84	58.19	52.46	44.11	47.48	35.29	55.31	51.85	43.93	57.19	51.26	56.64	54.7	51.53	65.22	62.79	58.07
ENSMUSG00000072950.5	ENSMUSG00000072950	predicted pseudogene 10444 [Source:MGI Symbol;Acc:MGI:3642569]	Gm10444	0	0	0	0	0	0	0	0	0	0	0	0	0	0	0	0	0	0	0
ENSMUSG00000107830.1	ENSMUSG00000107830	RIKEN cDNA 4933439N06 gene [Source:MGI Symbol;Acc:MGI:1918549]	4933439N06Rik	0	0	0.2	0	0	0	0	0	0	0	0.54	0	0	0	0.25	0	0.15	0.2	0
ENSMUSG00000080824.1	ENSMUSG00000080824	predicted gene 9001 [Source:MGI Symbol;Acc:MGI:3647168]	Gm9001	0	0	0	0	0	0	0	1.07	0	0	2.72	0	0	0	0	0	0	0	0
ENSMUSG00000110358.1	ENSMUSG00000110358	RIKEN cDNA A730009L09 gene [Source:MGI Symbol;Acc:MGI:3028032]	A730009L09Rik	0	0	0	0	0	0	0	0	0	0.09	0	0	0	0	0	0	0	0	0
ENSMUSG00000107880.1	ENSMUSG00000107880	predicted gene, 44113 [Source:MGI Symbol;Acc:MGI:5690505]	Gm44113	0	0.09	0.08	0	0.36	0	0	0	0	0	0.07	0	0	0	0.2	0	0.12	0	0
ENSMUSG00000017765.17	ENSMUSG00000017765	solute carrier family 12, member 4 [Source:MGI Symbol;Acc:MGI:1309465]	Slc12a4	26.75	29.11	31.18	32.82	40.14	23.63	15.51	16.03	24.44	23.59	26.99	25.41	24.15	34.79	36.56	21.53	21.06	19.56	24.06
ENSMUSG00000107922.1	ENSMUSG00000107922	predicted gene, 44285 [Source:MGI Symbol;Acc:MGI:5690677]	Gm44285	0	0.36	0	0	0	0	0	0	0.51	0	0	0	0.39	0	0	0	0	0	0
ENSMUSG00000064299.6	ENSMUSG00000064299	RIKEN cDNA 4921528I07 gene [Source:MGI Symbol;Acc:MGI:1924299]	4921528I07Rik	0	0	0	0	0	0	0	0	0	0	0	0	0	0	0	0	0	0	0
ENSMUSG00000031840.12	ENSMUSG00000031840	RAB3A, member RAS oncogene family [Source:MGI Symbol;Acc:MGI:97843]	Rab3a	9.39	9.77	6.45	9.97	3.82	3.3	2.92	3.7	7.27	6.8	8.35	4.51	4.53	7.51	8.96	6.95	10.88	9.48	10.13
ENSMUSG00000107685.1	ENSMUSG00000107685	predicted gene 5995 [Source:MGI Symbol;Acc:MGI:3644799]	Gm5995	0	0	0	0	0	0	0	0	0	0	0	0	0	0	0	0	0	0	0
ENSMUSG00000106134.1	ENSMUSG00000106134	predicted gene 42493 [Source:MGI Symbol;Acc:MGI:5662630]	Gm42493	0	0	0	0	0	0	0	0	0	0	0	0	0	0	0	0	0	0	0
ENSMUSG00000105162.1	ENSMUSG00000105162	predicted gene 42494 [Source:MGI Symbol;Acc:MGI:5662631]	Gm42494	0	0.18	0.08	0.07	0.07	0	0	0	0	0	0.14	0	0.09	0	0.1	0	0	0	0
ENSMUSG00000107770.1	ENSMUSG00000107770	predicted gene, 44126 [Source:MGI Symbol;Acc:MGI:5690518]	Gm44126	0	7.13	4.88	0	6.8	4.25	0.6	1.59	8.22	0	1.29	11.79	0	0	5.59	1.78	18.69	2.09	6.39
ENSMUSG00000074062.5	ENSMUSG00000074062	F-box and WD-40 domain protein 16 [Source:MGI Symbol;Acc:MGI:2443324]	Fbxw16	0	0	0	0	0	0	0	0	0	0	0	0	0	0	0	0	0	0	0
ENSMUSG00000114384.1	ENSMUSG00000114384	RIKEN cDNA 4930455J16 gene [Source:MGI Symbol;Acc:MGI:1914835]	4930455J16Rik	0	0.9	0.53	0.05	0.46	0.31	0	0.47	0.16	0	0.14	0.09	0.75	0	0.79	0	0.43	0	0.41
ENSMUSG00000027498.14	ENSMUSG00000027498	cleavage stimulation factor, 3' pre-RNA, subunit 1 [Source:MGI Symbol;Acc:MGI:1914587]	Cstf1	16.48	13.4	17.5	20.8	17.47	12.64	17.71	13.85	15.39	18.55	15.08	14.27	13.64	16.86	11.53	16.44	23.81	23.05	25.2
ENSMUSG00000114325.1	ENSMUSG00000114325	ribosomal protein L13, pseudogene 2 [Source:MGI Symbol;Acc:MGI:3645614]	Rpl13-ps2	0	3.41	0	0	0	0	0	0	0	0	0.55	0.6	0.74	0	3.7	0.53	0	0	0
ENSMUSG00000107612.1	ENSMUSG00000107612	predicted gene, 44163 [Source:MGI Symbol;Acc:MGI:5690555]	Gm44163	0	0	0	0	0	0	0	0	0	0	0	0	0	0	2.35	0	0.78	0	0
ENSMUSG00000068303.6	ENSMUSG00000068303	sepiapterin reductase pseudogene 1 [Source:MGI Symbol;Acc:MGI:1345187]	Spr-ps1	0	0.19	0.49	0	0.51	0.37	0.21	0.77	1.29	0.9	0.53	0	0	0	0.1	0	0.13	0.62	0.42
ENSMUSG00000072476.6	ENSMUSG00000072476	predicted pseudogene 9008 [Source:MGI Symbol;Acc:MGI:3644000]	Gm9008	0.09	3.48	0.69	0.1	0.3	0.63	0.1	0.42	0.47	0	1.02	0	0.54	0	2.59	0	0.69	0.33	0.19
ENSMUSG00000051002.7	ENSMUSG00000051002	predicted gene 9848 [Source:MGI Symbol;Acc:MGI:3642450]	Gm9848	0	0	0	0	0	0	0	0	0	0	0	0	0	0	0	0	0	0	0
ENSMUSG00000107651.1	ENSMUSG00000107651	predicted gene, 44166 [Source:MGI Symbol;Acc:MGI:5690558]	Gm44166	0	0	0.86	0.71	2.96	0.87	2.6	2.44	0.66	0.77	0	1.65	1.02	2.7	1.01	1.45	3.29	2.5	3.66
ENSMUSG00000114333.1	ENSMUSG00000114333	RIKEN cDNA 1700084D21 gene [Source:MGI Symbol;Acc:MGI:1923970]	1700084D21Rik	0	0	0	0	0	0	0	0	0	0	0	0	0	0	0	0	0	0	0
ENSMUSG00000058873.1	ENSMUSG00000058873	predicted gene 5582 [Source:MGI Symbol;Acc:MGI:3643463]	Gm5582	0	0	0	0	0	0.85	0	0	0	0	0	0	3.93	0	0	0	0	0	0.78
ENSMUSG00000009376.15	ENSMUSG00000009376	met proto-oncogene [Source:MGI Symbol;Acc:MGI:96969]	Met	0.3	0.55	0.07	0.23	1.19	1.75	1.39	0.72	0.43	0.92	0.24	0.23	0.56	0.16	0.6	0.44	0.42	0.2	0.53
ENSMUSG00000097418.7	ENSMUSG00000097418	Mir155 host gene (non-protein coding) [Source:MGI Symbol;Acc:MGI:5477161]	Mir155hg	3.35	1.24	2.39	1.65	2.54	4.57	7.61	3.06	2.45	0.61	2.96	0.86	4.71	5.23	0.81	2.68	0.34	0	0.19
ENSMUSG00000068099.4	ENSMUSG00000068099	RIKEN cDNA 1500009C09 gene [Source:MGI Symbol;Acc:MGI:1923755]	1500009C09Rik	1.03	2.31	1.18	0.87	0.47	0.58	0	0.77	0.27	0.82	0.31	0.17	1.66	0.41	0.43	0.46	3.44	3.19	4.69
ENSMUSG00000108284.1	ENSMUSG00000108284	predicted gene, 44182 [Source:MGI Symbol;Acc:MGI:5690574]	Gm44182	0	0	0	0	0	0	0	0	0	0	0	0	0	0	0	0	0	0	0
ENSMUSG00000114808.1	ENSMUSG00000114808	predicted gene, 47947 [Source:MGI Symbol;Acc:MGI:6097215]	Gm47947	0	0	0	0	0	0	0	0	0	0	0	0	0	0	0	0	0	0	0
ENSMUSG00000114231.1	ENSMUSG00000114231	predicted gene, 40968 [Source:MGI Symbol;Acc:MGI:5623853]	Gm40968	0.11	0.29	0.56	0	0.28	0	0.1	0.05	0.25	0	0.17	0.12	0	0	0.24	0	0.2	0	0
ENSMUSG00000042385.14	ENSMUSG00000042385	granzyme K [Source:MGI Symbol;Acc:MGI:1298232]	Gzmk	0	0	0	0	0.25	0	0	0	0	0	0	0	0	0	0	0	0	0	0
ENSMUSG00000033726.8	ENSMUSG00000033726	empty spiracles homeobox 1 [Source:MGI Symbol;Acc:MGI:95387]	Emx1	0	0.75	0.17	0.37	0.3	0	0.18	0.32	0	0	0.15	0.22	0	0	0	0.44	0.43	0.17	0
ENSMUSG00000045672.15	ENSMUSG00000045672	collagen, type XXVII, alpha 1 [Source:MGI Symbol;Acc:MGI:2672118]	Col27a1	90.41	115.41	94.27	102.57	19.21	142.24	86.94	134.9	80.2	106.14	124.82	106.59	88.2	101.44	118.89	88.99	25.38	21.02	24.91
ENSMUSG00000113576.1	ENSMUSG00000113576	predicted gene, 47658 [Source:MGI Symbol;Acc:MGI:6096744]	Gm47658	0	0	0	0	0	0	0	0	0	0	0	0	0	0	0	0	0	0	0
ENSMUSG00000113378.1	ENSMUSG00000113378	predicted gene, 47660 [Source:MGI Symbol;Acc:MGI:6096747]	Gm47660	0	0	0	0	0	0	0	0	0	0	0	0	0	0	0	0	0	0	0
ENSMUSG00000038009.7	ENSMUSG00000038009	DnaJ heat shock protein family (Hsp40) member C22 [Source:MGI Symbol;Acc:MGI:1920028]	Dnajc22	0	1.72	0.67	0	0.15	0.19	0.41	0	0	0.16	0.46	0	4.2	0.27	0.84	0	0.13	0.17	3.01
ENSMUSG00000113028.1	ENSMUSG00000113028	predicted gene, 18065 [Source:MGI Symbol;Acc:MGI:5010250]	Gm18065	0	0	0	0	0	0	0	0	0	0	0	0	0	0	0	0	0	0	0
ENSMUSG00000075212.5	ENSMUSG00000075212	olfactory receptor 154 [Source:MGI Symbol;Acc:MGI:1351316]	Olfr154	0	0	0	0	0	0	0	0	0	0	0	0	0	0	0	0	0	0	0
ENSMUSG00000113993.1	ENSMUSG00000113993	predicted gene, 47659 [Source:MGI Symbol;Acc:MGI:6096746]	Gm47659	0	0	0	0	0	0	0	0	0	0	0	0	0	0	0	0	0	0	0
ENSMUSG00000021314.12	ENSMUSG00000021314	amphiphysin [Source:MGI Symbol;Acc:MGI:103574]	Amph	0.32	0.09	0.55	0.07	0	0	0	0	0.28	0.07	0	0	0.09	0.32	0.18	0	1.09	0.66	1.95
ENSMUSG00000102236.1	ENSMUSG00000102236	predicted gene, 37887 [Source:MGI Symbol;Acc:MGI:5611115]	Gm37887	0	0	0	0.08	0	0	0	0	0	0	0	0	0.11	0	0.11	0	0	0	0
ENSMUSG00000110810.1	ENSMUSG00000110810	olfactory receptor 1005, pseudogene 1 [Source:MGI Symbol;Acc:MGI:3030839]	Olfr1005-ps1	0	0	0	0	0	0	0	0	0	0	0	0	0	0	0	0	0	0	0
ENSMUSG00000104297.1	ENSMUSG00000104297	predicted gene, 38046 [Source:MGI Symbol;Acc:MGI:5611274]	Gm38046	0	0	0	0	0	0	0	0	0	0	0	0	0	0	0	0	0	0	0
ENSMUSG00000021687.14	ENSMUSG00000021687	secretory carrier membrane protein 1 [Source:MGI Symbol;Acc:MGI:1349480]	Scamp1	27.53	24.44	27.03	27.07	18.94	15.96	15.17	16.22	14.91	23.22	18.13	21.84	23.19	28.58	21.32	22	29.61	21.4	31.77
ENSMUSG00000042379.8	ENSMUSG00000042379	endothelial cell-specific molecule 1 [Source:MGI Symbol;Acc:MGI:1918940]	Esm1	1.73	0.82	0.83	0.9	0	0.13	0.1	0	0	0.34	0.11	0.24	0.43	0.1	0	0.21	0.37	0.83	0.72
ENSMUSG00000056018.14	ENSMUSG00000056018	coiled-coil domain containing 7B [Source:MGI Symbol;Acc:MGI:1922703]	Ccdc7b	0	0	0	0	0	0	0	0	0	0	0	0	0	0	0	0	0	0	0
ENSMUSG00000106102.1	ENSMUSG00000106102	predicted gene 43493 [Source:MGI Symbol;Acc:MGI:5663630]	Gm43493	0	0	0	0	0	0	0	0	0	0	0	0	0	0	0	0	0	0	0
ENSMUSG00000029729.12	ENSMUSG00000029729	zinc finger with KRAB and SCAN domains 1 [Source:MGI Symbol;Acc:MGI:1921820]	Zkscan1	1.66	2.84	2.28	2.9	1.96	2.08	1.57	2.13	1.56	2.5	1.98	2.53	2.3	2.75	2.53	2.01	3.72	4.08	3.42
ENSMUSG00000086656.1	ENSMUSG00000086656	predicted gene 15701 [Source:MGI Symbol;Acc:MGI:3783141]	Gm15701	0.6	0.77	0	0	0.61	0	0	0	1.08	1.27	0	0	0	0.55	3.33	0	0.54	0.68	0
ENSMUSG00000087436.1	ENSMUSG00000087436	predicted gene 16156 [Source:MGI Symbol;Acc:MGI:3801720]	Gm16156	0	0.54	0.48	0	0	1.54	0.76	0.35	0.76	0.89	0	0	0.58	0	0	1.67	0	0	0.41
ENSMUSG00000109999.1	ENSMUSG00000109999	predicted gene, 35368 [Source:MGI Symbol;Acc:MGI:5594527]	Gm35368	0	0.25	0	0	0	0	0	0	0	0	0	0	0	0	0.28	0	0	0	0.19
ENSMUSG00000035237.7	ENSMUSG00000035237	lecithin cholesterol acyltransferase [Source:MGI Symbol;Acc:MGI:96755]	Lcat	1.04	1.38	2.62	1.36	1.45	2.24	0.82	0.75	1.79	0.95	1.83	0.8	1.21	0.16	2.01	0.36	2.69	1.2	3.15
ENSMUSG00000031897.9	ENSMUSG00000031897	proteasome (prosome, macropain) subunit, beta type 10 [Source:MGI Symbol;Acc:MGI:1096380]	Psmb10	156.72	158.23	162.11	145.04	210.88	150.37	185.8	163.94	166.09	158.69	165.69	134.47	142.3	140.93	148.95	154.09	116.22	118.19	136.94
ENSMUSG00000114080.1	ENSMUSG00000114080	predicted gene, 47661 [Source:MGI Symbol;Acc:MGI:6096748]	Gm47661	0	0	0	0	0	0	0	0	0	0	0	0	0	0	0	0	0	0	0
ENSMUSG00000017802.14	ENSMUSG00000017802	reticulophagy regulator family member 3 [Source:MGI Symbol;Acc:MGI:1915248]	Retreg3	30.46	26.54	31.22	28.07	22.15	33.76	33.83	33.95	25.78	35.49	33.3	38.2	29.61	30.11	33.8	29.14	44.34	45.17	45.84
ENSMUSG00000102307.1	ENSMUSG00000102307	predicted gene, 38194 [Source:MGI Symbol;Acc:MGI:5611422]	Gm38194	0	0.26	0	0	0	0.13	0.09	0	0	0	0	0.45	0	0	0.14	0	0.09	0.11	0
ENSMUSG00000074570.14	ENSMUSG00000074570	Cas scaffolding protein family member 4 [Source:MGI Symbol;Acc:MGI:2444482]	Cass4	20.55	19.34	20.86	23.37	11.56	12.71	16.55	13	11.26	17.47	13.3	13.71	16.76	17.57	16.82	19.49	13.93	11.23	13.24
ENSMUSG00000113494.1	ENSMUSG00000113494	predicted gene, 48102 [Source:MGI Symbol;Acc:MGI:6097451]	Gm48102	0	0	0	0	0	0	0	0	1.39	0	0	0	0	0	0	0	1.47	0	0
ENSMUSG00000114056.1	ENSMUSG00000114056	predicted gene 5668 [Source:MGI Symbol;Acc:MGI:3648669]	Gm5668	0	0	0	0	0	0	1.81	0	0	0	0	0	0	3.88	0	0	0	0	0
ENSMUSG00000114055.1	ENSMUSG00000114055	predicted gene, 32089 [Source:MGI Symbol;Acc:MGI:5591248]	Gm32089	0.2	0.27	0	0	0	0	0.19	0	0	0	1.06	0	0.28	0	0.29	0	0	0.23	0.41
ENSMUSG00000108005.1	ENSMUSG00000108005	predicted gene, 44435 [Source:MGI Symbol;Acc:MGI:5690827]	Gm44435	0.05	0.2	0.17	0	0	0.26	0.14	0.13	0.14	0	0.15	0	0	0	0.14	0	0.4	0	0.1
ENSMUSG00000107483.1	ENSMUSG00000107483	predicted gene, 44288 [Source:MGI Symbol;Acc:MGI:5690680]	Gm44288	0	0	0	0	0	0	0	0.13	0	0	0.24	0	0.21	0	0	0	0.14	0	0
ENSMUSG00000085565.1	ENSMUSG00000085565	predicted gene 15721 [Source:MGI Symbol;Acc:MGI:3783165]	Gm15721	0	0.08	0	0	0	0	0	0	0	0	0	0	0	0	0	0	0	0	0
ENSMUSG00000114248.1	ENSMUSG00000114248	predicted gene 8352 [Source:MGI Symbol;Acc:MGI:3646048]	Gm8352	0	0	0.42	0	0	0	0	0	0	0	0	0	0	0	0	0	0	0	0
ENSMUSG00000075211.4	ENSMUSG00000075211	olfactory receptor 1006 [Source:MGI Symbol;Acc:MGI:3030840]	Olfr1006	0	0	0	0	0	0	0	0	0	0	0	0	0	0	0	0	0	0	0
ENSMUSG00000107947.1	ENSMUSG00000107947	predicted gene, 44438 [Source:MGI Symbol;Acc:MGI:5690830]	Gm44438	0	0	0	0	0	0	0	0	0	0	0	0	0.27	0	0	0	0	0	0
ENSMUSG00000108057.1	ENSMUSG00000108057	predicted gene, 44234 [Source:MGI Symbol;Acc:MGI:5690626]	Gm44234	0	0	0	0	0	0	0	0	0	0	0	0	0	0	0	0.3	0	0	0
ENSMUSG00000060780.2	ENSMUSG00000060780	leucine rich repeat transmembrane neuronal 1 [Source:MGI Symbol;Acc:MGI:2389173]	Lrrtm1	0	3.56	1.88	0.16	0.82	0.88	0.4	0.87	0.39	0	0.7	0.08	6.08	0	5.44	0	1	0.58	0.76
ENSMUSG00000085438.1	ENSMUSG00000085438	RIKEN cDNA 1700020I14 gene [Source:MGI Symbol;Acc:MGI:1913852]	1700020I14Rik	13.14	12.87	10.69	14.14	12.06	12.15	10.64	12.48	11.88	14.93	18.37	16.62	18.13	18.84	14.73	15.52	29.81	24.19	23.06
ENSMUSG00000027643.9	ENSMUSG00000027643	growth hormone releasing hormone [Source:MGI Symbol;Acc:MGI:95709]	Ghrh	0	0	0	0	0	0	0	0	0	0	0	0	0	0	0	0	0	0	0
ENSMUSG00000110855.1	ENSMUSG00000110855	olfactory receptor 1007, pseudogene 1 [Source:MGI Symbol;Acc:MGI:3030841]	Olfr1007-ps1	0	0	0	0	0	0	0	0	0	0	0	0	0	0	0	0	0	0	0
ENSMUSG00000050603.1	ENSMUSG00000050603	olfactory receptor 1008 [Source:MGI Symbol;Acc:MGI:3030842]	Olfr1008	0	0	0	0	0	0	0	0	0	0	0	0	0	0	0.79	0	0	0	0
ENSMUSG00000114215.1	ENSMUSG00000114215	predicted gene, 47038 [Source:MGI Symbol;Acc:MGI:6095738]	Gm47038	0	0	0	0	0	0	0	0	0	0	0	0	0	0	0	0	0	0	0
ENSMUSG00000114198.1	ENSMUSG00000114198	predicted gene, 47039 [Source:MGI Symbol;Acc:MGI:6095739]	Gm47039	0	0	0	0	0	0	0	0	0	0	0	0	0	0	0	0	0	0	0
ENSMUSG00000043226.5	ENSMUSG00000043226	olfactory receptor 1009 [Source:MGI Symbol;Acc:MGI:3030843]	Olfr1009	1.09	0.36	0.06	0.05	0	0.07	0	0.13	0	0	0.11	0.06	0.07	0	0.15	0	0	0	0.26
ENSMUSG00000107917.1	ENSMUSG00000107917	predicted gene, 44235 [Source:MGI Symbol;Acc:MGI:5690627]	Gm44235	0	0	0.08	0	0	0	0	0	0	0	0.14	0	0	0	0	0.07	0	0	0
ENSMUSG00000042857.3	ENSMUSG00000042857	predicted gene 9776 [Source:MGI Symbol;Acc:MGI:3641792]	Gm9776	4.21	2.19	2.34	2.72	1.58	1.28	1.97	2.13	3.33	3.46	2.7	1.13	2.53	2.2	4.48	2.22	4.29	4.12	2.89
ENSMUSG00000063063.12	ENSMUSG00000063063	catenin (cadherin associated protein), alpha 2 [Source:MGI Symbol;Acc:MGI:88275]	Ctnna2	0.36	0.07	0.12	0.1	0.08	0.07	0	0.04	0	0.23	0	0	0	0.05	0.63	0.16	2.49	2.69	3.46
ENSMUSG00000027502.11	ENSMUSG00000027502	replication termination factor 2 [Source:MGI Symbol;Acc:MGI:1913654]	Rtf2	89.41	92.08	84.37	94.82	70.22	82.81	90.75	94.07	88.14	93.95	91.41	90.37	78.55	88.56	86.82	85.6	96.18	86.4	92.44
ENSMUSG00000063019.5	ENSMUSG00000063019	mannosidase, beta A, lysosomal-like [Source:MGI Symbol;Acc:MGI:1916411]	Manbal	40.18	43.57	44.25	43.43	37.16	41.71	38.45	37.51	38.49	45.04	36.7	36.67	37.19	34.05	33.9	36.63	50.58	47.21	53.53
ENSMUSG00000109825.1	ENSMUSG00000109825	predicted gene 45589 [Source:MGI Symbol;Acc:MGI:5791425]	Gm45589	0	0	0	0	0	0	0	0	0	0	0	0	0	0	0	0	0	0	0
ENSMUSG00000029782.19	ENSMUSG00000029782	transmembrane protein 209 [Source:MGI Symbol;Acc:MGI:1919899]	Tmem209	12.99	13.29	19.13	16.22	18.93	7.98	7.47	9.7	12.76	15.89	13.33	13.73	15.41	12.46	9.77	13.69	22.01	17.21	18.82
ENSMUSG00000021193.10	ENSMUSG00000021193	pitrilysin metallepetidase 1 [Source:MGI Symbol;Acc:MGI:1916867]	Pitrm1	18.17	16.26	11.68	15.15	22.17	11.81	11.1	12.85	11.44	16.97	15.27	13.33	11.77	11.83	16.92	20.9	24.62	24.12	21.47
ENSMUSG00000040258.6	ENSMUSG00000040258	neurexophilin 4 [Source:MGI Symbol;Acc:MGI:1336197]	Nxph4	0.4	0.53	0.46	0.39	0.14	0.34	0	0.11	0.37	0	0.42	0.61	0.19	0.12	0	0.14	0.6	1.84	1.74
ENSMUSG00000087633.1	ENSMUSG00000087633	predicted gene 14455 [Source:MGI Symbol;Acc:MGI:3711286]	Gm14455	10.31	10.21	10.73	10.77	5.54	7.93	7.53	7.25	6.39	7.48	7.06	5.87	8.93	8.27	8.3	11.06	5.73	5.06	4.42
ENSMUSG00000074569.4	ENSMUSG00000074569	glucosaminyl (N-acetyl) transferase family member 7 [Source:MGI Symbol;Acc:MGI:3606143]	Gcnt7	0.37	0.51	0	1.04	1.31	0.69	0.58	0.53	0.58	0.74	0.56	0.14	0.51	0	0.7	0.25	0.22	0.42	0.25
ENSMUSG00000098106.1	ENSMUSG00000098106	predicted gene 5350 [Source:MGI Symbol;Acc:MGI:3647041]	Gm5350	0	0.33	0	0	0	0	0	0.22	0	0	0	0	0	0	0.36	0	0	0	0
ENSMUSG00000094443.2	ENSMUSG00000094443	shugoshin 2B [Source:MGI Symbol;Acc:MGI:3644562]	Sgo2b	0	0	0	0	0	0	0	0	0	0	0	0	0	0	0	0	0	0	0
ENSMUSG00000109818.1	ENSMUSG00000109818	predicted gene, 35713 [Source:MGI Symbol;Acc:MGI:5594872]	Gm35713	0	0	0	0	0	0	0	0	0	0	0	0	0	0	0	0	0	0	0
ENSMUSG00000051510.13	ENSMUSG00000051510	v-maf musculoaponeurotic fibrosarcoma oncogene family, protein G (avian) [Source:MGI Symbol;Acc:MGI:96911]	Mafg	100.27	103.01	93.58	80.28	62.11	89.93	76.02	102.8	92.34	88.57	89.08	79.66	78.75	94.46	86.5	69.42	88.1	60.37	84.03
ENSMUSG00000030188.12	ENSMUSG00000030188	mago homolog B, exon junction complex core component [Source:MGI Symbol;Acc:MGI:1913691]	Magohb	8.73	4.56	5.48	8.42	13.49	6.59	7.64	3.86	10.67	3.88	10.9	5.77	6.71	11.45	7.36	5.11	11.57	7.22	11.51
ENSMUSG00000025138.14	ENSMUSG00000025138	sirtuin 7 [Source:MGI Symbol;Acc:MGI:2385849]	Sirt7	97.17	113.74	126.13	112.23	60.24	75.56	77.16	82.56	86.51	97.95	99.1	100.1	88.97	116.49	111.67	93.52	98.22	66.19	81.45
ENSMUSG00000108077.1	ENSMUSG00000108077	RIKEN cDNA 6330415B21 gene [Source:MGI Symbol;Acc:MGI:1918003]	6330415B21Rik	0	0	0.11	0	0.2	0	0	0	0	0	0	0	0.41	0	0.14	0	0.35	0	0.2
ENSMUSG00000026615.14	ENSMUSG00000026615	glutamyl-prolyl-tRNA synthetase [Source:MGI Symbol;Acc:MGI:97838]	Eprs	34.48	34.33	35.39	30.7	72.34	26.19	25.42	28.03	28.23	26.74	25.46	31.15	34.65	35.48	30.23	30.92	52.12	48.22	50.81
ENSMUSG00000107512.1	ENSMUSG00000107512	predicted gene, 44433 [Source:MGI Symbol;Acc:MGI:5690825]	Gm44433	0	0.05	0	0	0.04	0	0	0	0	0	0	0	0	0	0.06	0	0.04	0	0
ENSMUSG00000107707.1	ENSMUSG00000107707	predicted gene, 44286 [Source:MGI Symbol;Acc:MGI:5690678]	Gm44286	0	0	0	0	0	0	0	0	0	0	0	0	0	0	0	0	0	0	0
ENSMUSG00000107658.1	ENSMUSG00000107658	predicted gene 44958 [Source:MGI Symbol;Acc:MGI:5753534]	Gm44958	0	0	0	0	0	0	0.73	0	0	0	0	0	0	0	0.56	0	0	0	0
ENSMUSG00000032604.16	ENSMUSG00000032604	glutaminyl-tRNA synthetase [Source:MGI Symbol;Acc:MGI:1915851]	Qars	74.29	88.35	66.31	85.02	113.07	119.79	152.85	140.2	114.25	78.61	89.5	97.03	84.4	106.27	88.79	73.04	152.53	148.03	138.16
ENSMUSG00000108102.1	ENSMUSG00000108102	predicted gene, 44437 [Source:MGI Symbol;Acc:MGI:5690829]	Gm44437	0.05	0.07	0	0	0	0	0	0	0	0	0	0	0	0	0.07	0	0.05	0.11	0.1
ENSMUSG00000021763.17	ENSMUSG00000021763	cDNA sequence BC067074 [Source:MGI Symbol;Acc:MGI:3040697]	BC067074	0.51	0.65	0.83	0.09	0.68	0.3	0.07	0.13	0.35	0.36	0.1	0.15	0.07	0.45	0.21	0.1	0.6	1.32	0.98
ENSMUSG00000043531.16	ENSMUSG00000043531	sortilin-related VPS10 domain containing receptor 1 [Source:MGI Symbol;Acc:MGI:1929666]	Sorcs1	0.03	0.12	0.09	0.08	0.03	0.07	0.08	0	0.03	0	0.15	0.18	0.04	0.11	0	0	0.36	0.16	0.22
ENSMUSG00000114864.1	ENSMUSG00000114864	predicted gene, 41071 [Source:MGI Symbol;Acc:MGI:5623956]	Gm41071	0	0	0	1.92	0.67	0.79	0.59	0	0	0.7	1.38	0	0	1.83	0	0	0.59	0.75	0
ENSMUSG00000021196.14	ENSMUSG00000021196	phosphofructokinase, platelet [Source:MGI Symbol;Acc:MGI:1891833]	Pfkp	16.24	8.82	15.59	6.45	22.7	3.68	4.29	6.54	5.46	8.8	5.48	6.77	6.17	6.55	4.79	4.78	13.58	8.67	9.79
ENSMUSG00000022889.7	ENSMUSG00000022889	mitochondrial ribosomal protein L39 [Source:MGI Symbol;Acc:MGI:1351620]	Mrpl39	8.36	13.42	12.6	10.48	24.02	19.13	17.86	8.81	12.01	8.77	10.84	10.03	9	6.12	11.88	11.41	17.2	14.02	13.79
ENSMUSG00000032899.14	ENSMUSG00000032899	serine/threonine/tyrosine kinase 1 [Source:MGI Symbol;Acc:MGI:2141396]	Styk1	0.06	0.42	0.21	0.12	0.13	0.16	0.06	0.1	0.06	1.49	0.15	0	0.56	0.17	0.49	0.12	0.39	0.32	0.12
ENSMUSG00000114322.1	ENSMUSG00000114322	predicted gene, 47041 [Source:MGI Symbol;Acc:MGI:6095743]	Gm47041	0	0.42	0	0	0.22	0	0	0	0	0	0.11	0	0	0	0.31	0	0.38	0	0
ENSMUSG00000055732.1	ENSMUSG00000055732	predicted gene 9979 [Source:MGI Symbol;Acc:MGI:3642885]	Gm9979	0	0	0	0	0	0	0	0	0	0	0	0	0	0	0	0	0	0	0
ENSMUSG00000108244.1	ENSMUSG00000108244	predicted gene, 44077 [Source:MGI Symbol;Acc:MGI:5690469]	Gm44077	0	0	0	0	0	0	0	0	0	0	0	0	0	0	0	0	0	0	0
ENSMUSG00000105404.1	ENSMUSG00000105404	predicted gene 42807 [Source:MGI Symbol;Acc:MGI:5662944]	Gm42807	0	0	0	0	0	0	0	0	0	0	0	0	0	0	0	0	0	0	0
ENSMUSG00000085412.7	ENSMUSG00000085412	Hoxa adjacent long noncoding RNA 1 [Source:MGI Symbol;Acc:MGI:3705267]	Halr1	0	0	0	0	0	0	0	0	0	0	0	0	0	0	0	0	0	0	0
ENSMUSG00000101773.1	ENSMUSG00000101773	RIKEN cDNA 2210420H20 gene [Source:MGI Symbol;Acc:MGI:1924211]	2210420H20Rik	0	0	0	0	0	0	0	0	0	0	0	0	0	0	0	0	0	0	0
ENSMUSG00000114790.1	ENSMUSG00000114790	RIKEN cDNA 4921509O07 gene [Source:MGI Symbol;Acc:MGI:1918167]	4921509O07Rik	0	0	0	0	0	0	0	0	0	0	0	0	0	0	0	0	0	0	0
ENSMUSG00000081979.1	ENSMUSG00000081979	ribosomal protein S8, pseudogene 3 [Source:MGI Symbol;Acc:MGI:3646130]	Rps8-ps3	0	0	0	0	0	0	0	0	0	0	0	0	0	0	0	0	0	0.55	0.48
ENSMUSG00000114659.1	ENSMUSG00000114659	predicted gene, 31191 [Source:MGI Symbol;Acc:MGI:5590350]	Gm31191	0	0	0	0	0	0	0	0	0	0	0	0	0	0	0	0	0	0	0
ENSMUSG00000114364.1	ENSMUSG00000114364	predicted gene, 47426 [Source:MGI Symbol;Acc:MGI:6096370]	Gm47426	0	0	0	0	0	0	0	0	0	0	0	0	0	0	0	0	0	0	0
ENSMUSG00000033720.12	ENSMUSG00000033720	sideroflexin 5 [Source:MGI Symbol;Acc:MGI:2137681]	Sfxn5	5.38	5.63	4.44	2.71	5.64	0.99	1.92	3.37	2.89	4.67	2.66	2.17	4.04	4.33	3.59	4.29	9.65	8.7	13.14
ENSMUSG00000114715.1	ENSMUSG00000114715	predicted gene, 34471 [Source:MGI Symbol;Acc:MGI:5593630]	Gm34471	0	0	0	0	0	0.11	0	0	0	0	0.09	0.1	0.35	0	0.36	0	0	0	0.08
ENSMUSG00000110305.1	ENSMUSG00000110305	predicted gene 45513 [Source:MGI Symbol;Acc:MGI:5791349]	Gm45513	0	0	0	0	0	0	0	0	0	0	0	0	0	0	0	0	0	0	0
ENSMUSG00000042364.11	ENSMUSG00000042364	sorting nexin 18 [Source:MGI Symbol;Acc:MGI:2137642]	Snx18	194.17	219.11	191.78	204.66	177.75	230.65	189.83	161.31	162.97	152.2	156.77	192.32	164.9	187.48	198.99	172.69	113.18	98.95	110.83
ENSMUSG00000110007.1	ENSMUSG00000110007	predicted gene 45352 [Source:MGI Symbol;Acc:MGI:5791188]	Gm45352	0	0.84	0	0	0	0	0	0	0	0	0	0	0	0	0	0	0	0	0
ENSMUSG00000027646.15	ENSMUSG00000027646	Rous sarcoma oncogene [Source:MGI Symbol;Acc:MGI:98397]	Src	37.92	41.13	38.71	35.89	21.25	45.77	32.13	47.93	65.55	52.29	58.19	64.37	49.24	46.12	41.47	45.49	19.88	17.47	20.4
ENSMUSG00000027505.2	ENSMUSG00000027505	family with sequence similarity 209 [Source:MGI Symbol;Acc:MGI:1923676]	Fam209	2.14	0	0	0	0	1.06	0.39	0.36	1.18	0.46	0	0	0	0	0.61	0	0.77	0	0
ENSMUSG00000053626.5	ENSMUSG00000053626	tolloid-like [Source:MGI Symbol;Acc:MGI:106923]	Tll1	0.74	3.33	0.45	2.08	0.57	0.54	0.35	0.73	0.52	0.09	0.68	0.35	3.13	0	5.33	0.04	0.57	0.53	0.55
ENSMUSG00000081344.5	ENSMUSG00000081344	predicted gene 14303 [Source:MGI Symbol;Acc:MGI:3651379]	Gm14303	0	0	0	0	0	0	0	0	0	0	0	0	0	0	0	0	0	0	0
ENSMUSG00000072980.3	ENSMUSG00000072980	Opa interacting protein 5 [Source:MGI Symbol;Acc:MGI:1917895]	Oip5	0.23	0.33	0	0	6.57	0.88	1.83	0.32	0.21	0.25	0.13	0.14	0	0.85	0	0.13	8.4	7.13	7.39
ENSMUSG00000051456.4	ENSMUSG00000051456	heat shock protein 3 [Source:MGI Symbol;Acc:MGI:1928479]	Hspb3	14.72	18.33	17.6	29.16	11.52	17.59	14.68	15.32	11.29	21.78	11.34	15.21	10.55	9.69	13.83	9.47	8.48	9.5	10.84
ENSMUSG00000027306.15	ENSMUSG00000027306	nucleolar and spindle associated protein 1 [Source:MGI Symbol;Acc:MGI:2675669]	Nusap1	1.45	0.15	0.67	0.65	23.52	2.58	14.39	2.3	0.49	0.38	0.6	0.2	0.29	0.5	0.25	0.56	28.63	30.3	28.5
ENSMUSG00000000869.12	ENSMUSG00000000869	interleukin 4 [Source:MGI Symbol;Acc:MGI:96556]	Il4	0	0	0	0	0	0	0	0	0	0	0	0	0	0	0	0	0	0	0
ENSMUSG00000053552.14	ENSMUSG00000053552	early B cell factor 4 [Source:MGI Symbol;Acc:MGI:2385972]	Ebf4	1.97	1.51	1.48	0.95	0.33	0.86	0.53	0.68	0.52	0.79	0.81	0.25	0.81	0.26	1.06	0.43	1.2	0.77	0.84
ENSMUSG00000109579.1	ENSMUSG00000109579	predicted gene, 35521 [Source:MGI Symbol;Acc:MGI:5594680]	Gm35521	0	0	0	0	0	0	0	0	0	0	0	0	0	0	0	0	0	0	0
ENSMUSG00000030189.15	ENSMUSG00000030189	Y box protein 3 [Source:MGI Symbol;Acc:MGI:2137670]	Ybx3	67.84	86.72	82.01	64.32	300.8	51.23	56.29	45.73	66.04	59.61	64.57	74.44	62.42	79.71	77.64	65.32	55.24	51.38	56.47
ENSMUSG00000105872.1	ENSMUSG00000105872	predicted gene 9515 [Source:MGI Symbol;Acc:MGI:3779925]	Gm9515	0	0	0	0	0	0	0	0	0	0	0	0	0	0	0	0	0	0	0
ENSMUSG00000018395.19	ENSMUSG00000018395	kinesin family member 3A [Source:MGI Symbol;Acc:MGI:107689]	Kif3a	8.79	8.56	8.53	5.81	6.93	7.29	8.68	8.28	6.03	7.1	8.1	7.33	7.01	9.86	5.85	6.6	14.3	13.04	13.58
ENSMUSG00000027931.12	ENSMUSG00000027931	natriuretic peptide receptor 1 [Source:MGI Symbol;Acc:MGI:97371]	Npr1	5.3	7.76	5.47	2.13	7.9	4.95	6.14	3.96	2.17	2.82	2.9	6.04	6.17	3.6	5.22	4.43	11.3	9.92	9.45
ENSMUSG00000087411.1	ENSMUSG00000087411	predicted gene 16048 [Source:MGI Symbol;Acc:MGI:3801855]	Gm16048	0	0	0	0	0	0	1.28	0	0	0	0	0	0	0	0	0	0	0.53	0
ENSMUSG00000051295.7	ENSMUSG00000051295	RIKEN cDNA 9630028B13 gene [Source:MGI Symbol;Acc:MGI:2442281]	9630028B13Rik	0	0.08	0	0	0	0	0	0	0	0	0	0	0	0	0	0	0	0.07	0.12
ENSMUSG00000089874.1	ENSMUSG00000089874	RIKEN cDNA 9230117E06 gene [Source:MGI Symbol;Acc:MGI:1925332]	9230117E06Rik	0	0	0	0	0	0	0	0	0	0	0	0	0	0	0	0	0	0	0
ENSMUSG00000085069.2	ENSMUSG00000085069	predicted gene 13111 [Source:MGI Symbol;Acc:MGI:3651882]	Gm13111	0.63	1.38	1.46	0.85	0.72	0.3	0.28	0.35	0.05	0.32	0.06	0.53	0.24	0.27	0.08	0.41	0.73	1.19	0.87
ENSMUSG00000089663.1	ENSMUSG00000089663	predicted gene 15651 [Source:MGI Symbol;Acc:MGI:3783095]	Gm15651	0	0.33	0.58	0.16	0.18	0	0	0	0.16	0.09	0.09	0	0.35	0	0	0.09	0.31	0.1	0
ENSMUSG00000037852.8	ENSMUSG00000037852	carboxypeptidase E [Source:MGI Symbol;Acc:MGI:101932]	Cpe	31.91	27.88	31.52	18.8	48.32	10.69	7.36	12.27	16.61	16.08	18.1	14.37	22.69	24.55	24.68	22.86	97.92	98.15	141.75
ENSMUSG00000053820.4	ENSMUSG00000053820	B cell leukemia/lymphoma 2 related protein A1c [Source:MGI Symbol;Acc:MGI:1278327]	Bcl2a1c	0	0	0	0	1	0	0	0	0	0	0	0	0	0	0	0	0	0	0
ENSMUSG00000074039.10	ENSMUSG00000074039	RIKEN cDNA 4930520O04 gene [Source:MGI Symbol;Acc:MGI:1922366]	4930520O04Rik	0	0.24	0.7	1.08	2.22	0	0	0	0	0.4	0	0.51	0	0.32	0.11	0	0.83	0.69	0.26
ENSMUSG00000103438.1	ENSMUSG00000103438	predicted gene, 36991 [Source:MGI Symbol;Acc:MGI:5610219]	Gm36991	0	0.62	0.56	0	0	0	0	0.41	0	0	1.52	0	1.35	0	1.36	0	0.44	0	0
ENSMUSG00000032431.6	ENSMUSG00000032431	cartilage associated protein [Source:MGI Symbol;Acc:MGI:1891221]	Crtap	29.36	33.35	33.56	31.96	57.61	20.87	19.5	29.16	25.75	24.27	26.55	30.19	27.9	24.41	36.94	26.43	29.91	34.88	36.96
ENSMUSG00000113598.1	ENSMUSG00000113598	predicted gene, 48287 [Source:MGI Symbol;Acc:MGI:6097724]	Gm48287	0	0	0	0	0	0	0	0	0	0	0	0	0	0	0	0	0	0	0
ENSMUSG00000081740.3	ENSMUSG00000081740	predicted gene 14279 [Source:MGI Symbol;Acc:MGI:3650107]	Gm14279	0	0	0	0	0	0	0	0	0	0	0	0	3.35	0	0	0	4.26	0	0
ENSMUSG00000082720.1	ENSMUSG00000082720	predicted gene 12489 [Source:MGI Symbol;Acc:MGI:3650952]	Gm12489	0	0	0	0	0	0	0	0	0	0	0	0	0	0	0	0	0	0	0
ENSMUSG00000112934.1	ENSMUSG00000112934	predicted gene, 32305 [Source:MGI Symbol;Acc:MGI:5591464]	Gm32305	0	0	0	0	0	0	0	0	0	0	0	0	0	0	0	0	0	0	0
ENSMUSG00000082329.1	ENSMUSG00000082329	predicted gene 14287 [Source:MGI Symbol;Acc:MGI:3650189]	Gm14287	0	0	0	0	0	0	0	0	0	0	0	0	0	0	0	0	0	0	0
ENSMUSG00000113904.1	ENSMUSG00000113904	predicted gene, 32351 [Source:MGI Symbol;Acc:MGI:5591510]	Gm32351	0	0	0	0	0	0	0	0	0	0	0	0	0	0	0	0	0	0	0
ENSMUSG00000087445.1	ENSMUSG00000087445	predicted gene 14286 [Source:MGI Symbol;Acc:MGI:3650190]	Gm14286	0.92	1.15	0	0.88	0	0	0.79	0.75	1.61	0.95	0.95	0	1.27	0	0	0	0	0	1.82
ENSMUSG00000113006.1	ENSMUSG00000113006	predicted gene, 48316 [Source:MGI Symbol;Acc:MGI:6097769]	Gm48316	0	0	0	0	0	0	0	0	0	0	0	0	0	0	0	0	0	0	0
ENSMUSG00000114417.1	ENSMUSG00000114417	predicted gene, 34586 [Source:MGI Symbol;Acc:MGI:5593745]	Gm34586	0	0.37	0	0	0	0	0	0	0	0	0	0	0	0	0.81	0	0	0	0
ENSMUSG00000113547.1	ENSMUSG00000113547	predicted gene, 46389 [Source:MGI Symbol;Acc:MGI:5826026]	Gm46389	0	0	0	0	0	0	0	0	0	0	0	0	0	0	0	0	0	0	0
ENSMUSG00000114962.1	ENSMUSG00000114962	predicted gene 6343 [Source:MGI Symbol;Acc:MGI:3647371]	Gm6343	0	0	0	0	0	0	0	0	0	0	0	0	0	0	0	0	0	0	0
ENSMUSG00000114901.1	ENSMUSG00000114901	predicted gene, 47462 [Source:MGI Symbol;Acc:MGI:6096427]	Gm47462	0	0	0	0	0	0	0	0	0	0	0	0	0	0	0	0	0	0	0
ENSMUSG00000035198.9	ENSMUSG00000035198	tubulin, gamma 1 [Source:MGI Symbol;Acc:MGI:101834]	Tubg1	10.31	12.3	15.25	11.82	61.17	9.55	16.51	9.8	13.19	15.95	12.63	14.34	12.96	13.86	14.92	12.88	36.65	29.24	39.18
ENSMUSG00000024454.15	ENSMUSG00000024454	histone deacetylase 3 [Source:MGI Symbol;Acc:MGI:1343091]	Hdac3	23.28	30.8	24.67	27.82	43.08	27.24	26.53	25.38	22.17	26.55	22.6	23.46	22.29	28.92	28.82	26.92	48.72	48.14	47.35
ENSMUSG00000100430.1	ENSMUSG00000100430	RIKEN cDNA 1700095A13 gene [Source:MGI Symbol;Acc:MGI:1924245]	1700095A13Rik	0	0	0	0	0	0	0	0	0	0	0	0	0	0	0	0	0	0	0.42
ENSMUSG00000050022.16	ENSMUSG00000050022	archaelysin family metallopeptidase 1 [Source:MGI Symbol;Acc:MGI:2442258]	Amz1	73.49	93.09	74.12	77.77	62.89	117.1	90.31	90.46	110.62	99.38	92.86	96.73	81.55	81.38	94.34	83.72	40.41	31.11	38.65
ENSMUSG00000082781.1	ENSMUSG00000082781	ribosomal protein S19, pseudogene 14 [Source:MGI Symbol;Acc:MGI:3705565]	Rps19-ps14	0	0	0	0	0	0	0	0	0	0	0	0	0	0	0	0	0	0	0
ENSMUSG00000046982.10	ENSMUSG00000046982	teashirt zinc finger family member 1 [Source:MGI Symbol;Acc:MGI:1346031]	Tshz1	9.16	11.49	9.39	7.83	12.84	7.13	6.25	6.09	7.23	8.02	8.04	8.15	8.94	8.29	9.59	6.8	10.33	8.79	10.19
ENSMUSG00000000149.10	ENSMUSG00000000149	guanine nucleotide binding protein, alpha 12 [Source:MGI Symbol;Acc:MGI:95767]	Gna12	258.02	298.56	275.37	275.28	230.19	401.14	341.1	310.83	286.89	273.94	312.53	302.36	296.39	283.09	280.78	271.33	259.42	216.12	256.41
ENSMUSG00000102185.1	ENSMUSG00000102185	RIKEN cDNA 5033404E19 gene [Source:MGI Symbol;Acc:MGI:2149700]	5033404E19Rik	0	0	0	0	0	0	0	0	0	0	0	1.07	0.9	0	0.34	0	0.21	0.54	0
ENSMUSG00000067786.16	ENSMUSG00000067786	neuronatin [Source:MGI Symbol;Acc:MGI:104716]	Nnat	29.41	23.19	32.93	16.53	36.56	17.9	13.67	15.16	29.52	18.98	12.81	18.63	23.26	18.07	23.61	17.4	87.08	78.77	105.84
ENSMUSG00000098424.1	ENSMUSG00000098424	predicted gene 27202 [Source:MGI Symbol;Acc:MGI:5521045]	Gm27202	0	0	0	0	2.99	0	0	0	0	0	0.77	0	0	0	0	0.73	0	0	0
ENSMUSG00000087658.2	ENSMUSG00000087658	Hoxa transcript antisense RNA, myeloid-specific 1 [Source:MGI Symbol;Acc:MGI:3705155]	Hotairm1	0	0	0	0	0	0	0	0	0	0.45	0	0	0	0	0	0	0	0	0.41
ENSMUSG00000086810.1	ENSMUSG00000086810	predicted gene 13110 [Source:MGI Symbol;Acc:MGI:3651716]	Gm13110	0	0.08	0	0	0.13	0	0	0	0.11	0	0	0	0.08	0.11	0	0	0.05	0.21	0
ENSMUSG00000029844.9	ENSMUSG00000029844	homeobox A1 [Source:MGI Symbol;Acc:MGI:96170]	Hoxa1	0	0	0	0	0	0	0	0	0	0	0	0	0	0	0	0	0.1	0.12	0
ENSMUSG00000103799.1	ENSMUSG00000103799	predicted gene, 38093 [Source:MGI Symbol;Acc:MGI:5611321]	Gm38093	0	0	0.49	0	0	0	0	0	0	0	0	0	0	0	0	0	0	0	0
ENSMUSG00000074061.4	ENSMUSG00000074061	F-box and WD-40 domain protein 19 [Source:MGI Symbol;Acc:MGI:3505706]	Fbxw19	0	0	0.34	0	0.31	0.26	0	0.09	0.19	0	0.42	0.11	0.28	0	0	0	0.18	0	0.1
[truncated: 50,861 more rows]
